# Supplementary material for: Annexin A5 controls VDAC1-dependent mitochondrial Ca2+ homeostasis and determines cellular susceptibility to apoptosis
Source: EMBO J. 2025 May 9;44(12):3413–47. doi: 10.1038/s44318-025-00454-9 (PMC12170872; doi:10.1038/s44318-025-00454-9)
Supplement: Supplementary file 3 — Source data Fig. 1 [file 44318_2025_454_MOESM3_ESM.zip]

Archive with 31 entries (15 files):
- Figure 1/
- Figure 1/1A/
- Figure 1/1A/Representative_matrix_Ca2+_traces.xlsx
- Figure 1/1B/
- Figure 1/1B/Basal_matrix_Ca2+_levels.xlsx
- Figure 1/1C/
- Figure 1/1C/Δmax_matrix_Ca2+_levels.xlsx
- Figure 1/1D/
- Figure 1/1D/Mean_cytosolic_Ca2+_traces.xlsx
- Figure 1/1E/
- Figure 1/1E/Basal_cytosolic_Ca2+_levels.xlsx
- Figure 1/1F/
- Figure 1/1F/Δmax_cytosolic_Ca2+_levels.xlsx
- Figure 1/1G/
- Figure 1/1G/Mean_ER_Ca2+_traces.xlsx
- Figure 1/1H/
- Figure 1/1H/Histamine_induced_ER_Ca2+_release.xlsx
- Figure 1/1I/
- Figure 1/1I/BHQ_induced_ER_Ca2+_drop.xlsx
- Figure 1/1J/
- Figure 1/1J/Mean_mitochondrial_Ca2+_traces.xlsx
- Figure 1/1K/
- Figure 1/1K/Basal_matrix_Ca2+_levels.xlsx
- Figure 1/1L/
- Figure 1/1L/Δmax_matrix_Ca2+_levels.xlsx
- Figure 1/1M/
- Figure 1/1M/Mean_cytosolic_Ca2+_traces.xlsx
- Figure 1/1N/
- Figure 1/1N/Basal_cytosolic_Ca2+_levels.xlsx
- Figure 1/1O/
- Figure 1/1O/Δmax_cytosolic_Ca2+_levels.xlsx
