# Supplementary material for: Annexin A5 controls VDAC1-dependent mitochondrial Ca2+ homeostasis and determines cellular susceptibility to apoptosis
Source: EMBO J. 2025 May 9;44(12):3413–47. doi: 10.1038/s44318-025-00454-9 (PMC12170872; doi:10.1038/s44318-025-00454-9)
Supplement: Supplementary file 3 — Source data Fig. 1 [file 44318_2025_454_MOESM3_ESM.zip › Figure 1/1A/Representative_matrix_Ca2+_traces.xlsx]

## Sheet: 1A
Figure 1 a		Ratio (535/480)
	Time	WT	AnxA5-KO	Rescue
	0.000533333	1.50744	1.53683	1.55468
	0.0510167	1.50863	1.53683	1.5542
	0.100617	1.50671	1.5318	1.54169
	0.150517	1.50931	1.53263	1.55314
	0.20115	1.50587	1.53125	1.55974
	0.250933	1.50489	1.52259	1.54783
	0.300933	1.50845	1.52929	1.5424
	0.350683	1.50357	1.5288	1.5531
	0.401317	1.50304	1.52921	1.55138
	0.45085	1.49944	1.52769	1.56134
	0.50085	1.51321	1.52625	1.55086
	0.5507	1.50642	1.52674	1.55381
	0.601283	1.50827	1.52885	1.55377
	0.650517	1.50186	1.52967	1.54596
	0.700883	1.5034	1.5271	1.54575
	0.750567	1.50622	1.53041	1.53583
	0.8005	1.50249	1.52466	1.54267
	0.851233	1.50304	1.53529	1.53983
	0.901067	1.49039	1.52819	1.53928
	0.95065	1.50422	1.53136	1.54588
	1.00127	1.50093	1.52622	1.53267
	1.051	1.49673	1.52589	1.53584
	1.10043	1.50642	1.52892	1.53301
	1.15125	1.48788	1.5279	1.53676
	1.2006	1.49386	1.5229	1.53171
	1.2509	1.496	1.52607	1.5317
	1.30108	1.49709	1.528	1.53366
	1.35053	1.49338	1.5237	1.52983
	1.40125	1.49563	1.52662	1.53272
	1.45092	1.48865	1.52278	1.53654
	1.5011	1.4932	1.52742	1.53973
	1.55053	1.48714	1.5334	1.54018
	1.60118	1.48798	1.52935	1.54274
	1.65093	1.49218	1.52783	1.54575
	1.70122	1.49436	1.58268	1.5681
	1.7509	1.70736	1.68833	1.83153
	1.80108	1.85678	1.67698	1.88027
	1.85048	1.86805	1.66231	1.84817
	1.90112	1.85165	1.63997	1.78294
	1.95105	1.88053	1.66059	1.78955
	2.0009	1.97195	1.67349	1.91068
	2.05125	2.03914	1.66887	2.00338
	2.10092	2.00787	1.64995	2.03239
	2.15068	1.96902	1.62755	1.98848
	2.20122	1.99421	1.61541	1.88825
	2.25117	2.06426	1.67972	1.83821
	2.30105	2.0904	1.69452	1.85557
	2.35052	2.04286	1.65123	2.02957
	2.4008	1.98498	1.61292	2.09734
	2.4507	1.97362	1.58847	2.10216
	2.5008	2.03719	1.57343	2.05827
	2.5509	2.05861	1.5652	1.98997
	2.60075	2.02856	1.60507	1.93311
	2.65048	1.96631	1.69068	1.91556
	2.70097	1.95163	1.69854	1.95625
	2.75102	1.98711	1.65983	2.07613
	2.80087	2.01154	1.60502	2.10739
	2.85038	1.9917	1.57876	2.08199
	2.90065	1.9499	1.56761	2.01483
	2.95113	1.92893	1.56298	1.93625
	3.0008	1.96391	1.58837	1.89593
	3.0512	1.97849	1.65752	1.87654
	3.1009	1.95336	1.68255	1.94249
	3.1508	1.9273	1.65862	2.06198
	3.20057	1.89291	1.61154	2.07157
	3.25058	1.93162	1.57889	2.04585
	3.30107	1.96055	1.56693	1.97993
	3.35068	1.94275	1.56475	1.89726
	3.4006	1.90258	1.56052	1.85725
	3.45098	1.88171	1.56093	1.85642
	3.5009	1.88969	1.55351	1.90373
	3.55107	1.92493	1.55205	1.97114
	3.60085	1.92339	1.54802	2.01323
	3.65068	1.89632	1.53608	2.01414
	3.70095	1.86097	1.53717	1.93222
	3.7509	1.8429	1.53328	1.87957
	3.80095	1.88638	1.53691	1.87445
	3.85127	1.901	1.53089	1.88172
	3.90097	1.88323	1.53594	1.92265
	3.95137	1.84556	1.5268	1.97496
	4.0012	1.82216	1.53127	1.96041
	4.05087	1.84018	1.52838	1.95119
	4.1009	1.86259	1.52976	1.90502
	4.15077	1.85127	1.51887	1.87425
