# Supplementary material for: Annexin A5 controls VDAC1-dependent mitochondrial Ca2+ homeostasis and determines cellular susceptibility to apoptosis
Source: EMBO J. 2025 May 9;44(12):3413–47. doi: 10.1038/s44318-025-00454-9 (PMC12170872; doi:10.1038/s44318-025-00454-9)
Supplement: Supplementary file 3 — Source data Fig. 1 [file 44318_2025_454_MOESM3_ESM.zip › Figure 1/1D/Mean_cytosolic_Ca2+_traces.xlsx]

## Sheet: 1D
Figure 1 d		Ratio (340/380)
	Time	WT	AnxA5-KO
	0	0.999672	1.02126
	0.0219167	1.00156	1.02217
	0.0552833	1.00265	1.02299
	0.0885333	1.00205	1.02265
	0.121948	1.00287	1.0217
	0.155282	1.0029	1.02076
	0.188533	1.00269	1.02105
	0.221863	1.00373	1.02072
	0.255232	1.00403	1.01982
	0.288598	1.00435	1.02071
	0.321932	1.00407	1.01974
	0.355298	1.0042	1.02006
	0.38858	1.00479	1.01943
	0.42188	1.00538	1.01978
	0.455262	1.00632	1.02017
	0.488563	1.00521	1.02032
	0.521947	1.00724	1.02042
	0.55523	1.00619	1.01961
	0.588595	1.00763	1.01859
	0.621928	1.00845	1.0193
	0.655428	1.0078	1.0195
	0.688578	1.00904	1.01938
	0.721878	1.00939	1.02036
	0.755295	1.0091	1.01852
	0.788527	1.00976	1.01915
	0.821943	1.01066	1.01832
	0.855227	1.01011	1.01869
	0.888625	1.00932	1.019
	0.921927	1.01184	1.01837
	0.955225	1.00969	1.0189
	0.988542	1.01017	1.01871
	1.02186	1.01044	1.01659
	1.05524	1.01064	1.01742
	1.08859	1.01124	1.01855
	1.12186	1.01247	1.01784
	1.15519	1.01358	1.01832
	1.18857	1.01214	1.01819
	1.22196	1.01239	1.01707
	1.25526	1.01298	1.01777
	1.28852	1.01234	1.01729
	1.32192	1.0137	1.01563
	1.35524	1.01349	1.01682
	1.38857	1.01231	1.01704
	1.42196	1.01317	1.01677
	1.45521	1.01303	1.01688
	1.48859	1.01382	1.01691
	1.52195	1.01425	1.01588
	1.5552	1.01418	1.0159
	1.58859	1.01403	1.01653
	1.62189	1.0151	1.01615
	1.65527	1.01709	1.01541
	1.68859	1.01627	1.01589
	1.72189	1.01792	1.01571
	1.75522	1.01702	1.01577
	1.78869	1.01756	1.0157
	1.82188	1.01814	1.01565
	1.85523	1.01767	1.0159
	1.88862	1.01914	1.01666
	1.9219	1.01785	1.01649
	1.95525	1.01979	1.01601
	1.98859	1.02136	1.01565
	2.02188	1.02136	1.01597
	2.05524	1.02018	1.01503
	2.0886	1.02024	1.01417
	2.12195	1.02201	1.01511
	2.15523	1.02239	1.01504
	2.18853	1.02312	1.01615
	2.22195	1.02415	1.01444
	2.25522	1.02336	1.0134
	2.28857	1.02427	1.01503
	2.32193	1.02356	1.01525
	2.35521	1.02449	1.01637
	2.38858	1.02502	1.01764
	2.42188	1.0304	1.02945
	2.45523	1.2538	1.44102
	2.48861	2.39351	2.12419
	2.52195	4.29681	3.11429
	2.55526	5.18264	5.23435
	2.58858	5.06278	5.66998
	2.62193	4.68911	5.34473
	2.65525	4.367	4.66717
	2.68853	4.39561	4.09496
	2.72188	4.55253	3.83647
	2.75524	4.8353	4.00956
	2.78853	5.12327	4.56726
	2.82188	5.38627	5.22211
	2.85524	5.50948	5.70428
	2.88864	5.53789	5.88641
	2.92191	5.50552	5.80192
	2.95528	5.36669	5.53316
	2.98856	5.21736	5.22666
	3.02191	5.16163	4.95298
	3.05526	5.1639	4.80848
	3.08858	5.17389	4.74979
	3.12194	5.17067	4.77838
	3.15529	5.18107	4.94046
	3.18858	5.19449	5.09837
	3.22186	5.1456	5.21576
	3.25528	5.05512	5.25999
	3.28859	4.95459	5.25774
	3.32192	4.90697	5.29343
	3.35527	4.92061	5.24496
	3.38856	4.94404	5.14284
	3.42189	4.97251	4.98302
	3.45521	4.97915	4.80525
	3.48854	4.93185	4.62422
	3.52194	4.80692	4.47497
	3.55529	4.64946	4.34356
	3.5886	4.47621	4.24817
	3.6219	4.2927	4.17886
	3.65524	4.11245	4.1014
	3.68854	3.97021	4.00904
	3.72191	3.85204	3.86249
	3.75524	3.69623	3.66684
	3.7886	3.55699	3.46369
	3.82195	3.42569	3.29957
	3.85522	3.27943	3.17718
	3.88859	3.13533	3.03957
	3.92192	2.99442	2.91043
	3.9552	2.85643	2.79208
	3.98854	2.77965	2.698
	4.02192	2.76614	2.61799
	4.05522	2.71784	2.55938
	4.0886	2.62524	2.50796
	4.12192	2.5298	2.43906
	4.15522	2.4619	2.34732
	4.18862	2.4188	2.24106
	4.22193	2.34978	2.1679
	4.25522	2.2411	2.13824
	4.28857	2.10888	2.09121
	4.3219	1.97944	2.05706
	4.35525	1.85574	2.00115
	4.38858	1.74887	1.95379
	4.42188	1.67173	1.90005
	4.45521	1.63378	1.83931
	4.48855	1.6131	1.76691
	4.52188	1.58607	1.70469
	4.55521	1.53828	1.63083
	4.58855	1.46807	1.556
	4.62196	1.39752	1.48208
	4.6552	1.32842	1.41381
	4.68855	1.2686	1.35096
	4.7219	1.22373	1.30246
	4.75528	1.18909	1.25831
	4.78859	1.16261	1.21895
	4.82191	1.14272	1.18535
	4.8552	1.12706	1.15651
	4.88859	1.11288	1.1327
	4.92188	1.10474	1.11337
	4.95524	1.09288	1.09613
	4.98863	1.08693	1.08342
	5.02191	1.08172	1.07093
	5.05528	1.07683	1.06424
	5.08858	1.07305	1.05596
	5.12194	1.06795	1.05129
	5.15527	1.06629	1.04748
	5.18863	1.06427	1.04496
	5.22191	1.06203	1.04244
	5.25523	1.05866	1.04144
	5.28856	1.05687	1.03906
	5.32186	1.05466	1.0358
	5.35521	1.0548	1.0334
	5.38858	1.05259	1.03078
	5.42194	1.05149	1.02908
	5.45524	1.05166	1.02823
	5.48861	1.0499	1.0264
	5.52192	1.04923	1.02497
	5.55525	1.04817	1.02432
	5.58854	1.0483	1.02191
	5.62194	1.04683	1.02213
	5.65526	1.04616	1.02073
	5.6886	1.04515	1.01949
	5.72187	1.044	1.0196
	5.7553	1.04455	1.01785
	5.78859	1.04252	1.01708
	5.8219	1.04261	1.01485
	5.8552	1.04171	1.01641
	5.88855	1.04058	1.01545
	5.92195	1.04185	1.01438
	5.95527	1.03882	1.01436
	5.98857	1.03906	1.01379
