# Supplementary material for: Annexin A5 controls VDAC1-dependent mitochondrial Ca2+ homeostasis and determines cellular susceptibility to apoptosis
Source: EMBO J. 2025 May 9;44(12):3413–47. doi: 10.1038/s44318-025-00454-9 (PMC12170872; doi:10.1038/s44318-025-00454-9)
Supplement: Supplementary file 3 — Source data Fig. 1 [file 44318_2025_454_MOESM3_ESM.zip › Figure 1/1G/Mean_ER_Ca2+_traces.xlsx]

## Sheet: 1G
Figure 1 g	[Ratio (F535/F480)]/F0
	Time	WT	AnxA5-KO
	0	1.00272	1.00645
	0.0385833	1.00308	1.00588
	0.0885483	1.0033	1.00425
	0.13855	1.0039	1.00571
	0.188598	1.00145	1.00613
	0.238582	1.00593	1.00514
	0.28863	1.0046	1.00559
	0.338563	1.00456	1.00611
	0.38858	1.00718	1.00488
	0.43858	1.00519	1.00448
	0.488578	1.00503	1.00445
	0.538578	1.00518	1.00503
	0.588612	1.00655	1.00451
	0.638628	1.00452	1.00618
	0.688545	1.00588	1.00525
	0.73856	1.00413	1.00606
	0.788543	1.00019	1.00565
	0.838577	1.00352	1.00577
	0.88861	1.00498	1.00611
	0.938627	1.00921	1.00642
	0.988543	1.00354	1.00526
	1.03861	1.00519	1.00547
	1.08862	1.00544	1.00431
	1.13857	1.00671	1.00407
	1.18861	1.00805	1.00516
	1.23854	1.00627	1.00635
	1.28861	1.00771	1.00511
	1.33859	1.00407	1.00664
	1.38852	1.0057	1.00537
	1.43852	1.00472	1.00464
	1.48857	1.00336	1.00466
	1.53857	1.00579	1.0055
	1.5886	1.00679	1.0049
	1.63862	1.00365	1.00586
	1.68855	1.00789	1.00359
	1.73854	1.00612	1.00528
	1.78859	1.00715	1.00546
	1.83855	1.00405	1.00535
	1.8886	1.00678	1.00456
	1.93862	1.00604	1.00366
	1.98858	1.00539	1.00518
	2.03858	1.00537	1.00577
	2.08853	1.00236	1.00547
	2.13862	1.00517	1.00418
	2.18857	1.00667	1.00602
	2.23861	1.00486	1.0056
	2.2886	1.00391	1.00441
	2.3386	1.00523	1.00582
	2.38862	1.004	1.0063
	2.43861	1.00496	1.00647
	2.48858	1.00724	1.00638
	2.53853	1.0067	1.00481
	2.58858	1.00403	1.00564
	2.63856	1.0047	1.00429
	2.68861	1.00458	1.00586
	2.73854	1.00213	1.00347
	2.78856	1.00705	1.00477
	2.83858	1.0054	1.00533
	2.88856	1.00527	1.00528
	2.93853	1.00305	1.00338
	2.98858	1.00602	1.00577
	3.03857	1.00521	1.00431
	3.08859	1.00333	1.00521
	3.13854	1.00117	1.0047
	3.18856	1.00683	1.00432
	3.23856	1.00538	1.00382
	3.28852	1.00731	1.00445
	3.33854	1.00308	1.00343
	3.38854	1.0055	1.00453
	3.4386	1.00352	1.00371
	3.48861	1.00594	1.00491
	3.53855	1.00199	1.0048
	3.58857	1.00614	1.00501
	3.63857	1.00731	1.00318
	3.68857	1.00753	1.00312
	3.73854	1.00438	1.00394
	3.78854	1.00368	1.00413
	3.83857	1.00468	1.00407
	3.88854	1.00632	1.00268
	3.93857	1.00437	1.0026
	3.98862	1.00303	1.00241
	4.0386	1.00443	1.00321
	4.08862	1.00536	1.00338
	4.13855	1.00268	1.00372
	4.18862	1.00549	1.00145
	4.2386	1.00471	1.0021
	4.28853	1.00185	1.00149
	4.33855	1.00374	1.00313
	4.38856	1.00497	1.00247
	4.43855	1.00267	1.00296
	4.48856	1.00432	1.00121
	4.53856	1.00604	1.00216
	4.58853	1.00238	1.00042
	4.63853	1.00555	1.00031
	4.68858	1.00238	1.00176
	4.73853	1.00212	0.999587
	4.78856	1.00272	0.993749
	4.83861	0.998953	0.99153
	4.88858	1.00211	0.988523
	4.93853	1.00176	0.986593
	4.98854	1.00235	0.986453
	5.03856	0.997199	0.98324
	5.08856	0.993231	0.982972
	5.13852	0.996427	0.980544
	5.18854	0.992842	0.979786
	5.23854	0.994079	0.978419
	5.28856	0.995246	0.976978
	5.33854	0.993174	0.973979
	5.38861	0.99265	0.970913
	5.43859	0.987701	0.966008
	5.48855	0.986447	0.963763
	5.53852	0.986462	0.96255
	5.58856	0.985927	0.961364
	5.63852	0.981321	0.95863
	5.68855	0.978768	0.959062
	5.73854	0.980146	0.959188
	5.78855	0.979566	0.956683
	5.83857	0.975936	0.955385
	5.88858	0.973367	0.950655
	5.93857	0.971463	0.949035
	5.98857	0.969644	0.945776
	6.03859	0.967794	0.945398
	6.08855	0.969453	0.943702
	6.13858	0.968166	0.943706
	6.18853	0.970787	0.94234
	6.23862	0.970276	0.93978
	6.28862	0.96952	0.938959
	6.33857	0.96871	0.939718
	6.38858	0.966258	0.94014
	6.43858	0.962411	0.937619
	6.48855	0.959057	0.94014
	6.53861	0.953638	0.938549
	6.58858	0.95691	0.938329
	6.63861	0.958409	0.939292
	6.68853	0.955655	0.940199
	6.73853	0.950306	0.938988
	6.78855	0.94967	0.938307
	6.83861	0.950877	0.93795
	6.88861	0.950851	0.934934
	6.93858	0.950704	0.933233
	6.98859	0.947213	0.933711
	7.03854	0.945397	0.933514
	7.08861	0.946551	0.934963
	7.13856	0.948647	0.934883
	7.18861	0.945258	0.934755
	7.23856	0.942725	0.933923
	7.28859	0.942651	0.933365
	7.33857	0.942608	0.933064
	7.38852	0.945703	0.931967
	7.43852	0.944138	0.932312
	7.48855	0.943008	0.931464
	7.53855	0.943498	0.933362
	7.58857	0.941568	0.933383
	7.63859	0.939191	0.931524
	7.6886	0.940506	0.931083
	7.73859	0.937512	0.927562
	7.78855	0.94081	0.928812
	7.83855	0.941023	0.929055
	7.88854	0.93952	0.925836
	7.93853	0.940615	0.926818
	7.98855	0.93717	0.925888
	8.03855	0.938895	0.925644
	8.0886	0.938906	0.924728
	8.13857	0.937172	0.925228
	8.1886	0.939951	0.92665
	8.23853	0.938817	0.92524
	8.28857	0.939327	0.925797
	8.33862	0.937893	0.923806
	8.38856	0.937417	0.922606
	8.4386	0.939589	0.925305
	8.48856	0.937477	0.923379
	8.53858	0.936751	0.925586
	8.58858	0.938447	0.925297
	8.6386	0.938094	0.925012
	8.68854	0.937223	0.923018
	8.7386	0.935047	0.924884
	8.7886	0.934702	0.924368
	8.83854	0.935541	0.923877
	8.88855	0.934771	0.922854
	8.93856	0.936973	0.923474
	8.98858	0.936069	0.922081
	9.03856	0.936758	0.921033
	9.08853	0.934277	0.921286
	9.13859	0.931963	0.921569
	9.18856	0.938137	0.922282
	9.23858	0.93479	0.923171
	9.28856	0.93546	0.923258
	9.33861	0.931235	0.92077
	9.38854	0.930714	0.918736
	9.43859	0.933367	0.921207
	9.48852	0.933073	0.921097
	9.53859	0.931819	0.921199
	9.58859	0.933007	0.920799
	9.63854	0.933962	0.920226
	9.68855	0.933095	0.92059
	9.73854	0.931511	0.920576
	9.78857	0.930854	0.920763
	9.83855	0.930754	0.923692
	9.88862	0.930068	0.925832
	9.9386	0.932114	0.921718
	9.98855	0.932445	0.923037
	10.0385	0.931679	0.935189
	10.0886	0.931389	0.945711
	10.1385	0.933278	0.953084
	10.1886	0.93621	0.959378
	10.2386	0.940468	0.962472
	10.2886	0.935695	0.967259
	10.3386	0.929805	0.970992
	10.3886	0.935337	0.974169
	10.4385	0.939504	0.97331
	10.4886	0.948761	0.978163
	10.5386	0.958853	0.981485
	10.5885	0.966217	0.986555
	10.6386	0.969839	0.987855
	10.6886	0.975058	0.9898
	10.7386	0.976353	0.993698
	10.7885	0.982531	0.995295
	10.8385	0.983906	0.997712
	10.8886	0.988179	0.99985
	10.9386	0.991486	0.999003
	10.9885	0.997175	0.999673
	11.0386	0.995891	0.998794
	11.0885	0.998932	1.00191
	11.1386	0.999875	1.00496
	11.1886	1.00233	1.00538
	11.2386	1.00148	1.00531
	11.2886	1.00445	1.00752
	11.3386	1.00322	1.007
	11.3886	1.00408	1.0086
	11.4386	1.00619	1.00796
	11.4886	1.00678	1.00872
	11.5385	1.00609	1.00927
	11.5885	1.00933	1.01016
	11.6386	1.00849	1.01071
	11.6886	1.00765	1.01127
	11.7385	1.00998	1.01176
	11.7885	1.01006	1.01142
	11.8385	1.01128	1.01191
	11.8885	1.00967	1.01218
	11.9385	1.01095	1.01219
	11.9885	1.01091	1.01163
	12.0386	1.01132	1.01214
	12.0886	1.0097	1.01171
	12.1385	1.01061	1.01096
	12.1885	1.00949	1.01205
	12.2386	1.01195	1.01278
	12.2886	1.01507	1.01146
	12.3385	1.01124	1.01164
	12.3886	1.00867	1.01133
	12.4386	1.01179	1.01357
	12.4886	1.01191	1.0125
	12.5386	1.01135	1.01114
	12.5886	1.01356	1.01142
	12.6386	1.01138	1.0124
	12.6885	1.01305	1.01083
	12.7386	1.01156	1.01271
	12.7886	1.01423	1.01103
	12.8385	1.01172	1.01082
	12.8887	1.01126	1.01073
	12.9386	1.01077	1.01127
	12.9885	1.01009	1.0108
	13.0386	1.01166	1.01064
	13.0885	1.01161	1.0115
	13.1386	1.01155	1.01181
	13.1885	1.00906	1.01105
	13.2385	1.01249	1.01053
	13.2886	1.0098	1.01146
	13.3386	1.0104	1.01127
	13.3885	1.00615	1.01007
	13.4386	1.00854	1.01084
	13.4885	1.00652	1.01094
	13.5386	1.00933	1.00959
	13.5886	1.00928	1.01023
	13.6386	1.00694	1.00979
	13.6885	1.00828	1.01124
	13.7386	1.00812	1.01027
	13.7886	1.00704	1.01035
	13.8386	1.00558	1.00976
	13.8886	1.00494	1.00937
	13.9385	1.00501	1.00868
	13.9885	1.0061	1.00982
	14.0386	1.00532	1.01055
	14.0886	1.0044	1.00758
	14.1386	1.00565	1.00921
	14.1886	1.00311	1.00814
	14.2386	1.00471	1.0088
	14.2886	1.00562	1.00855
	14.3386	1.00374	1.00752
	14.3886	1.00135	1.00864
	14.4386	1.00361	1.00908
	14.4886	1.00099	1.00765
	14.5386	1.00181	1.00746
	14.5886	1.00212	1.00634
	14.6386	1.00163	1.00787
	14.6886	1.00127	1.00797
	14.7386	1.0015	1.0068
	14.7886	1.00059	1.00652
	14.8385	1.00036	1.00665
	14.8886	1.00066	1.0061
	14.9386	1.0005	1.00633
	14.9886	1.00207	1.00462
	15.0386	0.998673	1.00574
	15.0886	1.00022	1.0063
	15.1385	0.998412	1.00487
	15.1886	1.00037	1.00487
	15.2386	0.999688	1.00542
	15.2886	0.998246	1.00564
	15.3386	0.997266	1.005
	15.3885	0.997121	1.0042
	15.4386	0.996918	1.00357
	15.4885	0.997475	1.00476
	15.5386	0.997243	1.00281
	15.5886	0.996402	1.00402
	15.6385	0.996351	1.00253
	15.6886	0.997367	1.00326
	15.7386	0.994537	1.00228
	15.7886	0.996842	1.00255
	15.8386	0.99643	1.00164
	15.8885	0.99337	1.00119
	15.9385	0.994311	1.00029
	15.9886	0.994788	1.00131
	16.0386	0.99138	0.998757
	16.0886	0.993687	1.00095
	16.1386	0.992247	0.998981
	16.1886	0.991488	0.998191
	16.2386	0.993316	0.997846
	16.2885	0.991473	0.997779
	16.3386	0.992935	0.997566
	16.3886	0.993483	0.997686
	16.4386	0.989248	0.996535
	16.4886	0.992002	0.996201
	16.5386	0.990502	0.996395
	16.5886	0.988677	0.994255
	16.6386	0.989274	0.994276
	16.6886	0.989533	0.994073
	16.7386	0.988783	0.992817
	16.7886	0.98781	0.992399
	16.8386	0.983921	0.991565
	16.8886	0.982216	0.991093
	16.9386	0.984881	0.992068
	16.9885	0.985341	0.989711
	17.0385	0.982163	0.989471
	17.0886	0.985625	0.988518
	17.1386	0.981136	0.987762
	17.1885	0.983021	0.987872
	17.2386	0.980321	0.987312
	17.2886	0.982561	0.987448
	17.3386	0.980695	0.987923
	17.3886	0.980579	0.985596
	17.4386	0.982205	0.984595
	17.4886	0.978435	0.983706
	17.5386	0.977473	0.984091
	17.5886	0.976954	0.982996
	17.6386	0.97503	0.982681
	17.6885	0.977823	0.981091
	17.7386	0.974361	0.980969
	17.7886	0.972318	0.981146
	17.8386	0.974919	0.979232
	17.8885	0.972669	0.978824
	17.9386	0.974164	0.978766
	17.9885	0.971917	0.978048
	18.0386	0.968372	0.977097
	18.0885	0.97021	0.977233
	18.1386	0.969094	0.976809
	18.1886	0.971461	0.9743
	18.2386	0.971608	0.973814
	18.2886	0.969335	0.974453
	18.3386	0.967832	0.974213
	18.3885	0.967829	0.973049
	18.4385	0.96928	0.972446
	18.4886	0.965546	0.970448
	18.5387	0.96552	0.970871
	18.5886	0.965191	0.969397
	18.6386	0.964524	0.968826
	18.6886	0.964547	0.969864
	18.7386	0.962777	0.967388
	18.7886	0.963321	0.966951
	18.8385	0.96244	0.965639
	18.8886	0.963366	0.965664
	18.9385	0.962989	0.966251
	18.9885	0.961622	0.964566
	19.0386	0.962195	0.964015
	19.0885	0.960284	0.963631
	19.1386	0.959928	0.963107
	19.1886	0.957208	0.962092
	19.2386	0.95774	0.962136
	19.2885	0.956361	0.960154
	19.3386	0.95601	0.958131
	19.3886	0.954881	0.957669
	19.4385	0.95787	0.957559
	19.4886	0.953504	0.957699
	19.5386	0.954291	0.95757
	19.5886	0.953567	0.956158
	19.6386	0.952676	0.954651
	19.6885	0.952174	0.954404
	19.7386	0.95028	0.95428
	19.7886	0.952715	0.95249
	19.8386	0.949517	0.953737
	19.8885	0.951401	0.951924
	19.9386	0.948634	0.952389
	19.9885	0.946845	0.949544
	20.0387	0.9463	0.94877
	20.0886	0.946502	0.949916
	20.1386	0.947773	0.948177
	20.1886	0.945613	0.947898
	20.2386	0.942928	0.947168
	20.2885	0.94157	0.945778
	20.3386	0.943295	0.946657
	20.3886	0.94261	0.9442
	20.4386	0.940964	0.943808
	20.4885	0.940284	0.944039
	20.5386	0.94241	0.943791
	20.5885	0.94324	0.940723
	20.6386	0.940456	0.941213
	20.6886	0.939236	0.940599
	20.7385	0.937356	0.939576
	20.7885	0.939709	0.938689
	20.8385	0.938387	0.938649
	20.8886	0.935384	0.935754
	20.9385	0.937248	0.935228
	20.9886	0.93624	0.935294
	21.0386	0.934503	0.933934
	21.0885	0.929067	0.933392
	21.1386	0.93099	0.934127
	21.1886	0.933459	0.937498
	21.2385	0.932867	0.932211
	21.2886	0.93152	0.936451
	21.3386	0.931637	0.929231
	21.3886	0.927443	0.926833
	21.4386	0.927189	0.928335
	21.4886	0.92621	0.926337
	21.5386	0.928802	0.92518
	21.5886	0.925721	0.923976
	21.6386	0.925962	0.923381
	21.6886	0.925813	0.923045
	21.7386	0.924079	0.92136
	21.7886	0.923064	0.920262
	21.8386	0.922986	0.920187
	21.8886	0.922452	0.918482
	21.9386	0.919105	0.918105
	21.9886	0.916431	0.917077
	22.0386	0.921629	0.915874
	22.0886	0.919752	0.91612
	22.1386	0.919384	0.914989
	22.1886	0.917491	0.913354
	22.2385	0.915638	0.911988
	22.2886	0.916504	0.911963
	22.3385	0.91503	0.911228
	22.3886	0.918766	0.9104
	22.4385	0.915046	0.909272
	22.4886	0.912103	0.907725
	22.5386	0.911126	0.907371
	22.5886	0.910134	0.90526
	22.6386	0.912107	0.905121
	22.6886	0.911236	0.90487
	22.7386	0.910423	0.903894
	22.7885	0.909524	0.902783
	22.8386	0.908258	0.902262
	22.8886	0.908092	0.900968
	22.9386	0.906924	0.898887
	22.9886	0.906201	0.897941
	23.0385	0.905847	0.896724
	23.0886	0.904523	0.895979
	23.1386	0.904022	0.89639
	23.1886	0.903764	0.895251
	23.2386	0.903683	0.894491
	23.2886	0.900802	0.8923
	23.3385	0.902104	0.892219
	23.3886	0.899632	0.891902
	23.4386	0.900195	0.890367
	23.4885	0.899518	0.887696
	23.5385	0.898286	0.887325
	23.5886	0.896969	0.886674
	23.6386	0.897815	0.886558
	23.6886	0.897481	0.885555
	23.7386	0.893651	0.88403
	23.7886	0.893051	0.883531
	23.8386	0.894583	0.882078
	23.8886	0.892351	0.880694
	23.9401	0.893952	0.88022
	23.9886	0.890749	0.880018
	24.0386	0.891032	0.878429
	24.0886	0.892002	0.876886
	24.1386	0.888747	0.876548
	24.1886	0.887216	0.876728
	24.2386	0.889578	0.875236
	24.2886	0.88814	0.873838
	24.3386	0.885947	0.873606
	24.3886	0.886554	0.872825
	24.4386	0.886692	0.872496
	24.4886	0.884526	0.871233
	24.5386	0.886983	0.870055
	24.5886	0.882731	0.869533
	24.6386	0.881399	0.868812
	24.6886	0.882168	0.868461
	24.7386	0.880922	0.865858
	24.7886	0.878987	0.866143
	24.8386	0.879912	0.866053
	24.8886	0.878518	0.864871
	24.9386	0.8776	0.863244
	24.9886	0.8751	0.863111
	25.0386	0.876357	0.863073
	25.0886	0.876197	0.86141
	25.2326	0.875858	0.860691
	25.238	0.875731	0.860174
	25.2435	0.874093	0.859409
	25.29	0.874039	0.858797
	25.3386	0.871041	0.856539
	25.3885	0.874739	0.857962
	25.4386	0.871086	0.857724
	25.4886	0.869448	0.85645
	25.5386	0.869902	0.856027
	25.5885	0.868359	0.856673
	25.6386	0.868243	0.856037
	25.6886	0.868766	0.854977
	25.7385	0.868293	0.854687
	25.7886	0.867248	0.855016
	25.8386	0.868399	0.853459
	25.8886	0.865788	0.853294
	25.9386	0.865651	0.852841
	25.9885	0.866799	0.852249
	26.0386	0.864951	0.852439
	26.0886	0.865061	0.85186
	26.1385	0.867109	0.851013
	26.1886	0.863879	0.851383
	26.2386	0.863671	0.850994
	26.2886	0.863864	0.850048
	26.3386	0.862569	0.849133
	26.3886	0.861675	0.849231
	26.4386	0.861234	0.850757
	26.4885	0.863084	0.849086
	26.5385	0.86157	0.848902
	26.5886	0.860747	0.848636
	26.6386	0.859931	0.848954
	26.6886	0.859735	0.848111
	26.7386	0.857922	0.8479
	26.7886	0.857302	0.847128
	26.8385	0.858231	0.846908
	26.8885	0.85935	0.846516
	26.9386	0.857874	0.847018
	26.9886	0.859424	0.846669
	27.0386	0.859293	0.845743
	27.0886	0.856222	0.846647
	27.1386	0.855688	0.844728
	27.1886	0.85669	0.844962
	27.2386	0.85524	0.846279
	27.2885	0.858704	0.844784
	27.3386	0.856696	0.844993
	27.3886	0.855487	0.845498
	27.4385	0.856708	0.845996
	27.4886	0.856273	0.844894
	27.5385	0.85593	0.843555
	27.5886	0.855075	0.844686
	27.6385	0.853201	0.844121
	27.6885	0.856204	0.843866
	27.7386	0.854015	0.843564
	27.7886	0.853067	0.842807
	27.8386	0.853714	0.841801
	27.8885	0.853205	0.843394
	27.9386	0.851833	0.841627
	27.9886	0.852455	0.843051
	28.0386	0.853538	0.841349
	28.0886	0.852367	0.842013
	28.1386	0.853768	0.840716
	28.1885	0.853561	0.841636
	28.2386	0.849878	0.842037
	28.2886	0.850907	0.841455
	28.3385	0.851425	0.841783
	28.3885	0.851519	0.841928
	28.4386	0.852168	0.841708
	28.4886	0.854621	0.841683
	28.5386	0.852887	0.842293
	28.5886	0.853716	0.840703
	28.6386	0.853035	0.840233
	28.6886	0.853893	0.840182
	28.7386	0.855588	0.840579
	28.7886	0.856889	0.840685
	28.8386	0.856236	0.840152
	28.8885	0.857562	0.841674
	28.9385	0.857499	0.844345
	28.9886	0.859813	0.845767
	29.0386	0.86011	0.851045
	29.0885	0.859242	0.853741
	29.1386	0.859566	0.859418
	29.1886	0.860776	0.864876
	29.2386	0.862696	0.871975
	29.2885	0.863036	0.87581
	29.3386	0.864815	0.881851
	29.3886	0.868442	0.887133
	29.4386	0.868527	0.893602
	29.4886	0.873182	0.89904
	29.5386	0.879435	0.904064
	29.5886	0.88412	0.908828
	29.6386	0.889405	0.913143
	29.6886	0.893918	0.917065
	29.7386	0.900767	0.920734
	29.7885	0.905161	0.924848
	29.8386	0.908294	0.929901
	29.8886	0.912042	0.933699
	29.9385	0.91598	0.937209
	29.9886	0.922072	0.940233
	30.0386	0.921519	0.943704
	30.0886	0.925228	0.945159
	30.1386	0.926913	0.948437
	30.1885	0.93215	0.950277
	30.2386	0.930904	0.950795
	30.2886	0.933302	0.952736
	30.3386	0.935375	0.955133
	30.3886	0.938863	0.954473
	30.4385	0.93868	0.955869
	30.4886	0.938951	0.958196
	30.5386	0.93823	0.959099
	30.5886	0.939954	0.958784
	30.6386	0.942615	0.959139
	30.6886	0.941733	0.960993
	30.7386	0.942259	0.962038
	30.7886	0.94754	0.961549
	30.8386	0.945737	0.962873
	30.8886	0.946371	0.964139
	30.9386	0.945048	0.963495
	30.9886	0.947824	0.964302
	31.0386	0.948792	0.964438
	31.0885	0.946555	0.964325
	31.1386	0.947638	0.966283
	31.1886	0.948361	0.965364
	31.2386	0.947492	0.966297
	31.2886	0.948442	0.965784
	31.3385	0.946208	0.966024
	31.3886	0.947785	0.967129
	31.4386	0.948351	0.966219
	31.4885	0.949521	0.966903
	31.5385	0.9476	0.965979
	31.5886	0.946597	0.967164
	31.6385	0.947081	0.966939
	31.6886	0.947678	0.965564
	31.7386	0.946511	0.964995
	31.7886	0.946162	0.966387
	31.8386	0.948232	0.965491
	31.8885	0.947984	0.965479
	31.9385	0.944457	0.966785
	31.9886	0.947725	0.965432
	32.0386	0.947423	0.966516
	32.0885	0.945227	0.965612
	32.1386	0.947405	0.965723
	32.1885	0.94488	0.96582
	32.2385	0.94503	0.965022
	32.2886	0.943025	0.964314
	32.3385	0.948564	0.963231
	32.3886	0.943108	0.964613
	32.4385	0.943034	0.964055
	32.4886	0.945108	0.962792
	32.5386	0.943351	0.963984
	32.5885	0.943768	0.963729
	32.6386	0.943213	0.962307
	32.6886	0.941761	0.963261
	32.7386	0.944311	0.96235
	32.7886	0.944085	0.964006
	32.8386	0.940428	0.963608
	32.8886	0.940346	0.96235
	32.9386	0.941967	0.962565
	32.9885	0.940032	0.962237
