# Supplementary material for: Annexin A5 controls VDAC1-dependent mitochondrial Ca2+ homeostasis and determines cellular susceptibility to apoptosis
Source: EMBO J. 2025 May 9;44(12):3413–47. doi: 10.1038/s44318-025-00454-9 (PMC12170872; doi:10.1038/s44318-025-00454-9)
Supplement: Supplementary file 3 — Source data Fig. 1 [file 44318_2025_454_MOESM3_ESM.zip › Figure 1/1H/Histamine_induced_ER_Ca2+_release.xlsx]

## Sheet: 1H
Figure 1 h	Histamine-induced ER Ca2+ release
	WT	AnxA5-KO
	-0.02566	-0.07909
	-0.08184	-0.11386
	-0.11194	-0.04999
	-0.05218	-0.11066
	-0.15446	-0.17044
	-0.04635	-0.1631
	-0.11049	-0.20359
	-0.07537	-0.06609
	-0.09494	-0.05364
	-0.11225	-0.07643
	-0.07195	-0.0713
	-0.1169	-0.11926
	-0.14902	-0.04557
	-0.13229	-0.06766
	-0.02406	-0.03651
	-0.04749	-0.05719
	-0.05031	-0.04597
	-0.09132	-0.02426
	-0.14832	-0.06125
	-0.09844	-0.05866
	-0.16282	-0.19194
	-0.10289	-0.16688
		-0.21504
		-0.19773
		-0.02231
		-0.08164
		-0.14506
