# Supplementary material for: Annexin A5 controls VDAC1-dependent mitochondrial Ca2+ homeostasis and determines cellular susceptibility to apoptosis
Source: EMBO J. 2025 May 9;44(12):3413–47. doi: 10.1038/s44318-025-00454-9 (PMC12170872; doi:10.1038/s44318-025-00454-9)
Supplement: Supplementary file 3 — Source data Fig. 1 [file 44318_2025_454_MOESM3_ESM.zip › Figure 1/1I/BHQ_induced_ER_Ca2+_drop.xlsx]

## Sheet: 1I
Figure 1 i	BHQ-induced ER Ca2+ drop
	WT	AnxA5-KO
	-0.14033	-0.17336
	-0.14723	-0.14814
	-0.22262	-0.14863
	-0.16831	-0.18029
	-0.17384	-0.16394
	-0.13964	-0.14461
	-0.13564	-0.16519
	-0.13528	-0.18243
	-0.20719	-0.16005
	-0.15876	-0.1757
	-0.16593	-0.17778
	-0.2	-0.19529
	-0.20318	-0.18735
	-0.19745	-0.18642
	-0.14214	-0.1595
	-0.14608	-0.185
	-0.1391	-0.18569
	-0.1349	-0.16495
	-0.13948	-0.19429
	-0.18976	-0.20857
	-0.13737	-0.10706
	-0.18233	-0.19597
		-0.12162
		-0.18131
		-0.19341
		-0.20613
		-0.19943
