# Supplementary material for: Annexin A5 controls VDAC1-dependent mitochondrial Ca2+ homeostasis and determines cellular susceptibility to apoptosis
Source: EMBO J. 2025 May 9;44(12):3413–47. doi: 10.1038/s44318-025-00454-9 (PMC12170872; doi:10.1038/s44318-025-00454-9)
Supplement: Supplementary file 3 — Source data Fig. 1 [file 44318_2025_454_MOESM3_ESM.zip › Figure 1/1J/Mean_mitochondrial_Ca2+_traces.xlsx]

## Sheet: 1J
Figure 1 j		Ratio (535/480)
	Time (min)	WT	AnxA5-KO
	0.007	1.81011	1.87181
	0.0388333	1.81658	1.8805
	0.0703333	1.81601	1.88127
	0.101833	1.81986	1.88477
	0.133333	1.82056	1.88258
	0.164667	1.82366	1.88262
	0.196333	1.82198	1.88638
	0.227667	1.81729	1.88078
	0.261167	1.81936	1.87763
	0.2925	1.82168	1.88264
	0.323667	1.81598	1.87733
	0.354833	1.81485	1.87956
	0.388333	1.81718	1.89001
	0.419833	1.80795	1.88389
	0.451333	1.81647	1.87394
	0.482833	1.8116	1.88202
	0.514333	1.82341	1.88235
	0.545833	1.81313	1.88149
	0.577333	1.81773	1.88622
	0.608833	1.81556	1.88052
	0.640167	1.81859	1.88697
	0.671667	1.81541	1.89217
	0.703333	1.8171	1.89181
	0.734833	1.81719	1.88475
	0.766333	1.82322	1.88778
	0.797667	1.82357	1.88702
	0.829333	1.82029	1.88849
	0.860833	1.82203	1.8886
	0.892167	1.81787	1.88604
	0.923833	1.81778	1.88351
	0.955333	1.81742	1.89083
	0.986833	1.81907	1.89221
	1.01833	1.82017	1.88627
	1.05	1.81945	1.89289
	1.0815	1.8253	1.89454
	1.113	1.82347	1.88998
	1.1445	1.82846	1.88616
	1.176	1.82855	1.882
	1.2075	1.82346	1.89442
	1.239	1.82125	1.88603
	1.2705	1.81991	1.89272
	1.302	1.82719	1.89725
	1.3335	1.82185	1.89687
	1.36517	1.82101	1.89761
	1.39667	1.82302	1.8929
	1.42817	1.82105	1.89888
	1.45967	1.81692	1.8941
	1.491	1.81599	1.88994
	1.52267	1.8145	1.88937
	1.55417	1.81257	1.88863
	1.58567	1.81572	1.89212
	1.61717	1.81219	1.88309
	1.64867	1.81334	1.88654
	1.68017	1.81943	1.88702
	1.71167	1.81614	1.8868
	1.74317	1.81777	1.88978
	1.77467	1.81833	1.88875
	1.80617	1.81558	1.88218
	1.83767	1.81897	1.88699
	1.86917	1.81197	1.88532
	1.90067	1.82063	1.8846
	1.93217	1.81502	1.88649
	1.96367	1.81798	1.89088
	1.99517	1.81437	1.88095
	2.02667	1.81605	1.88821
	2.05833	1.82172	1.89119
	2.08983	1.81613	1.88393
	2.12133	1.81898	1.88623
	2.15283	1.81525	1.88499
	2.18433	1.82009	1.88262
	2.21583	1.81267	1.879
	2.24733	1.81534	1.88447
	2.279	1.82058	1.879
	2.31033	1.82123	1.8918
	2.34183	1.81628	1.88935
	2.37333	1.81841	1.87969
	2.40483	1.82388	1.88465
	2.43633	1.82011	1.87987
	2.46783	1.81844	1.8873
	2.49933	1.82713	1.88605
	2.53067	1.82671	1.8966
	2.56233	1.81705	1.87958
	2.59367	1.82314	1.88543
	2.62517	1.82107	1.8875
	2.65667	1.82127	1.88865
	2.68817	1.82294	1.8937
	2.71967	1.81802	1.89308
	2.75117	1.81595	1.88877
	2.78267	1.8202	1.88675
	2.81417	1.8158	1.88802
	2.84567	1.82214	1.88691
	2.87717	1.81693	1.88145
	2.90867	1.82058	1.88426
	2.94017	1.81567	1.8838
	2.97167	1.81169	1.88194
	3.00317	1.81706	1.87694
	3.0345	1.81712	1.8783
	3.066	1.81931	1.88818
	3.0975	1.81672	1.88309
	3.129	1.8213	1.88466
	3.1605	1.81906	1.88232
	3.192	1.81471	1.88169
	3.22333	1.82109	1.88072
	3.255	1.82177	1.88299
	3.2865	1.81778	1.88278
	3.318	1.82135	1.88708
	3.3495	1.81891	1.88478
	3.381	1.82483	1.88528
	3.4125	1.82241	1.88683
	3.444	1.82837	1.88949
	3.4755	1.82372	1.88381
	3.507	1.81818	1.88288
	3.5385	1.8183	1.88864
	3.57	1.81866	1.88115
	3.6015	1.81611	1.88165
	3.633	1.81657	1.89253
	3.6645	1.82084	1.88445
	3.696	1.81819	1.88759
	3.7275	1.81587	1.8844
	3.759	1.81986	1.88772
	3.7905	1.81968	1.88294
	3.82217	1.82182	1.88848
	3.85367	1.81572	1.88736
	3.885	1.823	1.88111
	3.91667	1.81544	1.88207
	3.94817	1.81834	1.88109
	3.9795	1.82234	1.89095
	4.01117	1.81926	1.89142
	4.04267	1.82693	1.88697
	4.074	1.97246	1.8846
	4.1055	2.22866	1.90769
	4.137	2.3979	1.97532
	4.1685	2.50389	2.07325
	4.2	2.55818	2.16862
	4.2315	2.58688	2.22628
	4.263	2.575	2.26511
	4.2945	2.59316	2.30287
	4.326	2.58751	2.31605
	4.3575	2.57997	2.33448
	4.389	2.57669	2.33725
	4.4205	2.57343	2.34867
	4.452	2.56928	2.35595
	4.4835	2.56919	2.35085
	4.515	2.57312	2.35624
	4.5465	2.5619	2.35891
	4.578	2.55583	2.35687
	4.6095	2.55049	2.35267
	4.641	2.54231	2.34947
	4.6725	2.54233	2.34747
	4.704	2.5309	2.34611
	4.7355	2.5277	2.33672
	4.767	2.53354	2.33484
	4.7985	2.52311	2.32509
	4.83	2.52575	2.32964
	4.8615	2.51178	2.32723
	4.893	2.5106	2.30972
	4.9245	2.51892	2.31719
	4.95583	2.51259	2.29826
	4.98733	2.51269	2.2876
	5.01883	2.50182	2.29095
	5.05033	2.50485	2.27983
	5.082	2.4973	2.26803
	5.1135	2.49664	2.26372
	5.145	2.4942	2.26677
	5.1765	2.49363	2.25903
	5.208	2.49451	2.23881
	5.2395	2.4955	2.23966
	5.271	2.48407	2.23305
	5.3025	2.48223	2.22391
	5.334	2.47942	2.21271
	5.3655	2.48593	2.21575
	5.397	2.48123	2.21163
	5.4285	2.46979	2.20165
	5.46	2.47335	2.19395
	5.4915	2.4739	2.18698
	5.523	2.46588	2.17504
	5.5545	2.46341	2.17629
	5.58583	2.46433	2.16172
	5.6175	2.47199	2.15337
	5.64883	2.45328	2.1526
	5.68033	2.45221	2.14319
	5.71183	2.45552	2.13363
	5.74333	2.45658	2.13211
	5.77483	2.45252	2.1279
	5.80633	2.43002	2.12549
	5.83783	2.44324	2.11612
	5.86933	2.43897	2.10709
	5.90083	2.4496	2.10374
	5.93233	2.44096	2.10296
	5.96383	2.43297	2.09583
	5.99533	2.43138	2.09421
	6.02683	2.42968	2.08459
	6.05833	2.42408	2.08545
	6.08983	2.41173	2.08596
	6.12133	2.41272	2.08186
	6.15283	2.40631	2.06661
	6.18433	2.41726	2.07139
	6.21583	2.40643	2.06905
	6.24733	2.40487	2.06987
	6.27883	2.40101	2.05877
	6.31033	2.39595	2.06087
	6.34183	2.40264	2.05585
	6.37333	2.39583	2.05146
	6.40483	2.38748	2.05399
	6.43633	2.38085	2.04189
	6.46783	2.38389	2.04648
	6.49933	2.37538	2.04341
	6.53067	2.37233	2.04458
	6.56217	2.36514	2.038
	6.59367	2.37371	2.0313
	6.62517	2.37079	2.02788
	6.65667	2.36153	2.02574
	6.68817	2.36261	2.02157
	6.71967	2.35974	2.02707
	6.75117	2.35479	2.01878
	6.78267	2.34952	2.02312
	6.81433	2.35064	2.0222
	6.84583	2.34494	2.01263
	6.87717	2.34124	2.00437
	6.90883	2.34405	2.01517
	6.94033	2.33649	2.00895
	6.97183	2.3266	2.0105
	7.00333	2.33038	2.00906
	7.03483	2.32421	2.00388
	7.06633	2.33073	2.00696
	7.09783	2.32047	2.00228
	7.13017	2.31283	1.9979
	7.16167	2.30559	1.99915
	7.19317	2.30638	1.99432
	7.22467	2.3005	1.99533
	7.256	2.28987	1.99253
	7.28767	2.29351	1.98935
	7.319	2.29558	1.98844
	7.3505	2.28469	1.99419
	7.382	2.27685	1.98919
	7.4135	2.27913	1.97964
	7.445	2.26914	1.98222
	7.4765	2.26641	1.97695
	7.508	2.2711	1.97611
	7.5395	2.26415	1.98178
	7.571	2.25794	1.97376
	7.60267	2.24896	1.98059
	7.63417	2.25198	1.97546
	7.6655	2.23165	1.97712
	7.697	2.24973	1.9687
	7.7285	2.24279	1.98
	7.76	2.23812	1.96856
	7.7915	2.2333	1.96598
	7.82283	2.22869	1.96746
	7.85433	2.23467	1.96414
	7.88583	2.22294	1.96414
	7.91733	2.22934	1.95782
	7.94883	2.22014	1.95966
	7.9805	2.21009	1.9652
	8.012	2.22234	1.96206
	8.04333	2.20747	1.95873
	8.075	2.21281	1.95378
	8.1065	2.20503	1.95429
	8.138	2.19943	1.95708
	8.1695	2.19558	1.95803
	8.201	2.18869	1.95354
	8.2325	2.19014	1.94795
	8.264	2.18433	1.95078
	8.2955	2.18734	1.94315
	8.327	2.182	1.95277
	8.3585	2.17592	1.94321
	8.39	2.16882	1.94642
	8.42167	2.17584	1.95143
	8.45317	2.16728	1.9481
	8.48467	2.16489	1.9409
	8.51617	2.15229	1.94536
	8.54767	2.16275	1.93822
	8.57917	2.15533	1.94419
	8.61067	2.14991	1.94688
	8.64217	2.15296	1.94237
	8.67367	2.14223	1.94277
	8.705	2.15022	1.93542
	8.7365	2.14216	1.94082
	8.768	2.1499	1.93733
	8.7995	2.13691	1.93191
	8.831	2.12407	1.93812
	8.8625	2.12868	1.93649
	8.89383	2.13002	1.93379
	8.92533	2.12631	1.934
	8.95683	2.12995	1.93235
	8.98833	2.11672	1.93304
	9.01983	2.12214	1.92874
	9.05133	2.11964	1.92676
	9.08283	2.11052	1.92797
	9.11433	2.11113	1.92573
	9.14583	2.11027	1.93082
	9.17733	2.1109	1.92439
	9.20883	2.10779	1.92532
	9.24033	2.09838	1.92129
	9.272	2.10461	1.93416
	9.3035	2.0949	1.92783
	9.335	2.09558	1.92358
	9.36633	2.09153	1.91856
	9.398	2.09144	1.92749
	9.4295	2.08106	1.92819
	9.461	2.08011	1.923
	9.49233	2.08098	1.92514
	9.52383	2.0826	1.92319
	9.5555	2.0809	1.92529
	9.58683	2.08123	1.91985
	9.61833	2.07208	1.92265
	9.65	2.06797	1.91895
	9.6815	2.05674	1.92313
	9.713	2.07359	1.91414
	9.7445	2.06694	1.92664
	9.776	2.06096	1.92502
	9.80733	2.07136	1.93036
	9.839	2.06891	1.92324
	9.8705	2.06337	1.92668
	9.902	2.05504	1.93071
	9.9335	2.06058	1.93419
	9.965	2.05584	1.93352
	9.99667	2.05774	1.93294
