# Supplementary material for: Annexin A5 controls VDAC1-dependent mitochondrial Ca2+ homeostasis and determines cellular susceptibility to apoptosis
Source: EMBO J. 2025 May 9;44(12):3413–47. doi: 10.1038/s44318-025-00454-9 (PMC12170872; doi:10.1038/s44318-025-00454-9)
Supplement: Supplementary file 3 — Source data Fig. 1 [file 44318_2025_454_MOESM3_ESM.zip › Figure 1/1M/Mean_cytosolic_Ca2+_traces.xlsx]

## Sheet: 1M
Figure 1 m		Ratio (340/380)
	Time (min)	WT	AnxA5-KO
	0.006683	0.345718	0.356496
	0.042083	0.346676	0.356483
	0.07565	0.345089	0.35648
	0.107433	0.34554	0.354835
	0.13925	0.34579	0.359241
	0.171267	0.345381	0.353982
	0.209417	0.3453	0.355245
	0.2497	0.345387	0.353201
	0.28715	0.345878	0.357227
	0.3273	0.345641	0.354241
	0.3643	0.344631	0.356412
	0.396267	0.344535	0.3549
	0.43195	0.345157	0.354786
	0.465933	0.344618	0.355725
	0.49765	0.345071	0.354204
	0.529383	0.344866	0.354147
	0.561033	0.344406	0.355574
	0.592817	0.34547	0.354803
	0.6245	0.344176	0.3559
	0.65615	0.344503	0.355281
	0.68795	0.344844	0.354594
	0.719717	0.345355	0.357341
	0.75145	0.345768	0.357793
	0.783133	0.345358	0.358636
	0.814833	0.345014	0.357774
	0.846533	0.344922	0.3557
	0.8782	0.344134	0.356443
	0.909867	0.344549	0.354514
	0.941567	0.345297	0.355957
	0.9732	0.345052	0.354833
	1.00492	0.343752	0.357876
	1.03652	0.344538	0.356319
	1.06838	0.345285	0.355077
	1.09998	0.345404	0.356485
	1.1316	0.344226	0.35586
	1.16323	0.344473	0.356037
	1.19487	0.344287	0.355715
	1.2265	0.344235	0.35376
	1.25812	0.344003	0.355342
	1.28973	0.342925	0.35765
	1.32137	0.342227	0.357699
	1.35298	0.342832	0.356617
	1.38462	0.342162	0.35519
	1.41623	0.341855	0.352893
	1.44788	0.342131	0.356758
	1.48763	0.341117	0.35562
	1.5407	0.341035	0.355756
	1.59617	0.339903	0.355152
	1.62827	0.34056	0.354767
	1.6599	0.339965	0.35479
	1.69145	0.339211	0.355441
	1.72305	0.339183	0.354871
	1.75465	0.337301	0.354718
	1.7863	0.33722	0.35364
	1.81795	0.336488	0.354968
	1.84972	0.33711	0.355764
	1.8814	0.335477	0.356414
	1.913	0.334859	0.353112
	1.9446	0.335422	0.35366
	1.97623	0.33446	0.351865
	2.00787	0.335043	0.352071
	2.03942	0.333752	0.349989
	2.07107	0.333424	0.353193
	2.10265	0.333086	0.350337
	2.13425	0.331468	0.354465
	2.16585	0.331712	0.34998
	2.19743	0.331162	0.352589
	2.229	0.330688	0.352091
	2.26062	0.330766	0.350371
	2.29223	0.329765	0.351265
	2.32382	0.330355	0.352453
	2.35547	0.329894	0.350734
	2.38702	0.329431	0.350903
	2.41863	0.3291	0.352729
	2.45023	0.328962	0.352966
	2.4818	0.328114	0.348729
	2.51353	0.328391	0.353733
	2.54503	0.327945	0.350247
	2.57665	0.328348	0.353413
	2.60827	0.327122	0.352905
	2.63987	0.32753	0.352468
	2.67148	0.327743	0.355447
	2.7031	0.327446	0.354082
	2.7347	0.327328	0.353548
	2.76632	0.326128	0.354695
	2.79798	0.327666	0.355191
	2.82957	0.326215	0.354995
	2.86113	0.326626	0.355021
	2.89268	0.326713	0.354545
	2.92428	0.326392	0.35468
	2.9559	0.326186	0.353362
	2.98748	0.326726	0.353567
	3.01912	0.325759	0.353101
	3.0507	0.327131	0.353683
	3.08235	0.325943	0.356349
	3.11397	0.326829	0.353714
	3.14557	0.326044	0.356775
	3.17715	0.326217	0.35424
	3.20872	0.327087	0.356542
	3.24033	0.32685	0.354196
	3.27202	0.326022	0.354501
	3.30363	0.325523	0.35688
	3.33522	0.325629	0.356225
	3.36677	0.326165	0.35579
	3.39833	0.325647	0.355338
	3.42992	0.326331	0.35551
	3.4615	0.326137	0.354851
	3.4931	0.325944	0.356917
	3.52473	0.324899	0.360204
	3.55628	0.324472	0.357881
	3.58793	0.324752	0.358658
	3.61953	0.324865	0.357231
	3.65112	0.324811	0.360014
	3.68273	0.324893	0.357071
	3.71425	0.325192	0.359731
	3.74592	0.324784	0.358417
	3.77753	0.324847	0.359848
	3.8092	0.324681	0.358726
	3.8408	0.324374	0.357691
	3.87243	0.324205	0.358905
	3.90408	0.324984	0.359586
	3.93583	0.324951	0.359499
	3.9674	0.324172	0.35784
	3.99912	0.324665	0.360695
	4.03075	0.324716	0.363351
	4.06235	0.324942	0.364993
	4.094	0.324015	0.370537
	4.12555	0.358728	0.378327
	4.15717	0.641218	0.394427
	4.1888	0.923721	0.444526
	4.22037	1.10147	0.587155
	4.2521	1.21022	0.854298
	4.2838	1.27218	1.05384
	4.3156	1.31631	1.2059
	4.3473	1.3293	1.28312
	4.37902	1.33497	1.30635
	4.41067	1.32457	1.31804
	4.44233	1.30358	1.31388
	4.47395	1.28009	1.2991
	4.50548	1.24232	1.28081
	4.53712	1.19919	1.2617
	4.5687	1.15743	1.23973
	4.6003	1.10667	1.21717
	4.63197	1.05889	1.20217
	4.66358	1.00546	1.17656
	4.69517	0.953708	1.15974
	4.72683	0.905535	1.12327
	4.75858	0.861054	1.10386
	4.79017	0.817817	1.08176
	4.8219	0.778729	1.04885
	4.8535	0.743278	1.01844
	4.88513	0.71078	0.986838
	4.91673	0.681887	0.959167
	4.94827	0.655384	0.926919
	4.97985	0.63182	0.897332
	5.01153	0.608936	0.867078
	5.04317	0.591534	0.836726
	5.07475	0.57247	0.805571
	5.1064	0.557855	0.778422
	5.13808	0.542813	0.744655
	5.1697	0.530189	0.722507
	5.20132	0.520859	0.69585
	5.23307	0.509747	0.674227
	5.26463	0.501233	0.649586
	5.29625	0.491442	0.6254
	5.32792	0.485562	0.606411
	5.35953	0.47803	0.590912
	5.39113	0.471415	0.570767
	5.42278	0.464541	0.555177
	5.45448	0.459566	0.540222
	5.48603	0.455659	0.526962
	5.51765	0.450324	0.515011
	5.54923	0.445908	0.502746
	5.58082	0.441973	0.491612
	5.61243	0.438203	0.480578
	5.6441	0.434041	0.469554
	5.67578	0.431279	0.462213
	5.7074	0.42754	0.455332
	5.739	0.425158	0.449477
	5.77062	0.421525	0.443787
	5.80227	0.418657	0.437309
	5.83393	0.41751	0.433358
	5.86553	0.414159	0.428799
	5.89712	0.412653	0.422461
	5.92875	0.409557	0.419117
	5.96035	0.407093	0.416556
	5.9923	0.406155	0.412967
	6.02395	0.403988	0.409761
	6.06403	0.402969	0.406959
	6.09558	0.401163	0.405783
	6.12723	0.399523	0.402712
	6.15882	0.397972	0.402389
	6.19043	0.39628	0.400135
	6.22208	0.394892	0.39887
	6.25368	0.393436	0.397578
	6.28527	0.39305	0.393551
	6.31687	0.39096	0.392697
	6.34847	0.39025	0.392418
	6.38012	0.388395	0.391712
	6.41173	0.387134	0.390253
	6.44337	0.385664	0.389999
	6.47497	0.384832	0.389078
	6.50658	0.383847	0.390154
	6.53818	0.382702	0.389109
	6.5698	0.38325	0.385439
	6.60138	0.38135	0.383536
	6.63298	0.380692	0.384063
	6.66462	0.379619	0.382331
	6.6962	0.37889	0.385169
	6.7278	0.378643	0.383325
	6.75943	0.378141	0.383072
	6.79107	0.377461	0.384357
	6.82263	0.37643	0.380701
	6.85435	0.376226	0.382227
	6.88592	0.375087	0.380188
	6.9175	0.375904	0.379065
	6.94902	0.374095	0.379515
	6.98067	0.373528	0.380918
	7.01227	0.373851	0.378844
	7.04388	0.372244	0.380093
	7.07543	0.372403	0.376435
	7.107	0.37147	0.380918
	7.13862	0.371092	0.3768
	7.17022	0.370329	0.380433
	7.20185	0.371068	0.37593
	7.23352	0.369625	0.375926
	7.26515	0.368239	0.376045
	7.29675	0.368073	0.37674
	7.32832	0.368259	0.372714
	7.35997	0.366523	0.376418
	7.39155	0.367461	0.376941
	7.42315	0.365979	0.377059
	7.45485	0.36609	0.372056
	7.48647	0.36536	0.372286
	7.51805	0.365462	0.372424
	7.54968	0.365325	0.372282
	7.58133	0.365338	0.370974
	7.61293	0.363333	0.371517
	7.64452	0.362698	0.367434
	7.67615	0.362244	0.370968
	7.70773	0.361577	0.373292
	7.73932	0.36149	0.368261
	7.771	0.36156	0.371706
	7.80258	0.359424	0.366842
	7.8342	0.36126	0.369352
	7.8659	0.360291	0.36887
	7.89755	0.35993	0.36943
	7.92912	0.358885	0.369228
	7.96072	0.359298	0.36967
	7.99235	0.359064	0.370334
	8.024	0.359554	0.368237
	8.05557	0.358379	0.370446
	8.08712	0.357941	0.36644
	8.11868	0.358111	0.367505
	8.15028	0.357818	0.367646
	8.18187	0.357609	0.366697
	8.21343	0.358039	0.366251
	8.24507	0.357289	0.366836
	8.27668	0.356697	0.366316
	8.30822	0.355905	0.368034
	8.3398	0.356638	0.367739
	8.3715	0.355561	0.365675
	8.40312	0.356341	0.367167
	8.43472	0.355076	0.366324
	8.46637	0.355805	0.364157
	8.49798	0.355832	0.366078
	8.52958	0.355353	0.364284
	8.56115	0.35454	0.367391
	8.59275	0.353608	0.360028
	8.62437	0.35423	0.365888
	8.65598	0.354211	0.362545
	8.68763	0.353039	0.364833
	8.71925	0.353204	0.362266
	8.75083	0.353249	0.36105
	8.78237	0.352668	0.357156
	8.81397	0.353142	0.359963
	8.8456	0.352542	0.358721
	8.87737	0.352648	0.359197
	8.90897	0.351797	0.357346
	8.94057	0.351355	0.360876
	8.97218	0.351538	0.357916
	9.00378	0.352235	0.360618
	9.03537	0.352624	0.356968
	9.06697	0.350947	0.360007
	9.09855	0.351374	0.35859
	9.13017	0.350843	0.36077
	9.16173	0.351042	0.356719
	9.19333	0.35081	0.359112
	9.22495	0.350392	0.355202
	9.25652	0.350139	0.356113
	9.28815	0.349305	0.354361
	9.31975	0.34905	0.354505
	9.35135	0.348568	0.356356
	9.38305	0.348455	0.354703
	9.41467	0.348639	0.353511
	9.44628	0.348586	0.355437
	9.47788	0.347572	0.355504
	9.50945	0.347989	0.355241
	9.54108	0.346642	0.357094
	9.57272	0.347421	0.358613
	9.60437	0.348381	0.356727
	9.63598	0.347319	0.356943
	9.66763	0.347179	0.356919
	9.69925	0.345855	0.354188
	9.73085	0.346119	0.356759
	9.76242	0.345845	0.356605
	9.79403	0.345157	0.356656
	9.82565	0.346048	0.355794
	9.85727	0.345654	0.358642
	9.88897	0.345959	0.360881
	9.92055	0.345916	0.365334
	9.95217	0.347778	0.363899
	9.98378	0.348217	0.366876
