# Supplementary material for: Annexin A5 controls VDAC1-dependent mitochondrial Ca2+ homeostasis and determines cellular susceptibility to apoptosis
Source: EMBO J. 2025 May 9;44(12):3413–47. doi: 10.1038/s44318-025-00454-9 (PMC12170872; doi:10.1038/s44318-025-00454-9)
Supplement: Supplementary file 3 — Source data Fig. 1 [file 44318_2025_454_MOESM3_ESM.zip › Figure 1/1N/Basal_cytosolic_Ca2+_levels.xlsx]

## Sheet: 1N
Figure 1 n		BASAL
	WT	AnxA5-KO
	0.303148	0.385451
	0.314152	0.393777
	0.271633	0.37815
	0.277802	0.357947
	0.336025	0.30501
	0.296787	0.338705
	0.341912	0.343593
	0.25424	0.359909
	0.338747	0.378897
	0.310075	0.369689
	0.350625	0.327397
	0.356513	0.326007
	0.307263	0.321258
	0.303785	0.350557
	0.289612	0.298178
	0.301038	0.249317
	0.287203	0.326692
	0.294246	0.327276
	0.282178	0.31262
	0.251773	0.336272
	0.344707	0.35327
	0.308291	0.332438
	0.356042	0.336635
	0.355741	0.368311
	0.318972	0.344808
	0.329243	0.309375
	0.35504	0.333466
	0.294618	0.326122
	0.340312	0.297703
	0.380519	0.305476
	0.339534	0.380495
	0.427884	0.427034
	0.420452	0.404692
	0.355912
	0.360755
	0.420206
	0.335837
	0.321498
	0.376784
	0.345069
	0.387955
	0.399118
	0.362625
	0.380936
	0.318674
	0.308401
