# Supplementary material for: Annexin A5 controls VDAC1-dependent mitochondrial Ca2+ homeostasis and determines cellular susceptibility to apoptosis
Source: EMBO J. 2025 May 9;44(12):3413–47. doi: 10.1038/s44318-025-00454-9 (PMC12170872; doi:10.1038/s44318-025-00454-9)
Supplement: Supplementary file 4 — Source data Fig. 2 [file 44318_2025_454_MOESM4_ESM.zip]

Archive with 48 entries (34 files):
- Figure 2/
- Figure 2/2A/
- Figure 2/2A/Representative_traces_of_mitochondrial_membrane_potential.xlsx
- Figure 2/2B/
- Figure 2/2B/Basal_mitochondrial_membrane_potential_calculations.xlsx
- Figure 2/2C/
- Figure 2/2C/Figure 2C blots.pdf
- Figure 2/2D/
- Figure 2/2D/Blot_calculations_from_Figure_2C.xlsx
- Figure 2/2E/
- Figure 2/2E/AnxA5KO-croped-ER.tif
- Figure 2/2E/AnxA5KO-croped-MAMs.tif
- Figure 2/2E/AnxA5KO-croped-merged.tif
- Figure 2/2E/AnxA5KO-croped-Mito.tif
- Figure 2/2E/AnxA5KO-ER.tif
- Figure 2/2E/AnxA5KO-MAMs.tif
- Figure 2/2E/AnxA5KO-merged.tif
- Figure 2/2E/AnxA5KO-mito.tif
- Figure 2/2E/README.txt
- Figure 2/2E/WT-ER-croped.tif
- Figure 2/2E/WT-ER.tif
- Figure 2/2E/WT-MAMs-croped.tif
- Figure 2/2E/WT-MAMs.tif
- Figure 2/2E/WT-merged-croped.tif
- Figure 2/2E/WT-Merged.tif
- Figure 2/2E/WT-mito-croped.tif
- Figure 2/2E/WT-Mito.tif
- Figure 2/2F/
- Figure 2/2F/Pearson_correlation_coefficient.xlsx
- Figure 2/2G/
- Figure 2/2G/Mitochondrial_volume.xlsx
- Figure 2/2H/
- Figure 2/2H/Mitochondrial_branching.xlsx
- Figure 2/2I/
- Figure 2/2I/AnxA5KO-magnification1.tif
- Figure 2/2I/AnxA5KO-magnification2.tif
- Figure 2/2I/README.txt
- Figure 2/2I/WT-magnification1.tif
- Figure 2/2I/WT-magnification2.tif
- Figure 2/2J/
- Figure 2/2J/Perimeter_Cristae_divided_by_Perimeter_Mitochondria.xlsx
- Figure 2/2K/
- Figure 2/2K/Perimeter_Cristae_divided_by_Area_Mitochondria (μm-1).xlsx
- Figure 2/2L/
- Figure 2/2L/Figure 2L.tif
- Figure 2/2L/README.txt
- Figure 2/2M/
- Figure 2/2M/Cristae membrane distribution.xlsx
