# Supplementary material for: Annexin A5 controls VDAC1-dependent mitochondrial Ca2+ homeostasis and determines cellular susceptibility to apoptosis
Source: EMBO J. 2025 May 9;44(12):3413–47. doi: 10.1038/s44318-025-00454-9 (PMC12170872; doi:10.1038/s44318-025-00454-9)
Supplement: Supplementary file 4 — Source data Fig. 2 [file 44318_2025_454_MOESM4_ESM.zip › Figure 2/2A/Representative_traces_of_mitochondrial_membrane_potential.xlsx]

## Sheet: 2A
Figure 2a	Ratio (mito/nucleus)
	Time (min)	WT	AnxA5-KO
	0.000583333	5.2637	5.29238
	0.05095	5.26361	5.24273
	0.10055	5.40109	5.30511
	0.1509	5.13957	5.3668
	0.200767	5.29444	5.26875
	0.251033	5.23009	5.34453
	0.300733	5.29126	5.36088
	0.350583	5.17438	5.25554
	0.4008	5.21986	5.42622
	0.450483	5.17805	5.36793
	0.500667	5.37724	5.20843
	0.550767	5.29229	5.14303
	0.600533	5.20084	5.24181
	0.651	5.30593	5.28272
	0.70085	5.18081	5.34425
	0.7509	5.26156	5.22634
	0.80085	5.38276	5.27884
	0.850467	5.17971	5.26181
	0.900917	5.15447	5.2017
	0.950817	5.30496	5.40585
	1.001	5.34266	5.37319
	1.05048	5.20488	5.30103
	1.1009	5.35726	5.2425
	1.1512	5.30232	5.217
	1.20042	5.34204	5.29924
	1.2504	5.14637	5.25814
	1.30082	5.35023	5.25514
	1.35068	5.27269	5.44304
	1.401	5.33744	5.34383
	1.45093	5.341	5.28455
	1.50107	5.26274	5.29687
	1.55072	5.27046	5.29882
	1.60058	5.19606	5.23092
	1.65078	5.28086	5.31646
	1.70085	5.15372	5.34636
	1.75092	5.18631	5.19825
	1.80067	5.21267	5.31349
	1.85063	5.2232	5.33064
	1.9011	5.25324	5.17171
	1.95122	5.15272	5.42991
	2.00047	5.15147	5.3308
	2.05065	5.23709	5.36633
	2.10055	5.11645	5.26835
	2.15088	5.31712	5.3936
	2.20072	5.20341	5.26367
	2.25073	5.22347	5.3303
	2.30115	5.1594	5.20871
	2.3509	5.25676	5.20995
	2.40122	5.01642	5.12933
	2.45098	4.85454	5.29287
	2.50053	4.77716	5.08495
	2.55075	4.40897	4.90837
	2.60048	3.98402	4.59329
	2.65063	3.61615	3.99313
	2.70083	3.35174	3.25028
	2.75085	2.96858	2.67229
	2.8013	2.71799	2.23242
	2.85097	2.50923	1.88443
	2.90052	2.25936	1.68202
	2.95083	2.09205	1.50852
	3.00087	1.91494	1.37654
	3.05123	1.79264	1.271
	3.10067	1.67588	1.18723
	3.15117	1.55366	1.12305
	3.20118	1.46444	1.06706
	3.2505	1.35722	1.02806
	3.30092	1.26608	1.01005
	3.35078	1.18045	0.995176
	3.40078	1.11659	0.976645
	3.45085	1.06059	0.979565
	3.50065	1.01712	0.97839
	3.55042	0.989981	0.963394
	3.60105	0.975376	0.957667
	3.65048	0.965877	0.956171
	3.70118	0.961183	0.956218
	3.7506	0.947213	0.951963
	3.80092	0.944097	0.958959
	3.85073	0.944961	0.955612
	3.90075	0.941559	0.958648
	3.95093	0.935242	0.957814
	4.00065	0.941083	0.952283
	4.05095	0.938702	0.956918
	4.1008	0.935758	0.951362
	4.15108	0.933251	0.944703
	4.20088	0.930602	0.948073
	4.25125	0.92558	0.95084
	4.30073	0.926171	0.960237
	4.3505	0.935949	0.952916
	4.40075	0.928984	0.955824
	4.45058	0.929243	0.952727
	4.50077	0.927736	0.936229
	4.55103	0.930084	0.950549
	4.60072	0.927788	0.952802
	4.65107	0.925631	0.948476
	4.70125	0.924177	0.95622
	4.75122	0.918855	0.953491
	4.80045	0.929325	0.957688
	4.85118	0.924569	0.943704
	4.90127	0.919394	0.956699
	4.9511	0.922304	0.954707
	5.00117	0.916922	0.941325
	5.05057	0.924987	0.942401
	5.10045	0.918396	0.947838
	5.15047	0.923522	0.945018
	5.20045	0.915456	0.94001
	5.25063	0.932177	0.943381
	5.30067	0.920218	0.935693
	5.35058	0.929156	0.941063
	5.4008	0.926102	0.94813
	5.45112	0.934813	0.934133
	5.50128	0.923716	0.935163
	5.55072	0.910135	0.947955
	5.60045	0.920529	0.930293
	5.65102	0.920218	0.92896
	5.7006	0.929156	0.915584
	5.75047	0.926102	0.92228
	5.80077	0.934813	0.92449
	5.85065	0.923716	0.922227
	5.90083	0.910135	0.90982
	5.95082	0.920529	0.914031
