# Supplementary material for: Annexin A5 controls VDAC1-dependent mitochondrial Ca2+ homeostasis and determines cellular susceptibility to apoptosis
Source: EMBO J. 2025 May 9;44(12):3413–47. doi: 10.1038/s44318-025-00454-9 (PMC12170872; doi:10.1038/s44318-025-00454-9)
Supplement: Supplementary file 4 — Source data Fig. 2 [file 44318_2025_454_MOESM4_ESM.zip › Figure 2/2B/Basal_mitochondrial_membrane_potential_calculations.xlsx]

## Sheet: 2B
Figure 2b	Δψmin
	WT	AnxA5-KO
	3.35647	3.15142
	4.46425	4.39765
	4.12133	4.76408
	1.1524	4.20218
	4.80556	4.37814
	3.10801	5.29492
	7.17701	3.52131
	3.61526	4.23601
	5.36378	5.16118
		4.33613
