# Supplementary material for: Annexin A5 controls VDAC1-dependent mitochondrial Ca2+ homeostasis and determines cellular susceptibility to apoptosis
Source: EMBO J. 2025 May 9;44(12):3413–47. doi: 10.1038/s44318-025-00454-9 (PMC12170872; doi:10.1038/s44318-025-00454-9)
Supplement: Supplementary file 4 — Source data Fig. 2 [file 44318_2025_454_MOESM4_ESM.zip › Figure 2/2D/Blot_calculations_from_Figure_2C.xlsx]

## Sheet: 2D
Figure 2D	VDAC1		MICU1		MICU2		UCP2		MCU		EMRE
	WT	AnxA5-KO	WT	AnxA5-KO	WT	AnxA5-KO	WT	AnxA5-KO	WT	AnxA5-KO	WT	AnxA5-KO
	0.806763	1.06187	0.860908	0.724609	1.06	1.12	0.701242	0.937403	0.685396	1.54952	0.82	0.92
	1	1.03331	1.05668	0.977133	0.91	1.1	1.04346	0.953881	1	0.85357	0.86	1.11
	1.01926	0.954861	1	0.948806	1.03	1.03	1	0.844673	1.21371	0.842252	1.32	1.2
