# Supplementary material for: Annexin A5 controls VDAC1-dependent mitochondrial Ca2+ homeostasis and determines cellular susceptibility to apoptosis
Source: EMBO J. 2025 May 9;44(12):3413–47. doi: 10.1038/s44318-025-00454-9 (PMC12170872; doi:10.1038/s44318-025-00454-9)
Supplement: Supplementary file 4 — Source data Fig. 2 [file 44318_2025_454_MOESM4_ESM.zip › Figure 2/2F/Pearson_correlation_coefficient.xlsx]

## Sheet: 2F
Figure 2f	Pearson correlation coefficient
	WT	AnxA5-KO
	0.160917	0.1555
	0.206	0.1615
	0.193833	0.223
	0.148	0.202
	0.183	0.181
	0.183	0.181
	0.188667	0.240556
	0.218333	0.203889
	0.22125	0.225833
	0.249833	0.178833
	0.191833	0.171
