# Supplementary material for: Annexin A5 controls VDAC1-dependent mitochondrial Ca2+ homeostasis and determines cellular susceptibility to apoptosis
Source: EMBO J. 2025 May 9;44(12):3413–47. doi: 10.1038/s44318-025-00454-9 (PMC12170872; doi:10.1038/s44318-025-00454-9)
Supplement: Supplementary file 4 — Source data Fig. 2 [file 44318_2025_454_MOESM4_ESM.zip › Figure 2/2G/Mitochondrial_volume.xlsx]

## Sheet: 2G
Figure 2g	Mito volume
	WT	AnxA5-KO
	1.41531	1.7703
	1.10752	1.49525
	1.39372	1.56552
	1.623	1.66437
	1.26862	1.94888
	1.87082	1.73576
	1.12772	1.53668
	1.76744	1.73015
	0.73026	1.87018
	1.20534	2.0455
	1.9306	2.0745
