# Supplementary material for: Annexin A5 controls VDAC1-dependent mitochondrial Ca2+ homeostasis and determines cellular susceptibility to apoptosis
Source: EMBO J. 2025 May 9;44(12):3413–47. doi: 10.1038/s44318-025-00454-9 (PMC12170872; doi:10.1038/s44318-025-00454-9)
Supplement: Supplementary file 4 — Source data Fig. 2 [file 44318_2025_454_MOESM4_ESM.zip › Figure 2/2H/Mitochondrial_branching.xlsx]

## Sheet: 2H
Figure 2h	Vmito/Vellipse [mito branching]
	WT	AnxA5-KO
	0.77058	0.75218
	0.79653	0.76944
	0.79028	0.763573
	0.765244	0.74931
	0.78432	0.75206
	0.75567	0.74919
	0.7854	0.762
	0.77128	0.75425
	0.8436	0.74686
	0.8041	0.7448
	0.7395	0.7493
