# Supplementary material for: Annexin A5 controls VDAC1-dependent mitochondrial Ca2+ homeostasis and determines cellular susceptibility to apoptosis
Source: EMBO J. 2025 May 9;44(12):3413–47. doi: 10.1038/s44318-025-00454-9 (PMC12170872; doi:10.1038/s44318-025-00454-9)
Supplement: Supplementary file 4 — Source data Fig. 2 [file 44318_2025_454_MOESM4_ESM.zip › Figure 2/2I/README.txt]

Electron micrographs were colored for better visualization in the figures. The original files are located in this folder.
