# Supplementary material for: Annexin A5 controls VDAC1-dependent mitochondrial Ca2+ homeostasis and determines cellular susceptibility to apoptosis
Source: EMBO J. 2025 May 9;44(12):3413–47. doi: 10.1038/s44318-025-00454-9 (PMC12170872; doi:10.1038/s44318-025-00454-9)
Supplement: Supplementary file 4 — Source data Fig. 2 [file 44318_2025_454_MOESM4_ESM.zip › Figure 2/2K/Perimeter_Cristae_divided_by_Area_Mitochondria (μm-1).xlsx]

## Sheet: 2K
Figure 2k	Perimeter Cristae/Area Mitochondria (μm-1)
		WT	AnxA5-KO
		6.491	9.50659
		12.1635	9.50659
		13.9723	6.96603
		7.63389	8.48229
		11.0777	9.50659
		12.2029	10.3044
		10.6322	7.32191
		10.7667	8.02983
		11.119	11.649
		7.194	8.57176
		5.92879	10.3287
		16.737	11.1443
		18.5109	22.3981
		3.3441	21.6074
		15.7044	4.49614
		12.974	17.5276
		9.91157	3.75804
		7.37166	17.5276
		11.3297	8.92733
		5.21285	15.0476
		5.21285	20.9549
		6.57808	20.8857
		13.2313	4.34318
		13.2313	17.9308
		21.2465	16.6381
		13.9562	18.1736
		18.2845	15.912
		16.1703	16.5178
		11.8467	6.26059
		13.8818	11.5326
		14.8475	8.80027
		2.77745	20.2228
		6.31126	10.99
		10.0129	9.67731
		6.491	9.95655
		12.4072	7.173
		10.1751	3.42746
		9.2686	16.0056
		17.4472	3.5968
		10.8786	5.15185
		9.11183	16.9664
		7.56549	13.4944
		4.85689	19.4168
		9.43883	10.1738
		4.85689	17
		9.43883
		9.33693
