# Supplementary material for: Annexin A5 controls VDAC1-dependent mitochondrial Ca2+ homeostasis and determines cellular susceptibility to apoptosis
Source: EMBO J. 2025 May 9;44(12):3413–47. doi: 10.1038/s44318-025-00454-9 (PMC12170872; doi:10.1038/s44318-025-00454-9)
Supplement: Supplementary file 4 — Source data Fig. 2 [file 44318_2025_454_MOESM4_ESM.zip › Figure 2/2M/Cristae membrane distribution.xlsx]

## Sheet: 2M
Figure 2m			Cristae Membrane Distrubution
		WT			AnxA5-KO
	ρCM in %	mean	SD	N	mean	SD	N
	1	0.264716	0.323059	44	0.277738	0.259045	47
	2	0.356956	0.271639	44	0.391748	0.319059	47
	3	0.455458	0.318118	44	0.508702	0.405537	47
	4	0.559802	0.374546	44	0.540946	0.338967	47
	5	0.661024	0.424727	44	0.610397	0.348495	47
	6	0.653654	0.403516	44	0.696866	0.447709	47
	7	0.697817	0.412438	44	0.794394	0.51444	47
	8	0.735484	0.418212	44	0.864678	0.530165	47
	9	0.770589	0.449663	44	0.903662	0.511526	47
	10	0.831244	0.537282	44	0.951816	0.501127	47
	11	0.869267	0.550212	44	1.00181	0.527122	47
	12	0.927969	0.60957	44	1.07138	0.546021	47
	13	0.947528	0.577206	44	1.17423	0.609693	47
	14	1.00961	0.596045	44	1.19964	0.638058	47
	15	1.02574	0.614864	44	1.2294	0.609561	47
	16	1.11915	0.67882	44	1.30719	0.610719	47
	17	1.16225	0.67746	44	1.35602	0.619785	47
	18	1.21825	0.726508	44	1.3627	0.624371	47
	19	1.20231	0.656414	44	1.39225	0.585563	47
	20	1.26122	0.642939	44	1.5048	0.642512	47
	21	1.31318	0.677449	44	1.55762	0.74021	47
	22	1.378	0.722364	44	1.54685	0.790528	47
	23	1.42302	0.755939	44	1.54429	0.725318	47
	24	1.46859	0.732319	44	1.60421	0.671982	47
	25	1.54036	0.713463	44	1.66172	0.655941	47
	26	1.50541	0.698865	44	1.63905	0.662869	47
	27	1.47202	0.643444	44	1.73844	0.72936	47
	28	1.51836	0.663729	44	1.81849	0.695863	47
	29	1.48815	0.649762	44	1.94237	0.760234	47
	30	1.52098	0.681521	44	1.9191	0.759991	47
	31	1.51195	0.67139	44	1.84686	0.809111	47
	32	1.56271	0.662205	44	1.86451	0.866813	47
	33	1.58307	0.691922	44	2.02435	0.919445	47
	34	1.70078	0.749173	44	2.07423	0.939558	47
	35	1.75762	0.762681	44	2.02633	0.95558	47
	36	1.78523	0.704959	44	2.0148	0.98077	47
	37	1.75008	0.746607	44	2.11438	1.09198	47
	38	1.7335	0.799221	44	2.22402	1.17083	47
	39	1.80008	0.814559	44	2.23395	1.15455	47
	40	1.80206	0.875066	44	2.19181	1.17558	47
	41	1.80808	0.851062	44	2.15806	1.16691	47
	42	1.78319	0.70236	44	2.2411	1.24893	47
	43	1.82765	0.712117	44	2.26697	1.30983	47
	44	1.83947	0.795451	44	2.30548	1.41705	47
	45	1.85747	0.849632	44	2.26819	1.37031	47
	46	1.85979	0.788653	44	2.26711	1.30724	47
	47	1.74415	0.742723	44	2.29171	1.28756	47
	48	1.6603	0.713454	44	2.24864	1.14285	47
	49	1.68601	0.655808	44	2.2627	1.20332	47
	50	1.70877	0.775845	44	2.28521	1.36179	47
	51	1.64337	0.779035	44	2.28256	1.51556	47
	52	1.64106	0.749672	44	2.24836	1.54156	47
	53	1.55338	0.680343	44	2.15788	1.37322	47
	54	1.60097	0.846117	44	2.14211	1.30984	47
	55	1.60221	0.981737	44	2.12488	1.28037	47
	56	1.51795	0.883215	44	2.10517	1.28986	47
	57	1.40231	0.765808	44	1.98415	1.27806	47
	58	1.4223	0.787665	44	1.91065	1.26791	47
	59	1.42976	0.846836	44	1.93398	1.33442	47
	60	1.39971	0.88172	44	2.04145	1.50141	47
	61	1.48727	0.923721	44	2.12177	1.62364	47
	62	1.51362	0.924888	44	2.16391	1.59923	47
	63	1.46462	0.899421	44	2.1207	1.48771	47
	64	1.48091	0.927224	44	2.09887	1.50887	47
	65	1.544	1.04806	44	2.03427	1.48216	47
	66	1.55354	1.13409	44	2.06946	1.59818	47
	67	1.53788	1.03379	44	2.05904	1.53406	47
	68	1.57023	0.998034	44	2.096	1.52474	47
	69	1.54837	1.05176	44	2.10623	1.59204	47
	70	1.52499	1.00058	44	2.23333	1.81403	47
	71	1.60625	1.12366	44	2.15217	1.79613	47
	72	1.61733	1.06514	44	2.04361	1.74484	47
	73	1.59174	1.05997	44	1.96809	1.57884	47
	74	1.59819	1.0497	44	1.92651	1.51164	47
	75	1.71103	1.08366	44	1.95176	1.53805	47
	76	1.65445	1.08813	44	1.95249	1.49494	47
	77	1.59182	0.978352	44	1.94564	1.47987	47
	78	1.55449	0.922554	44	1.95148	1.4665	47
	79	1.59914	1.03605	44	1.95376	1.45033	47
	80	1.5787	1.01943	44	1.93065	1.48822	47
	81	1.61307	1.14643	44	1.95745	1.57212	47
	82	1.58279	1.1539	44	1.9797	1.68019	47
	83	1.52795	1.15426	44	1.89663	1.50007	47
	84	1.54254	1.26516	44	1.94103	1.55195	47
	85	1.57546	1.31766	44	2.02674	1.75747	47
	86	1.5616	1.2076	44	1.99626	1.73729	47
	87	1.63376	1.2464	44	2.03209	1.77154	47
	88	1.61574	1.24655	44	1.90006	1.60869	47
	89	1.68561	1.459	44	1.87153	1.70589	47
	90	1.74181	1.46035	44	1.99852	1.90607	47
	91	1.87955	1.48406	44	1.75071	1.67695	47
	92	1.92564	1.49496	44	1.6184	1.56165	47
	93	1.85569	1.52011	44	1.65865	1.741	47
	94	1.75988	1.58786	44	1.56027	1.82059	47
	95	1.6557	1.5084	44	1.47191	1.88989	47
	96	1.49009	1.43659	44	1.40795	1.96633	47
	97	1.35435	1.45473	44	1.47129	2.11478	47
	98	1.23682	1.41379	44	1.15951	2.04673	47
	99	1.08576	1.74114	44	0.704078	1.29969	47
	100	0.755607	1.37635	44	0.404405	1.37159	47
