# Supplementary material for: Annexin A5 controls VDAC1-dependent mitochondrial Ca2+ homeostasis and determines cellular susceptibility to apoptosis
Source: EMBO J. 2025 May 9;44(12):3413–47. doi: 10.1038/s44318-025-00454-9 (PMC12170872; doi:10.1038/s44318-025-00454-9)
Supplement: Supplementary file 5 — Source data Fig. 3 [file 44318_2025_454_MOESM5_ESM.zip]

Archive with 26 entries (13 files):
- Figure 3/
- Figure 3/3A/
- Figure 3/3A/Figure 3A all blots.pdf
- Figure 3/3B/
- Figure 3/3B/README.txt
- Figure 3/3B/Uncropped version of Figure 3b.pdf
- Figure 3/3C/
- Figure 3/3C/Mean_IMS_Ca2+_traces.xlsx
- Figure 3/3D/
- Figure 3/3D/Δmax_IMS_Ca2+_levels.xlsx
- Figure 3/3E/
- Figure 3/3E/Mean_IMS_Ca2+_traces.xlsx
- Figure 3/3F/
- Figure 3/3F/Δmax_IMS_Ca2+_levels.xlsx
- Figure 3/3G/
- Figure 3/3G/Mean_IMS_Ca2+_traces.xlsx
- Figure 3/3H/
- Figure 3/3H/BHQ_Δmax_IMS_Ca2+_levels.xlsx
- Figure 3/3I/
- Figure 3/3I/Histamine_Δmax_IMS_Ca2+_levels.xlsx
- Figure 3/3J/
- Figure 3/3J/SOCE_Δmax_IMS_Ca2+_levels.xlsx
- Figure 3/3L/
- Figure 3/3L/Mean_IMS_Ca2+_traces.xlsx
- Figure 3/3M/
- Figure 3/3M/Δmax_IMS_Ca2+_levels.xlsx
