# Supplementary material for: Annexin A5 controls VDAC1-dependent mitochondrial Ca2+ homeostasis and determines cellular susceptibility to apoptosis
Source: EMBO J. 2025 May 9;44(12):3413–47. doi: 10.1038/s44318-025-00454-9 (PMC12170872; doi:10.1038/s44318-025-00454-9)
Supplement: Supplementary file 5 — Source data Fig. 3 [file 44318_2025_454_MOESM5_ESM.zip › Figure 3/3B/README.txt]

This folder contains uncropped versions of Figure 3B of the immunogold-labeled AnxA5 and the negative control, where the primary antibody was omitted. Due to the size of the images exceeding 1 GB, we generated a PDF file from the TIFF files. If you are interested in the original files, please contact the first author.
