# Supplementary material for: Annexin A5 controls VDAC1-dependent mitochondrial Ca2+ homeostasis and determines cellular susceptibility to apoptosis
Source: EMBO J. 2025 May 9;44(12):3413–47. doi: 10.1038/s44318-025-00454-9 (PMC12170872; doi:10.1038/s44318-025-00454-9)
Supplement: Supplementary file 5 — Source data Fig. 3 [file 44318_2025_454_MOESM5_ESM.zip › Figure 3/3C/Mean_IMS_Ca2+_traces.xlsx]

## Sheet: 3C
Figure 3c		Ratio (480/535)
	Time	WT	AnxA5-KO
	0.00111667	0.208695	0.212524
	0.0346167	0.201491	0.210787
	0.0673	0.200153	0.20955
	0.10075	0.192054	0.209799
	0.1346	0.204074	0.207786
	0.167983	0.193177	0.208977
	0.200717	0.200314	0.206755
	0.234283	0.194229	0.208984
	0.267217	0.199592	0.209536
	0.300883	0.199019	0.209476
	0.334117	0.205718	0.208789
	0.367867	0.20104	0.20942
	0.4014	0.195673	0.210174
	0.433983	0.199692	0.208931
	0.467683	0.192782	0.209187
	0.5015	0.202021	0.211415
	0.534433	0.200025	0.210097
	0.568017	0.196244	0.207826
	0.600517	0.200287	0.209552
	0.63405	0.198535	0.208288
	0.667783	0.205411	0.21015
	0.700633	0.19722	0.211111
	0.734317	0.206233	0.208481
	0.76745	0.202847	0.21173
	0.8013	0.199992	0.210109
	0.833867	0.200946	0.210444
	0.8692	0.20132	0.209807
	0.9019	0.204431	0.211314
	0.934367	0.198858	0.210117
	0.968283	0.198125	0.210342
	1.0006	0.204165	0.209524
	1.03578	0.200751	0.209558
	1.06767	0.203943	0.211528
	1.10102	0.197099	0.209959
	1.13378	0.19846	0.208842
	1.16718	0.207701	0.210191
	1.20083	0.214075	0.210082
	1.23435	0.205046	0.210617
	1.26797	0.197073	0.210578
	1.3009	0.202538	0.209142
	1.33403	0.21082	0.210307
	1.36787	0.204603	0.21228
	1.40058	0.200296	0.210286
	1.43408	0.210754	0.212529
	1.46723	0.203174	0.214361
	1.50148	0.200181	0.211865
	1.53435	0.196666	0.210512
	1.5678	0.201161	0.210359
	1.60125	0.202321	0.209859
	1.634	0.202387	0.209571
	1.66742	0.202872	0.210788
	1.70108	0.197548	0.209708
	1.73402	0.200902	0.21045
	1.76777	0.194268	0.209419
	1.80053	0.209927	0.209646
	1.8339	0.195591	0.210618
	1.86767	0.198556	0.209678
	1.90047	0.199241	0.210404
	1.93477	0.200073	0.210675
	1.9675	0.192238	0.212056
	2.00077	0.195514	0.211172
	2.03463	0.199273	0.209473
	2.06772	0.195056	0.212382
	2.10095	0.19628	0.213065
	2.1346	0.194776	0.209731
	2.16722	0.192163	0.2072
	2.20102	0.198079	0.208661
	2.23483	0.199413	0.210405
	2.26773	0.194402	0.209862
	2.30125	0.199944	0.208709
	2.33462	0.199341	0.210479
	2.3674	0.190825	0.209379
	2.40085	0.204587	0.208361
	2.43385	0.202269	0.211531
	2.46755	0.201747	0.210468
	2.50115	0.199955	0.21782
	2.53378	0.299431	0.26165
	2.56735	0.418253	0.326979
	2.60142	0.438241	0.349409
	2.63503	0.4386	0.351583
	2.66755	0.445402	0.348139
	2.70112	0.447858	0.345984
	2.7339	0.448682	0.338599
	2.76742	0.45355	0.326278
	2.80072	0.447322	0.318237
	2.83397	0.466414	0.30564
	2.8677	0.459082	0.304822
	2.90043	0.444933	0.300413
	2.93398	0.460685	0.301555
	2.96797	0.45681	0.298444
	3.00167	0.469749	0.304434
	3.03448	0.447003	0.305982
	3.06718	0.47143	0.313497
	3.10065	0.469931	0.318185
	3.13425	0.463645	0.318182
	3.16738	0.461027	0.318922
	3.20097	0.470172	0.31768
	3.23462	0.454948	0.315657
	3.26798	0.456279	0.310801
	3.30078	0.460166	0.31147
	3.33415	0.453825	0.312096
	3.36785	0.452906	0.313123
	3.40142	0.448249	0.313058
	3.43577	0.438576	0.308959
	3.46762	0.454728	0.308723
	3.501	0.447595	0.310806
	3.53483	0.426173	0.312778
	3.56783	0.430816	0.308669
	3.60118	0.429349	0.31157
	3.63405	0.416892	0.311284
	3.66727	0.42997	0.308952
	3.70088	0.427862	0.304653
	3.73455	0.44716	0.300839
	3.76798	0.419794	0.294323
	3.80085	0.425356	0.288747
	3.83432	0.431671	0.279485
	3.8673	0.411094	0.27905
	3.90052	0.428803	0.27618
	3.93427	0.413461	0.267775
	3.96722	0.421112	0.267802
	4.00088	0.432797	0.263663
	4.03453	0.398091	0.261719
	4.06743	0.415447	0.264315
	4.10083	0.418129	0.26664
	4.13467	0.410207	0.267023
	4.16793	0.409568	0.268347
	4.20075	0.39789	0.264258
	4.2346	0.401343	0.268078
	4.26792	0.406016	0.265223
	4.3008	0.389197	0.270506
	4.33418	0.394465	0.266968
	4.36782	0.392722	0.262412
	4.40055	0.392216	0.259791
	4.43398	0.392802	0.256628
	4.46752	0.411393	0.251904
	4.50057	0.392566	0.24995
	4.53432	0.37842	0.247312
	4.56808	0.375702	0.241307
	4.60117	0.395455	0.242026
	4.63478	0.388405	0.240731
	4.66793	0.374107	0.238074
	4.70065	0.37527	0.236729
	4.73413	0.364248	0.231304
	4.76775	0.368988	0.230064
	4.80075	0.361635	0.226698
	4.83498	0.345406	0.223116
	4.86753	0.358073	0.236729
	4.90112	0.368988	0.231304
	4.9342	0.361635	0.230064
	4.96787	0.345406	0.226698
	5.00125	0.358073	0.223116
