# Supplementary material for: Annexin A5 controls VDAC1-dependent mitochondrial Ca2+ homeostasis and determines cellular susceptibility to apoptosis
Source: EMBO J. 2025 May 9;44(12):3413–47. doi: 10.1038/s44318-025-00454-9 (PMC12170872; doi:10.1038/s44318-025-00454-9)
Supplement: Supplementary file 5 — Source data Fig. 3 [file 44318_2025_454_MOESM5_ESM.zip › Figure 3/3E/Mean_IMS_Ca2+_traces.xlsx]

## Sheet: 3E
Figure 3e		Ratio (480/535)
	Time	WT	AnxA5-KO
	0.000733	0.46733	0.44872
	0.033783	0.463023	0.455211
	0.06755	0.458263	0.455929
	0.100483	0.453716	0.451538
	0.134117	0.457331	0.444492
	0.167833	0.458422	0.454337
	0.200883	0.460581	0.453247
	0.23375	0.452555	0.455056
	0.2675	0.458555	0.44847
	0.3008	0.463227	0.446336
	0.334483	0.457748	0.45348
	0.3676	0.455697	0.451699
	0.40075	0.454417	0.452457
	0.434533	0.459771	0.457836
	0.4678	0.460838	0.45622
	0.50065	0.45355	0.447198
	0.533917	0.454784	0.458772
	0.567367	0.458525	0.458638
	0.602517	0.456926	0.454965
	0.634333	0.463391	0.462248
	0.667917	0.460476	0.456765
	0.700383	0.457635	0.453937
	0.73415	0.460895	0.456792
	0.767883	0.46592	0.460882
	0.801	0.461661	0.461689
	0.833767	0.462301	0.465494
	0.867367	0.464348	0.466303
	0.901167	0.458827	0.460467
	0.934033	0.458723	0.466436
	0.967667	0.45953	0.458994
	1.00122	0.462488	0.471332
	1.03437	0.453628	0.463931
	1.06738	0.458866	0.457834
	1.10083	0.46135	0.466218
	1.13383	0.464712	0.475878
	1.16732	0.462462	0.461764
	1.20042	0.462979	0.465781
	1.23425	0.463913	0.46153
	1.26775	0.462152	0.465698
	1.30065	0.463855	0.472744
	1.33432	0.461934	0.474441
	1.36718	0.46582	0.512587
	1.40073	0.50169	0.678629
	1.4343	0.776887	0.824026
	1.46763	1.10961	0.98208
	1.50057	1.29285	1.05928
	1.53467	1.36571	1.10776
	1.56722	1.38824	1.13198
	1.60102	1.37841	1.11388
	1.63425	1.38431	1.09247
	1.66783	1.36949	1.10084
	1.701	1.33552	1.10762
	1.734	1.3648	1.1071
	1.7679	1.35329	1.10623
	1.80052	1.38717	1.09
	1.83398	1.37363	1.13032
	1.86717	1.37735	1.13932
	1.90075	1.38099	1.12098
	1.9345	1.37301	1.11424
	1.96795	1.39574	1.11351
	2.00083	1.3805	1.12908
	2.03413	1.36801	1.10894
	2.06782	1.33758	1.08834
	2.10042	1.35393	1.08679
	2.1338	1.36207	1.09406
	2.16747	1.36265	1.12765
	2.20103	1.34629	1.11676
	2.2339	1.35136	1.11085
	2.2676	1.35074	1.111
	2.30108	1.34929	1.11444
	2.33465	1.35344	1.11499
	2.36725	1.36012	1.1183
	2.4009	1.346	1.09329
	2.43447	1.3338	1.09946
	2.4677	1.34471	1.09709
	2.50062	1.3191	1.12282
	2.53457	1.34191	1.10345
	2.56758	1.34225	1.11837
	2.60038	1.3222	1.06858
	2.63375	1.29241	1.09334
	2.66747	1.30561	1.10918
	2.70078	1.31959	1.08289
	2.73412	1.27593	1.07704
	2.7676	1.2922	1.08724
	2.80108	1.26036	1.07129
	2.83392	1.26751	1.06348
	2.8677	1.24383	1.06036
	2.90077	1.22308	1.06024
	2.93443	1.20934	1.05384
	2.96748	1.21202	1.03613
	3.0005	1.18498	1.01595
	3.03432	1.17524	1.03677
	3.06732	1.16778	1.03415
	3.101	1.16026	1.00173
	3.13455	1.14567	0.997887
	3.16733	1.14843	0.978164
	3.20055	1.11244	0.972418
	3.23435	1.08212	0.955476
	3.26742	1.0266	0.939399
	3.3007	1.00734	0.921486
	3.33437	0.992479	0.907692
	3.36775	0.947041	0.895646
	3.40075	0.926025	0.89068
	3.4339	0.894001	0.872245
	3.4672	0.86105	0.846893
	3.50085	0.820679	0.830304
	3.53395	0.796079	0.814159
	3.56765	0.769945	0.821618
	3.60058	0.736492	0.80842
	3.63415	0.717127	0.775649
	3.66787	0.674297	0.750809
	3.7006	0.650819	0.738154
	3.73437	0.622775	0.716084
	3.76723	0.607282	0.741266
	3.8005	0.582065	0.718837
	3.83402	0.558091	0.716159
	3.86762	0.550026	0.697894
	3.90105	0.535908	0.687024
	3.9339	0.524295	0.688269
	3.96712	0.515584	0.678028
	4.00085	0.513237	0.663823
	4.03432	0.500138	0.644121
	4.06723	0.49326	0.631827
	4.10103	0.494438	0.616029
	4.13438	0.481994	0.597606
	4.1679	0.479043	0.577997
	4.20103	0.477301	0.566427
	4.2341	0.472478	0.564308
	4.26762	0.477704	0.537981
	4.30068	0.471125	0.525754
	4.33438	0.4724	0.515457
	4.36738	0.476571	0.510945
	4.40128	0.473392	0.494288
	4.4342	0.470132	0.500125
	4.46777	0.469769	0.496578
	4.50057	0.475061	0.502354
	4.53453	0.471001	0.497248
	4.56733	0.475871	0.48779
	4.60102	0.470347	0.49746
	4.63435	0.471199	0.497394
	4.6672	0.467206	0.495446
	4.7012	0.470633	0.497083
	4.734	0.468232	0.489954
	4.76767	0.475232	0.468678
	4.8007	0.470577	0.454356
	4.83443	0.470864	0.463936
	4.86778	0.474895	0.486586
	4.90053	0.473865	0.499443
	4.9341	0.473985	0.464607
	4.96742	0.474776	0.465374
	5.00108	0.474492	0.463789
