# Supplementary material for: Annexin A5 controls VDAC1-dependent mitochondrial Ca2+ homeostasis and determines cellular susceptibility to apoptosis
Source: EMBO J. 2025 May 9;44(12):3413–47. doi: 10.1038/s44318-025-00454-9 (PMC12170872; doi:10.1038/s44318-025-00454-9)
Supplement: Supplementary file 5 — Source data Fig. 3 [file 44318_2025_454_MOESM5_ESM.zip › Figure 3/3F/Δmax_IMS_Ca2+_levels.xlsx]

## Sheet: 3D
Figure 3f		Δmax
	WT	AnxA5-KO
	1.49015	0.870191
	1.20195	0.619265
	0.780041	0.681332
	0.954416	0.771779
	0.971785	0.772571
	0.837603	0.767232
	1.04376	0.694202
	1.1858	0.700061
	0.886755	0.767011
	1.12885	0.844141
	0.854864	0.692681
	0.948286	0.660898
	0.814104
	1.02758
