# Supplementary material for: Annexin A5 controls VDAC1-dependent mitochondrial Ca2+ homeostasis and determines cellular susceptibility to apoptosis
Source: EMBO J. 2025 May 9;44(12):3413–47. doi: 10.1038/s44318-025-00454-9 (PMC12170872; doi:10.1038/s44318-025-00454-9)
Supplement: Supplementary file 5 — Source data Fig. 3 [file 44318_2025_454_MOESM5_ESM.zip › Figure 3/3G/Mean_IMS_Ca2+_traces.xlsx]

## Sheet: 3G
Figure 3g		Ratio (480/535)
	Time	WT	AnxA5-KO
	0.0012	0.995128	1.01148
	0.0341167	1.00701	1.00927
	0.0673833	0.998312	1.00607
	0.10105	1.00826	1.00044
	0.133883	0.997251	0.989703
	0.16745	0.992461	1.00053
	0.20085	1.00815	0.996442
	0.234633	1.0026	1.00073
	0.2675	1.00629	1.00409
	0.300583	1.00276	0.991901
	0.334317	0.983363	1.00359
	0.36705	0.998186	1.01143
	0.400717	1.00172	0.990871
	0.433983	1.00209	0.993399
	0.467117	1.004	0.999817
	0.5007	1.0067	1.00783
	0.533817	0.991689	0.996038
	0.567483	0.996558	0.991483
	0.600333	1.00439	0.993963
	0.63435	0.992618	0.99079
	0.667867	0.98495	1.01041
	0.700967	0.995525	0.988963
	0.7337	0.99636	1.00809
	0.767683	1.00769	0.993247
	0.800617	0.99767	0.993723
	0.834117	1.00482	1.00848
	0.867483	0.994308	1.00432
	0.900483	1.01425	1.00386
	0.934333	1.00238	0.996745
	0.967267	0.996628	0.998211
	1.0011	1.00588	1.00408
	1.0338	1.00127	0.991678
	1.06743	0.996578	0.996946
	1.10035	1.00147	1.00312
	1.13427	1.00765	1.00215
	1.16718	0.985329	1.00592
	1.20053	1.00522	1.00394
	1.23413	1.01358	0.994403
	1.26692	1.01812	0.998073
	1.30095	1.00966	1.00041
	1.33393	1.00374	0.987193
	1.36747	1.0034	1.00576
	1.40107	1.00026	1.01685
	1.4339	1.01226	0.979375
	1.46705	1.00799	1.00535
	1.50085	0.998563	0.994434
	1.5341	1.0004	1.00368
	1.56785	1.01929	0.999534
	1.60067	0.993664	1.00045
	1.63383	1.01619	1.00084
	1.66755	1.00815	1.00181
	1.70095	1.00602	1.00997
	1.73382	1.00319	1.0028
	1.7677	1.01055	0.999044
	1.80087	0.997006	1.00016
	1.83462	1.01442	1.00571
	1.8677	1.00366	0.997826
	1.90128	1.00537	1.01218
	1.93423	1.01696	1.00896
	1.96723	1.00609	0.998397
	2.00118	1.00537	0.998121
	2.03442	1.00408	1.01529
	2.06713	1.00125	1.01596
	2.10085	1.0193	1.01215
	2.1341	1.00231	1.01381
	2.16717	0.996019	1.01537
	2.2006	1.01527	1.02136
	2.2344	1.0081	1.04813
	2.26723	1.01784	1.04259
	2.30058	1.02982	1.07085
	2.33433	1.03834	1.08419
	2.36748	1.06113	1.09915
	2.40108	1.06385	1.09346
	2.43423	1.07553	1.1082
	2.46717	1.09376	1.1464
	2.50095	1.12203	1.16946
	2.53442	1.14595	1.17132
	2.5679	1.14819	1.18338
	2.60088	1.16025	1.19636
	2.63398	1.20287	1.21175
	2.66775	1.20779	1.22717
	2.70082	1.22709	1.24377
	2.73372	1.23443	1.24606
	2.76752	1.25696	1.26645
	2.80075	1.26855	1.28119
	2.83427	1.28845	1.27557
	2.86762	1.27639	1.27843
	2.90052	1.31619	1.29831
	2.93435	1.30714	1.29301
	2.96732	1.31412	1.32397
	3.00103	1.32816	1.322
	3.03447	1.32273	1.31974
	3.06728	1.32697	1.32402
	3.10082	1.33961	1.33824
	3.13397	1.34036	1.32394
	3.16738	1.35159	1.31375
	3.20045	1.35536	1.31007
	3.23408	1.35177	1.3038
	3.26698	1.35162	1.31862
	3.3012	1.35366	1.31396
	3.3341	1.36147	1.30998
	3.36755	1.34485	1.30219
	3.40112	1.35855	1.31006
	3.43375	1.3278	1.27499
	3.46783	1.33046	1.27948
	3.50042	1.33217	1.26949
	3.53438	1.32516	1.27128
	3.56782	1.31653	1.28482
	3.6008	1.32619	1.2494
	3.63395	1.3005	1.24541
	3.66777	1.30537	1.24695
	3.701	1.303	1.23942
	3.73373	1.29733	1.23507
	3.76773	1.29968	1.24291
	3.80105	1.27892	1.23457
	3.83397	1.2848	1.23012
	3.86755	1.27044	1.2226
	3.90128	1.2697	1.19536
	3.934	1.28562	1.20692
	3.96785	1.2665	1.2009
	4.00063	1.2637	1.18399
	4.03452	1.26624	1.19202
	4.06715	1.27101	1.1961
	4.10087	1.25234	1.17761
	4.134	1.23771	1.22547
	4.16758	1.23183	1.27056
	4.20083	1.26374	1.29886
	4.2339	1.33381	1.32017
	4.26755	1.60426	1.42073
	4.3005	1.85444	1.52941
	4.33432	2.06626	1.71725
	4.36752	2.22661	1.81228
	4.40133	2.41333	1.85297
	4.4344	2.45457	1.91591
	4.46777	2.52607	1.91243
	4.50138	2.47571	1.94929
	4.53392	2.52086	1.96547
	4.56787	2.47633	1.97782
	4.60063	2.41609	1.94719
	4.63462	2.41783	1.92307
	4.66717	2.3567	1.89247
	4.7011	2.30864	1.83954
	4.73385	2.26502	1.82631
	4.76695	2.21883	1.77657
	4.80123	2.16305	1.75919
	4.83375	2.04411	1.66727
	4.86713	1.97653	1.6036
	4.9008	1.90575	1.57941
	4.9335	1.80466	1.50247
	4.9678	1.73468	1.46835
	5.0012	1.63944	1.40317
	5.03437	1.58075	1.35299
	5.06785	1.49275	1.36009
	5.10087	1.4542	1.31711
	5.13417	1.41154	1.31182
	5.16773	1.33949	1.26679
	5.20082	1.31376	1.23941
	5.23455	1.25655	1.21135
	5.2677	1.19423	1.19979
	5.30083	1.15662	1.17604
	5.33462	1.15895	1.15486
	5.36735	1.12791	1.14127
	5.40048	1.12452	1.13904
	5.43405	1.10909	1.09379
	5.46752	1.08788	1.10809
	5.50093	1.07093	1.0716
	5.53408	1.0611	1.07624
	5.56782	1.05835	1.06348
	5.6008	1.04671	1.04845
	5.63415	1.05693	1.06004
	5.66708	1.05453	1.04619
	5.70093	1.03126	1.03685
	5.73388	1.03619	1.02495
	5.7675	1.04221	1.02206
	5.80082	1.02912	1.02981
	5.83432	1.03816	1.03557
	5.86762	1.02191	1.03157
	5.90043	1.03654	1.02475
	5.9343	1.03309	1.02241
	5.9674	1.02282	1.03065
	6.00102	1.03974	1.02193
	6.03413	1.03627	1.02131
	6.06788	1.02929	1.01904
	6.1009	1.01839	1.01479
	6.1339	1.03412	1.02299
	6.16758	1.04167	1.01699
	6.20077	1.0329	1.02346
	6.23382	1.0301	1.01113
	6.26752	1.04471	1.00728
	6.30053	1.02962	1.016
	6.33405	1.02397	1.03574
	6.36747	1.03124	1.0304
	6.40042	1.02909	1.03666
	6.43403	1.02471	1.01344
	6.4676	1.03986	1.02228
	6.50112	1.01947	1.02493
	6.53443	1.02188	1.02311
	6.56707	1.03633	1.0454
	6.60062	1.03747	1.0234
	6.63453	1.0327	1.01886
	6.66722	1.04	1.03638
	6.70108	1.03052	1.02627
	6.73382	1.04749	1.0197
	6.76767	1.04186	1.03466
	6.80113	1.02982	1.02359
	6.83398	1.03225	1.03191
	6.86715	1.02663	1.03696
	6.90103	1.0268	1.02142
	6.93375	1.04326	1.01396
	6.96793	1.0305	1.02609
	7.00058	1.03382	1.03565
	7.03448	1.02151	1.03413
	7.0672	1.03678	1.02083
	7.10042	1.03386	1.02786
	7.13418	1.04199	1.03121
	7.1671	1.03936	1.04487
	7.20052	1.05126	1.03731
	7.23423	1.03827	1.0437
	7.26737	1.04939	1.03055
	7.30042	1.03597	1.0488
	7.33412	1.04373	1.05187
	7.36732	1.04123	1.07673
	7.40108	1.04784	1.09559
	7.43413	1.06337	1.13175
	7.46723	1.12057	1.17468
	7.50108	1.1735	1.228
	7.53433	1.2444	1.34355
	7.56727	1.34352	1.46251
	7.60028	1.45759	1.64741
	7.63453	1.5413	1.81743
	7.66755	1.65796	1.99713
	7.70112	1.79699	2.08811
	7.73408	1.91392	2.15844
	7.76703	1.99752	2.27992
	7.80117	2.09314	2.29811
	7.83393	2.20004	2.34535
	7.86735	2.25866	2.39834
	7.90088	2.31267	2.42904
	7.934	2.37873	2.50245
	7.96733	2.38901	2.47241
	8.00073	2.42207	2.55141
	8.03438	2.42086	2.54934
	8.06708	2.47997	2.55293
	8.1008	2.48367	2.56771
	8.1341	2.48199	2.62165
	8.1675	2.51319	2.5777
	8.20097	2.49562	2.55737
	8.23395	2.51851	2.5661
	8.2669	2.51535	2.59335
	8.30112	2.55297	2.60341
	8.33383	2.54555	2.61525
	8.3671	2.56389	2.59857
	8.4009	2.56745	2.61649
	8.43365	2.59649	2.60324
	8.46788	2.59912	2.59746
	8.5007	2.56129	2.62474
	8.53448	2.555	2.58724
	8.56718	2.57885	2.59822
	8.60093	2.56244	2.63415
	8.63427	2.59814	2.61874
	8.6678	2.60072	2.66435
	8.70113	2.64344	2.63932
	8.73387	2.59061	2.65541
	8.76757	2.58839	2.65962
	8.80088	2.65904	2.63055
	8.8344	2.6197	2.62316
	8.86773	2.60051	2.62614
	8.90128	2.63922	2.68437
	8.93422	2.62506	2.63018
	8.96748	2.6687	2.65419
	9.00117	2.689	2.62138
	9.03392	2.67043	2.61718
	9.06752	2.64815	2.60597
	9.10058	2.69745	2.66175
	9.13382	2.67652	2.61632
	9.16747	2.62467	2.62201
	9.20093	2.62413	2.59424
	9.23378	2.69874	2.62617
	9.26755	2.67655	2.58874
	9.30067	2.6905	2.63815
	9.33438	2.63474	2.59244
	9.36775	2.64592	2.58178
	9.40053	2.68408	2.56536
	9.43362	2.6656	2.57093
	9.46757	2.67449	2.62847
	9.50125	2.71858	2.58547
	9.53377	2.699	2.56338
	9.56743	2.63594	2.6199
	9.60088	2.65829	2.63324
	9.63412	2.71864	2.64182
	9.66785	2.70437	2.68448
	9.70097	2.6646	2.671
	9.7345	2.69915	2.623
	9.76738	2.66665	2.71014
	9.80123	2.73394	2.68271
	9.83418	2.68525	2.63674
	9.86723	2.67661	2.6944
	9.90082	2.68919	2.69495
	9.93403	2.67865	2.69779
	9.96755	2.68714	2.64024
	10.001	2.66665	2.70207
