# Supplementary material for: Annexin A5 controls VDAC1-dependent mitochondrial Ca2+ homeostasis and determines cellular susceptibility to apoptosis
Source: EMBO J. 2025 May 9;44(12):3413–47. doi: 10.1038/s44318-025-00454-9 (PMC12170872; doi:10.1038/s44318-025-00454-9)
Supplement: Supplementary file 5 — Source data Fig. 3 [file 44318_2025_454_MOESM5_ESM.zip › Figure 3/3L/Mean_IMS_Ca2+_traces.xlsx]

## Sheet: 3L
Figure 3L			Ratio (480/535)
Time	WT	AnxA5-KO	Rescue	AnxA5-KO+AnxA5-2Mt	AnxA5-KO+AnxA5-3Mt	AnxA5-KO+AnxA5-5Mt
0.0013	0.722996	0.725779	0.72106	0.715111	0.72852	0.718269
0.033483	0.713435	0.714763	0.715747	0.703576	0.725074	0.71277
0.066817	0.715587	0.71484	0.711666	0.705244	0.72313	0.716331
0.10015	0.709944	0.713213	0.712873	0.698572	0.717567	0.710768
0.133483	0.700262	0.714434	0.712996	0.703723	0.721671	0.711413
0.168033	0.711463	0.702929	0.711674	0.695947	0.724503	0.708363
0.20015	0.702996	0.703151	0.711805	0.699427	0.715988	0.718411
0.233483	0.70249	0.708976	0.708527	0.698743	0.718741	0.706801
0.266817	0.708389	0.704843	0.707737	0.702037	0.71992	0.713166
0.3002	0.708349	0.709164	0.706938	0.692043	0.715766	0.705816
0.333483	0.704621	0.709367	0.715341	0.693612	0.717576	0.705775
0.366817	0.710027	0.706387	0.703056	0.694779	0.717461	0.709333
0.40015	0.712304	0.701775	0.705718	0.693564	0.718135	0.705075
0.433483	0.703584	0.706128	0.709887	0.701744	0.712542	0.707517
0.46865	0.712819	0.707772	0.706046	0.69957	0.715421	0.704437
0.50015	0.704574	0.708313	0.705223	0.696545	0.72055	0.708899
0.53375	0.705696	0.707853	0.708228	0.698179	0.714821	0.710077
0.566817	0.703626	0.712711	0.70682	0.704551	0.720109	0.709348
0.60015	0.704245	0.709542	0.707208	0.698454	0.720572	0.707091
0.633533	0.705848	0.707402	0.703645	0.691795	0.717296	0.711987
0.666817	0.712096	0.708942	0.70693	0.698522	0.721115	0.707869
0.70015	0.708647	0.710894	0.715712	0.701242	0.721289	0.713338
0.733483	0.708569	0.708502	0.707568	0.698008	0.717754	0.707145
0.766817	0.706918	0.711253	0.710999	0.695065	0.720169	0.711561
0.80015	0.707888	0.712182	0.710501	0.700563	0.720802	0.708178
0.833517	0.717506	0.714585	0.714158	0.699349	0.723079	0.711267
0.866817	0.708561	0.709314	0.710186	0.698223	0.722695	0.706928
0.90015	0.713528	0.712603	0.712892	0.697152	0.722852	0.710693
0.933483	0.706924	0.712444	0.70775	0.698323	0.720363	0.717148
0.967083	0.717445	0.713888	0.716262	0.696103	0.724548	0.714452
1.00015	0.716114	0.716406	0.717832	0.697731	0.721106	0.715607
1.03348	0.713129	0.716518	0.706732	0.695757	0.72322	0.710506
1.06687	0.709712	0.71777	0.718817	0.697819	0.727549	0.722239
1.10015	0.709565	0.720172	0.718713	0.700684	0.723486	0.715101
1.13348	0.711862	0.721115	0.718505	0.701018	0.725203	0.718129
1.16682	0.716959	0.718043	0.716808	0.706749	0.723262	0.716234
1.20015	0.714217	0.720747	0.718494	0.703405	0.727547	0.73011
1.23528	0.715875	0.72171	0.717748	0.703701	0.725621	0.723968
1.26682	0.716051	0.719303	0.720668	0.705573	0.730333	0.717459
1.30015	0.721718	0.726116	0.724762	0.703806	0.732034	0.721305
1.33348	0.712403	0.723012	0.720525	0.706435	0.729356	0.718186
1.36682	0.717921	0.72088	0.723544	0.704631	0.733257	0.723141
1.40027	0.725195	0.724375	0.723347	0.700888	0.732199	0.720535
1.43348	0.718762	0.724956	0.727304	0.713002	0.731844	0.720798
1.46682	0.723865	0.723329	0.72158	0.709457	0.729275	0.726831
1.50015	0.720519	0.723006	0.727143	0.711865	0.732875	0.720727
1.53348	0.727107	0.727384	0.728384	0.70835	0.730583	0.718981
1.56682	0.726733	0.727647	0.72876	0.712306	0.736931	0.726134
1.60015	0.731216	0.731524	0.729788	0.711002	0.74448	0.723014
1.63348	0.740879	0.743038	0.746284	0.750069	0.748766	0.736468
1.66682	0.824777	0.790151	0.803359	0.814964	0.80077	0.769992
1.70015	0.964544	0.85742	0.879691	0.901224	0.876256	0.824421
1.73357	1.05044	0.906017	0.966763	0.962637	0.947781	0.908927
1.76682	1.08102	0.937865	1.02249	0.999569	0.982992	1.00439
1.80015	1.09565	0.942745	1.05697	1.00124	0.998434	1.04355
1.83348	1.08761	0.941999	1.07172	0.980133	0.99723	1.05919
1.86682	1.07965	0.933213	1.05564	0.980661	0.989587	1.06115
1.90015	1.06529	0.93071	1.04273	0.983378	0.961722	1.03762
1.93348	1.07092	0.920111	1.00734	0.977294	0.954286	1.03054
1.96682	1.08086	0.921355	1.00599	0.973418	0.951843	1.01841
2.00015	1.07707	0.90482	0.995907	0.969083	0.957111	1.01861
2.03365	1.07392	0.905591	0.992478	0.963551	0.960094	1.02944
2.06682	1.08088	0.890703	0.989567	0.955614	0.966328	1.01869
2.10015	1.069	0.898774	1.00806	0.956777	0.955457	1.02174
2.13348	1.06764	0.90092	1.00698	0.957869	0.942806	1.01539
2.16685	1.05509	0.894331	0.98672	0.95806	0.933539	0.993212
2.20015	1.04018	0.889228	0.984784	0.948343	0.915634	0.972997
2.23348	1.0431	0.8833	0.973702	0.949425	0.908521	0.979276
2.2668	1.03583	0.87472	0.976615	0.935882	0.907816	0.955213
2.30013	1.01735	0.869831	0.969991	0.921413	0.917828	0.954644
2.33347	1.01303	0.866805	0.967123	0.911826	0.916908	0.936543
2.3668	1.00762	0.866033	0.95796	0.901743	0.913149	0.939643
2.40013	0.996679	0.85597	0.943858	0.908695	0.897398	0.916453
2.43347	0.995643	0.85121	0.935752	0.894624	0.894951	0.904323
2.46688	0.991474	0.841294	0.928192	0.887392	0.879071	0.900151
2.50015	0.982528	0.837534	0.91375	0.877402	0.876174	0.88642
2.53347	0.971158	0.826271	0.903757	0.876216	0.874511	0.878767
2.5668	0.95115	0.821931	0.890776	0.86681	0.875116	0.87235
2.60035	0.948996	0.813777	0.886472	0.863888	0.864867	0.860661
2.6356	0.934959	0.804008	0.888662	0.855546	0.855436	0.845434
2.66682	0.919598	0.807897	0.883021	0.843464	0.840838	0.842919
2.70043	0.907928	0.802575	0.875353	0.831855	0.837527	0.840304
2.7335	0.902078	0.798131	0.866824	0.821823	0.83283	0.830638
2.76682	0.883828	0.796572	0.854229	0.829816	0.816921	0.8207
2.80032	0.872167	0.788678	0.851591	0.813744	0.815338	0.810286
2.8343	0.864608	0.784945	0.838522	0.802478	0.815874	0.800897
2.86858	0.856485	0.778938	0.82683	0.805635	0.817675	0.797243
2.90078	0.839477	0.769319	0.820533	0.790936	0.821113	0.794715
2.9354	0.84029	0.767014	0.822808	0.791899	0.826095	0.784985
2.96803	0.836658	0.768458	0.814088	0.776479	0.821977	0.779308
3.00015	0.825876	0.76653	0.799804	0.773607	0.80731	0.773916
3.03458	0.815821	0.763534	0.799713	0.758368	0.802388	0.77359
3.06762	0.81993	0.75651	0.795518	0.754301	0.795069	0.760546
3.10015	0.811132	0.755681	0.791008	0.762715	0.789943	0.759131
3.13348	0.809762	0.754979	0.782406	0.760512	0.788013	0.751266
3.16682	0.79914	0.74856	0.78358	0.758568	0.784962	0.750712
3.20015	0.792981	0.751538	0.777512	0.756283	0.780608	0.745945
3.23348	0.785376	0.747493	0.776803	0.745295	0.771417	0.742111
3.26682	0.776737	0.748065	0.779562	0.743801	0.782433	0.735578
3.30015	0.779315	0.746089	0.776295	0.733827	0.772525	0.741485
3.3335	0.776693	0.746838	0.772176	0.73353	0.770193	0.738569
3.36682	0.770772	0.741894	0.766492	0.730244	0.764694	0.738532
3.40015	0.764589	0.741507	0.764379	0.731658	0.773325	0.736987
3.43348	0.768684	0.738489	0.761891	0.723045	0.76541	0.734733
3.46697	0.75697	0.740505	0.765655	0.729191	0.757736	0.734178
3.50015	0.765752	0.740205	0.76113	0.727102	0.759981	0.73463
3.53348	0.759948	0.732471	0.760196	0.72552	0.761116	0.735538
3.56682	0.766119	0.736728	0.762136	0.725751	0.76044	0.733754
3.60015	0.75357	0.735144	0.757101	0.730596	0.75289	0.734605
3.63348	0.75754	0.733014	0.761606	0.72578	0.756867	0.738181
3.66708	0.754403	0.734944	0.7598	0.728258	0.755522	0.730394
3.70015	0.756431	0.733453	0.761881	0.731091	0.760937	0.735021
3.73348	0.75206	0.735863	0.763443	0.727283	0.750147	0.735535
3.76687	0.753753	0.73373	0.761565	0.731023	0.758112	0.737907
3.80015	0.753031	0.737058	0.764234	0.728934	0.755723	0.738489
3.83348	0.753856	0.732228	0.759239	0.725935	0.752566	0.730032
3.86682	0.753243	0.734928	0.763879	0.728312	0.751041	0.732869
3.90015	0.762668	0.736142	0.760677	0.729002	0.754408	0.731779
3.93348	0.755272	0.737979	0.764047	0.728681	0.752624	0.732255
3.96682	0.752268	0.736461	0.761291	0.724345	0.749471	0.742672
4.00015	0.756947	0.741369	0.764491	0.727537	0.756085	0.743973
4.03348	0.751791	0.7373	0.762828	0.724333	0.750026	0.738793
4.06682	0.757303	0.740385	0.76649	0.730052	0.748542	0.739765
4.10033	0.760406	0.74006	0.76042	0.72554	0.753096	0.733702
4.13348	0.759373	0.738976	0.765293	0.73068	0.751416	0.736837
4.16683	0.754574	0.738579	0.771825	0.733869	0.75335	0.741759
4.20015	0.759021	0.742579	0.770707	0.728984	0.75023	0.734999
4.23375	0.755732	0.739744	0.768955	0.729222	0.75626	0.738556
4.26682	0.755824	0.73785	0.764427	0.73489	0.758443	0.738525
4.30015	0.761928	0.739701	0.764788	0.728332	0.759613	0.733482
4.33353	0.765544	0.744496	0.7661	0.73013	0.75378	0.738612
4.36682	0.753373	0.745313	0.769377	0.728141	0.755567	0.739105
4.40015	0.757693	0.745075	0.765932	0.730292	0.756838	0.729362
4.43348	0.759398	0.74486	0.764058	0.735284	0.75144	0.734041
4.46682	0.763119	0.744367	0.770356	0.73154	0.756763	0.737499
4.50015	0.763613	0.743298	0.772816	0.733782	0.753706	0.742707
4.53362	0.761761	0.747468	0.768996	0.741865	0.756819	0.742143
4.56682	0.764249	0.737939	0.769076	0.734202	0.753348	0.73742
4.60015	0.770011	0.745976	0.769186	0.734731	0.750617	0.73971
4.63348	0.759421	0.746981	0.772727	0.735179	0.757443	0.735311
4.66712	0.766378	0.749879	0.777887	0.732127	0.754174	0.741096
4.70015	0.761555	0.747355	0.769804	0.731112	0.752438	0.740981
4.73348	0.764527	0.745532	0.772749	0.735866	0.75633	0.742407
4.76682	0.761821	0.74803	0.772983	0.735534	0.754688	0.740029
4.80015	0.763944	0.746512	0.776612	0.74212	0.757539	0.737205
4.83348	0.766299	0.749595	0.770454	0.732577	0.756037	0.742105
4.86682	0.768448	0.743872	0.7738	0.730791	0.755808	0.739656
4.90015	0.766178	0.745013	0.773463	0.730349	0.758196	0.739765
4.93348	0.77137	0.745009	0.770951	0.730343	0.752689	0.74249
4.96682	0.769179	0.749414	0.773047	0.730002	0.752139	0.739469
5.00017	0.76896	0.754148	0.769879	0.734824	0.753614	0.74533
