# Supplementary material for: Annexin A5 controls VDAC1-dependent mitochondrial Ca2+ homeostasis and determines cellular susceptibility to apoptosis
Source: EMBO J. 2025 May 9;44(12):3413–47. doi: 10.1038/s44318-025-00454-9 (PMC12170872; doi:10.1038/s44318-025-00454-9)
Supplement: Supplementary file 5 — Source data Fig. 3 [file 44318_2025_454_MOESM5_ESM.zip › Figure 3/3M/Δmax_IMS_Ca2+_levels.xlsx]

## Sheet: 3M
Figure 3m			Δmax
	WT	AnxA5-KO	Rescue	AnxA5-KO+AnxA5-2Mt	AnxA5-KO+AnxA5-3Mt	AnxA5-KO+AnxA5-5Mt
	0.248418	0.159279	0.500008	0.345856	0.662757	0.332775
	0.300654	0.311443	0.289112	0.451268	0.279981	0.256782
	0.315304	0.268199	0.297603	0.0499749	0.421362	0.320792
	0.247686	0.184152	0.272679	0.223464	0.467314	0.306251
	0.3604	0.176149	0.308389	0.278134	0.394151	0.196464
	0.368437	0.213236	0.464542	0.0502249	0.528253	0.389862
	0.303556	0.155033	0.295051	0.334571	0.471316	0.384327
	0.26325	0.122523	0.0755132	0.249641	0.295795	0.284772
	0.322148	0.189486	0.462545	0.276454	0.308537	0.450797
	0.337076	0.140509	0.288193	0.470803	0.0766283	0.493535
	0.670766	0.170173	0.554649	0.427072	0.331451	0.132156
	0.725465	0.329532	0.375833	0.470708	0.313896	0.218391
	0.542501	0.326953	0.4755	0.0778015	0.443402	0.282783
	0.419042	0.391733	0.477144	0.471182	0.533638	0.628508
	0.448761	0.26798	0.55402	0.514943	0.323855	0.728059
	0.934993	0.301083	0.443081	0.48222	0.352498	0.334793
	0.388087	0.403603	0.470714	0.426781	0.291839	0.607915
	0.234627	0.263522	0.282531	0.459206	0.316072	0.436675
	0.274037	0.182673	0.26296	0.48628	0.328444	0.358134
	0.260628	0.367252	0.296911	0.540287	0.36603	0.258357
	0.335183	0.347237	0.270389	0.315915	0.312207	0.602865
	0.277075	0.0560412	0.460536	0.196696	0.368258	0.570335
	0.248378	0.34857	0.878316	0.213365	0.374308	0.312633
	0.31001	0.247207	0.608329	0.0737055	0.55279	0.731278
	0.333162	0.424217	0.472258	0.19251	0.281818	0.655728
	0.449083	0.383738	0.943404	0.108836	0.467203	0.747532
	0.569546	0.262072	0.294323	0.309325	0.39213	0.0307554
	0.326987	0.230495	0.342487	0.244674	0.384893	0.313319
	0.681921	0.103138	0.579667	0.334189	0.476199	0.477115
	0.209348	0.32738	0.806676	0.174924	0.438187	0.284068
	0.202977	0.223457	0.682789	0.247812	0.293827	0.359231
	0.339216	0.164213	0.125923	0.396832	0.0573182	0.507822
	0.0546767	0.0349336	0.729233	0.225308	0.307892	0.756648
	0.829522	0.140538	0.284653	0.468058	0.06901	0.31168
	0.397725	0.106567	0.238901	0.339716	0.282288	0.469141
	0.542281	0.255963	0.226379	0.277355	0.0469793	0.485643
	0.464557	0.130538	0.334909	0.426384	0.137614	0.370381
	0.3536	0.16487	0.199672	0.639404	0.133895	0.543217
	0.459787	0.1466	0.0942384	0.340432	0.238206	0.796469
	0.325873	0.331975	0.281665	0.572277	0.276392	0.307971
	0.440185	0.18154	0.419796	0.383498	0.682904	0.438775
	0.273734	0.319426	0.571458	0.0861324	0.31769	0.52186
	0.345056	0.361905	0.57205	0.291184	0.277884	0.440182
	0.266101	0.337579	0.361155	0.622379	0.349107	0.632935
	0.808392	0.0712814	0.284813	0.300638	0.463738	0.477409
	0.782603	0.240996	0.959918	0.408785	0.391762	0.113327
	0.708589	0.264428	0.523829	0.43158	0.55968	0.445154
	0.488875	0.308557	0.39658	0.518689	0.336166	0.480131
	0.628959	0.335684	0.651745	0.551219	0.297952	0.603952
	0.778747	0.235013	0.354694	0.60152	0.368557	0.533951
	0.591018	0.594599	0.457684	0.446815	0.408146	0.501414
	0.51359	0.34559	0.438917	0.49306	0.33398	0.417288
	0.797915	0.408559	0.784657	0.504276	0.287124	0.673268
		0.409795	0.548075	0.36499	0.00975843	0.519914
		0.414948	0.467636	0.540012	0.257857	0.440078
		0.468467	0.575822		0.330775	0.499964
		0.487486	0.389002		0.50495	0.408897
		0.577206	0.472914		0.153695	0.427636
		0.357206	0.533571			0.332795
		0.393507	0.541275			0.540235
		0.421742	0.413887
		0.457945	0.601352
		0.491077	0.535155
		0.496808	0.772705
		0.430376
		0.299176
		0.419684
