# Supplementary material for: Annexin A5 controls VDAC1-dependent mitochondrial Ca2+ homeostasis and determines cellular susceptibility to apoptosis
Source: EMBO J. 2025 May 9;44(12):3413–47. doi: 10.1038/s44318-025-00454-9 (PMC12170872; doi:10.1038/s44318-025-00454-9)
Supplement: Supplementary file 6 — Source data Fig. 4 [file 44318_2025_454_MOESM6_ESM.zip]

Archive with 18 entries (10 files):
- Figure 4/
- Figure 4/4B/
- Figure 4/4B/Mean_MICU1_FRET_traces.xlsx
- Figure 4/4C/
- Figure 4/4C/Δmax_MICU1_FRET_levels.xlsx
- Figure 4/4E/
- Figure 4/4E/Cristae_dynamics_in_ER_mito_contact_sites.xlsx
- Figure 4/4F/
- Figure 4/4F/Representative_cristae_Ca2+_traces.xlsx
- Figure 4/4G/
- Figure 4/4G/Δmax_cristae_Ca2+_levels.xlsx
- Figure 4/4H/
- Figure 4/4H/AnxA5KO.tif
- Figure 4/4H/AnxA5KO_Histamine.tif
- Figure 4/4H/WT.tif
- Figure 4/4H/WT_Histamine.tif
- Figure 4/4I/
- Figure 4/4I/IBM_association_index.xlsx
