# Supplementary material for: Annexin A5 controls VDAC1-dependent mitochondrial Ca2+ homeostasis and determines cellular susceptibility to apoptosis
Source: EMBO J. 2025 May 9;44(12):3413–47. doi: 10.1038/s44318-025-00454-9 (PMC12170872; doi:10.1038/s44318-025-00454-9)
Supplement: Supplementary file 6 — Source data Fig. 4 [file 44318_2025_454_MOESM6_ESM.zip › Figure 4/4B/Mean_MICU1_FRET_traces.xlsx]

## Sheet: 4B
Figure 4b	Ratio (F535/F480)/R0
	Time	WT	AnxA5-KO
	0	1.00017	0.997062
	0.05	1.00022	0.997128
	0.1	1.0005	0.997394
	0.15	1.00016	0.997804
	0.2	1.00099	0.998409
	0.25	1.00045	0.998944
	0.3	1.00061	0.99831
	0.35	1.00039	0.998767
	0.4	1.00007	0.998374
	0.45	1.00064	0.999422
	0.5	1.00183	0.999195
	0.55	1.00075	0.99965
	0.6	1.00106	0.998276
	0.65	1.00123	0.998294
	0.7	1.00057	0.998446
	0.75	1.00105	0.999159
	0.8	1.00049	0.999438
	0.85	1.00083	0.998529
	0.9	1.0015	0.998728
	0.95	1.00066	0.999162
	1	1.00111	0.999275
	1.05	1.00078	0.999119
	1.1	1.00023	0.999236
	1.15	1.00051	0.998392
	1.2	1.00014	0.998202
	1.25	1.00045	0.998698
	1.3	1.00031	0.999022
	1.35	1.00042	0.998948
	1.4	1.00032	0.998624
	1.45	0.999957	0.99854
	1.5	1.00015	0.998714
	1.55	0.999932	0.998973
	1.6	1.00001	0.998483
	1.65	1.00007	0.999696
	1.7	1.00013	0.998453
	1.75	1.00027	0.998554
	1.8	0.999436	0.998888
	1.85	0.999767	0.999159
	1.9	0.998886	0.99904
	1.95	0.999397	0.999252
	2	1.00007	0.999146
	2.05	0.999416	0.999772
	2.1	0.999116	0.999851
	2.15	0.998914	0.99914
	2.2	0.999724	0.999753
	2.25	0.999314	0.999663
	2.3	0.999512	0.99935
	2.35	0.998161	0.999838
	2.4	0.999352	0.999406
	2.45	0.998468	0.999435
	2.5	0.998642	0.999597
	2.55	0.998404	0.999635
	2.6	0.99706	0.998016
	2.65	0.986776	0.993294
	2.7	0.973846	0.98885
	2.75	0.961872	0.984684
	2.8	0.954134	0.982073
	2.85	0.949088	0.979606
	2.9	0.945389	0.978138
	2.95	0.943055	0.977837
	3	0.941093	0.976791
	3.05	0.940225	0.977668
	3.1	0.938949	0.978141
	3.15	0.938671	0.978302
	3.2	0.938712	0.978652
	3.25	0.938444	0.979605
	3.3	0.938792	0.98005
	3.35	0.939555	0.980899
	3.4	0.939481	0.981024
	3.45	0.939889	0.981888
	3.5	0.940965	0.982859
	3.55	0.941723	0.983783
	3.6	0.942921	0.984343
	3.65	0.944098	0.984998
	3.7	0.945511	0.985422
	3.75	0.948061	0.986658
	3.8	0.949993	0.987137
	3.85	0.951426	0.986487
	3.9	0.954176	0.987007
	3.95	0.956025	0.987729
	4	0.957442	0.987347
	4.05	0.959674	0.988481
	4.1	0.961497	0.988831
	4.15	0.962938	0.989729
	4.2	0.965293	0.990011
	4.25	0.966321	0.990838
	4.3	0.96842	0.99115
	4.35	0.967829	0.992184
	4.4	0.969468	0.992634
	4.45	0.9715	0.993408
	4.5	0.97218	0.993352
	4.55	0.973565	0.993532
	4.6	0.97553	0.99503
	4.65	0.976004	0.994196
	4.7	0.977247	0.994528
	4.75	0.977932	0.994982
	4.8	0.979423	0.995465
	4.85	0.979782	0.995409
	4.9	0.981674	0.995277
	4.95	0.98327	0.996618
	5	0.98429	0.996492
	5.05	0.984897	0.997234
	5.1	0.987385	0.997879
	5.15	0.987662	0.997912
	5.2	0.988874	0.998064
	5.25	0.9891	0.998559
	5.3	0.990495	0.999041
	5.35	0.991624	0.998564
	5.4	0.992236	0.999888
	5.45	0.993125	0.999815
	5.5	0.994688	0.999777
	5.55	0.995576	1.00056
	5.6	0.996027	1.00039
	5.65	0.996577	1.0008
	5.7	0.996832	1.00137
	5.75	0.997658	1.00108
	5.8	0.998282	1.00124
	5.85	0.99948	1.00127
	5.9	0.99958	1.00127
	5.95	0.999531	1.00127
	6	0.99997	1.00127
