# Supplementary material for: Annexin A5 controls VDAC1-dependent mitochondrial Ca2+ homeostasis and determines cellular susceptibility to apoptosis
Source: EMBO J. 2025 May 9;44(12):3413–47. doi: 10.1038/s44318-025-00454-9 (PMC12170872; doi:10.1038/s44318-025-00454-9)
Supplement: Supplementary file 6 — Source data Fig. 4 [file 44318_2025_454_MOESM6_ESM.zip › Figure 4/4C/Δmax_MICU1_FRET_levels.xlsx]

## Sheet: 4C
Figure 4c	Δmax
	WT	AnxA5-KO
	0.0575485	0.0360187
	0.0582423	0.029176
	0.113623	0.0014517
	0.0653404	0.00158574
	0.0825416	0.00177432
	0.0592435	0.00655193
	0.0730661	0.00378512
	0.0866554	0.000741004
	0.0331566	0.0619549
	0.0804245	0.0241575
	0.0883487	0.0520948
	0.0171509	0.0527844
	0.0330341	0.0167832
	0.0608022	0.0249294
	0.0782478	0.0286164
	0.0613603	0.0599331
	0.120825	0.0205735
	0.0588415	0.0809395
	0.0683554	0.021342
		0.00342469
		0.0263346
		0.030529
		0.0423897
		0.00300276
