# Supplementary material for: Annexin A5 controls VDAC1-dependent mitochondrial Ca2+ homeostasis and determines cellular susceptibility to apoptosis
Source: EMBO J. 2025 May 9;44(12):3413–47. doi: 10.1038/s44318-025-00454-9 (PMC12170872; doi:10.1038/s44318-025-00454-9)
Supplement: Supplementary file 6 — Source data Fig. 4 [file 44318_2025_454_MOESM6_ESM.zip › Figure 4/4E/Cristae_dynamics_in_ER_mito_contact_sites.xlsx]

## Sheet: 4E
Figure 4e			Cristae Dynamics in ER-Mitochondria Contact Sites
	WT MAMs	WT MAMs +Histamine	AnxA5-KO MAMs	AnxA5-KO MAMs +Histamine	Rescue MAMs	Rescue MAMs +Histamine
	0.051629	0.051594	0.058029	0.049469	0.060506	0.055063
	0.040557	0.043406	0.055422	0.045716	0.055449	0.048253
	0.046603	0.039653	0.063416	0.06972	0.061308	0.041754
	0.063336	0.047025	0.061675	0.044341	0.033742	0.048875
	0.051835	0.036108	0.044481	0.044648	0.060967	0.056711
	0.057284	0.046993	0.040538	0.047796	0.040743	0.015395
	0.056495	0.037373	0.047394	0.044329	0.038017	0.046528
	0.038144	0.057146	0.044697	0.053606	0.054176	0.047871
	0.038844	0.031906	0.041037	0.055374	0.051635	0.051824
	0.036519	0.04334	0.041671	0.025118	0.036161	0.038018
	0.053833	0.033638	0.0506	0.056153	0.058099	0.054974
	0.047785	0.043547	0.055797	0.056844	0.053825	0.037564
	0.05552	0.053151	0.064473	0.051267	0.045709	0.029272
	0.05197	0.057003	0.04212	0.047825	0.050924	0.034735
	0.050127	0.049833	0.049665	0.065499	0.054899	0.055423
	0.052012	0.031906	0.049156	0.060867	0.05215	0.053845
	0.043706	0.04334	0.033395	0.048593	0.039839	0.039693
	0.049796	0.042818	0.062389	0.047835	0.061625	0.053108
	0.055634	0.036011	0.049499	0.061323	0.060555	0.032408
	0.051168	0.032547	0.053065	0.049762	0.056107	0.040469
	0.055948	0.056976	0.041634	0.051807	0.033695	0.042044
	0.049803	0.039753	0.046249	0.028933	0.055153	0.046302
	0.054398	0.045442	0.045341	0.040804	0.059087	0.05181
	0.039034	0.038964	0.037999	0.053229	0.046689	0.053845
	0.040512	0.048506	0.035288	0.05046
	0.044767	0.050303
