# Supplementary material for: Annexin A5 controls VDAC1-dependent mitochondrial Ca2+ homeostasis and determines cellular susceptibility to apoptosis
Source: EMBO J. 2025 May 9;44(12):3413–47. doi: 10.1038/s44318-025-00454-9 (PMC12170872; doi:10.1038/s44318-025-00454-9)
Supplement: Supplementary file 6 — Source data Fig. 4 [file 44318_2025_454_MOESM6_ESM.zip › Figure 4/4F/Representative_cristae_Ca2+_traces.xlsx]

## Sheet: 4F
Figure 4f		Ratio (480/535)
	Time	WT	AnxA5-KO
	0.0007	0.0914791	0.0948694
	0.0511167	0.0929336	0.0955247
	0.100517	0.0929986	0.0951511
	0.151133	0.0918521	0.094994
	0.200717	0.09318	0.0943157
	0.25055	0.0933143	0.0960216
	0.300783	0.0924549	0.0948239
	0.351183	0.0940913	0.0959866
	0.400933	0.091505	0.0952085
	0.450483	0.0930053	0.0954599
	0.500333	0.0932578	0.0949149
	0.550483	0.0929126	0.0957832
	0.600683	0.0937993	0.0958364
	0.651183	0.0938555	0.0958375
	0.70045	0.0941022	0.096197
	0.7505	0.0935758	0.0951611
	0.80095	0.0930313	0.0960665
	0.851283	0.0923779	0.094908
	0.90115	0.0922938	0.0956141
	0.950433	0.0931155	0.094848
	1.00027	0.0934832	0.0949904
	1.0504	0.0938582	0.0966921
	1.10107	0.0944611	0.0959752
	1.15073	0.0953221	0.0959973
	1.20117	0.0951417	0.0957994
	1.251	0.096378	0.0960968
	1.30048	0.0946123	0.0975982
	1.35083	0.0949411	0.0963199
	1.40125	0.0964556	0.0973127
	1.45057	0.094734	0.0965922
	1.50047	0.0965837	0.0967011
	1.55062	0.100335	0.0988413
	1.60097	0.243536	0.136756
	1.65078	0.248554	0.162721
	1.70047	0.249937	0.166768
	1.75043	0.244887	0.161882
	1.80053	0.235457	0.150883
	1.85077	0.229008	0.144668
	1.90068	0.22086	0.142813
	1.95115	0.218056	0.148026
	2.00072	0.221703	0.146659
	2.05092	0.235584	0.138359
	2.1007	0.241563	0.129899
	2.15048	0.242494	0.1249
	2.20043	0.232511	0.128635
	2.25052	0.224466	0.13592
	2.30063	0.207367	0.132794
	2.35118	0.188758	0.12501
	2.40095	0.180598	0.118244
	2.4506	0.206151	0.113676
	2.50025	0.242499	0.110206
	2.55058	0.248128	0.108521
	2.60082	0.239161	0.108165
	2.65073	0.231248	0.110035
	2.70052	0.207175	0.108354
	2.75058	0.185326	0.105852
	2.80072	0.1605	0.103206
	2.85092	0.153197	0.102866
	2.90072	0.161224	0.100879
	2.9511	0.213629	0.0995516
	3.00095	0.237821	0.0990837
	3.05128	0.242056	0.099238
	3.10077	0.234816	0.097576
	3.15125	0.219253	0.09739
	3.20102	0.198686	0.0966352
	3.25085	0.172186	0.0962696
	3.30042	0.156491	0.0972215
	3.35077	0.146251	0.0962525
	3.40047	0.146871	0.0963018
	3.45092	0.153984	0.095995
	3.50073	0.185442	0.096278
	3.55105	0.20785	0.0962629
	3.60077	0.219462	0.0962862
	3.6506	0.210316	0.0968143
	3.70105	0.194196	0.0954391
	3.75095	0.170489	0.0967151
	3.8005	0.150772	0.0950703
	3.85067	0.137141	0.0963204
	3.90122	0.126325	0.0966207
	3.95053	0.119769	0.0961315
	4.00063	0.114461	0.0955802
	4.05088	0.114182	0.0964038
	4.10048	0.112269	0.0963911
	4.15117	0.10896	0.0962077
	4.20078	0.109154	0.0963233
	4.25055	0.106409	0.0953655
	4.30075	0.107878	0.0966204
	4.35117	0.105686	0.095333
	4.40097	0.107403	0.0961519
	4.45053	0.108154	0.0958475
	4.50023	0.108674	0.0957569
	4.5504	0.106212	0.0955518
	4.60092	0.106855	0.0957613
	4.65053	0.10746	0.0950182
	4.70092	0.106773	0.0960458
	4.75095	0.106212	0.0957613
	4.80048	0.107276	0.0950182
	4.85043	0.106597	0.0960458
	4.90038	0.105655	0.0950182
	4.95073	0.1051	0.0960458
	5.00073	0.1051	0.0960458
