# Supplementary material for: Annexin A5 controls VDAC1-dependent mitochondrial Ca2+ homeostasis and determines cellular susceptibility to apoptosis
Source: EMBO J. 2025 May 9;44(12):3413–47. doi: 10.1038/s44318-025-00454-9 (PMC12170872; doi:10.1038/s44318-025-00454-9)
Supplement: Supplementary file 7 — Source data Fig. 6 [file 44318_2025_454_MOESM7_ESM.zip]

Archive with 7 entries (3 files):
- Figure 6/
- Figure 6/6A/
- Figure 6/6A/Representative patch-clamp traces.xlsx
- Figure 6/6B/
- Figure 6/6B/Percentage_of_occurance.xlsx
- Figure 6/6C/
- Figure 6/6C/Po.xlsx
