# Supplementary material for: Annexin A5 controls VDAC1-dependent mitochondrial Ca2+ homeostasis and determines cellular susceptibility to apoptosis
Source: EMBO J. 2025 May 9;44(12):3413–47. doi: 10.1038/s44318-025-00454-9 (PMC12170872; doi:10.1038/s44318-025-00454-9)
Supplement: Supplementary file 7 — Source data Fig. 6 [file 44318_2025_454_MOESM7_ESM.zip › Figure 6/6A/Representative patch-clamp traces.xlsx]

## Sheet: WT 
Time (second)	Trace 1	Trace 2	Trace 3
0	17.8087	13.9259	14.8687
0.1	17.8865	13.8824	14.9789
0.2	17.8615	13.8583	15.0688
0.3	17.7491	13.8624	15.111
0.4	17.5841	13.8959	15.0925
0.5	17.4029	13.9504	15.0256
0.6	17.2259	14.0103	14.9419
0.7	17.055	14.0566	14.8732
0.8	16.8855	14.0734	14.8341
0.9	16.7204	14.0551	14.8176
1	16.5735	14.0104	14.8055
1.1	16.4596	13.9599	14.7829
1.2	16.3834	13.9251	14.7456
1.3	16.3367	13.9168	14.6977
1.4	16.3073	13.9296	14.6446
1.5	16.2893	13.9478	14.5897
1.6	16.2869	13.9554	14.5365
1.7	16.3088	13.9455	14.4918
1.8	16.359	13.9227	14.4651
1.9	16.4303	13.9009	14.4624
2	16.5027	13.8947	14.4806
2.1	16.5473	13.9113	14.5067
2.2	16.5317	13.9457	14.5231
2.3	16.429	13.9832	14.5154
2.4	16.2292	14.007	14.4777
2.5	15.9499	14.0079	14.4133
2.6	15.6387	13.9885	14.3302
2.7	15.3626	13.9597	14.2369
2.8	15.1852	13.9309	14.1399
2.9	15.1427	13.9009	14.044
3	15.23	13.8595	13.9536
3.1	15.4043	13.7973	13.8723
3.2	15.6007	13.717	13.8028
3.3	15.7556	13.6337	13.7462
3.4	15.8249	13.5678	13.7041
3.5	15.7953	13.5336	13.6822
3.6	15.6828	13.5347	13.6891
3.7	15.5237	13.5634	13.7288
3.8	15.3639	13.6053	13.7934
3.9	15.2491	13.6439	13.8622
4	15.2141	13.6663	13.9135
4.1	15.2715	13.6647	13.9377
4.2	15.4065	13.6373	13.9418
4.3	15.5796	13.5884	13.9386
4.4	15.7407	13.5264	13.9336
4.5	15.8478	13.4623	13.92
4.6	15.8834	13.4058	13.8869
4.7	15.862	13.3629	13.8304
4.8	15.8235	13.3369	13.7592
4.9	15.8151	13.3305	13.6893
5	15.8689	13.3483	13.6328
5.1	15.9874	13.3923	13.5917
5.2	16.1455	13.4561	13.5612
5.3	16.3044	13.5232	13.5375
5.4	16.4307	13.5739	13.5212
5.5	16.5098	13.5958	13.5122
5.6	16.5484	13.5904	13.503
5.7	16.5671	13.5705	13.4782
5.8	16.5854	13.5513	13.4221
5.9	16.6112	13.542	13.33
6	16.6374	13.5431	13.2128
6.1	16.648	13.5514	13.0949
6.2	16.6276	13.5656	13.0038
6.3	16.5713	13.5882	12.96
6.4	16.4886	13.6208	12.9692
6.5	16.401	13.6578	13.0207
6.6	16.3336	13.6847	13.0942
6.7	16.3025	13.6841	13.1687
6.8	16.3068	13.6467	13.2286
6.9	16.3299	13.5792	13.2652
7	16.3488	13.5023	13.2742
7.1	16.3458	13.4408	13.2532
7.2	16.3152	13.4078	13.2004
7.3	16.2628	13.3971	13.116
7.4	16.1991	13.3845	13.0055
7.5	16.1311	13.3399	12.8808
7.6	16.0575	13.2403	12.7597
7.7	15.969	13.0796	12.662
7.8	15.8568	12.8749	12.6034
7.9	15.7205	12.6632	12.588
8	15.5709	12.4899	12.6048
8.1	15.4238	12.3869	12.6323
8.2	15.2935	12.3583	12.6498
8.3	15.191	12.3821	12.6482
8.4	15.1261	12.4282	12.6328
8.5	15.106	12.4756	12.617
8.6	15.1314	12.5178	12.6113
8.7	15.1927	12.5575	12.6165
8.8	15.2741	12.5999	12.6258
8.9	15.361	12.6502	12.6326
9	15.445	12.7128	12.6375
9.1	15.5206	12.7874	12.6468
9.2	15.5786	12.8665	12.6645
9.3	15.6068	12.9358	12.6859
9.4	15.5986	12.9812	12.6989
9.5	15.562	12.9962	12.6911
9.6	15.517	12.9848	12.657
9.7	15.4842	12.9573	12.5976
9.8	15.4744	12.9216	12.5165
9.9	15.4869	12.8746	12.4158
10	15.5131	12.8038	12.2998
10.1	15.5412	12.6983	12.1812
10.2	15.5579	12.5613	12.083
10.3	15.5506	12.4131	12.029
10.4	15.5095	12.2815	12.0287
10.5	15.4284	12.1888	12.0691
10.6	15.307	12.1418	12.1211
10.7	15.1553	12.1312	12.1565
10.8	14.996	12.1396	12.1602
10.9	14.8613	12.1513	12.133
11	14.7807	12.1604	12.0856
11.1	14.7677	12.1717	12.0321
11.2	14.8141	12.1953	11.9857
11.3	14.8938	12.2383	11.9569
11.4	14.9751	12.299	11.9535
11.5	15.031	12.3691	11.9826
11.6	15.0462	12.4393	12.0503
11.7	15.0219	12.5051	12.1592
11.8	14.9741	12.5674	12.3035
11.9	14.9278	12.6276	12.4669
12	14.904	12.6828	12.6265
12.1	14.9121	12.7259	12.76
12.2	14.9466	12.7482	12.8537
12.3	14.99	12.7429	12.9054
12.4	15.0139	12.7069	12.9237
12.5	14.982	12.6425	12.9215
12.6	14.8589	12.5577	12.9118
12.7	14.6267	12.4663	12.9056
12.8	14.2992	12.3844	12.9111
12.9	13.9204	12.326	12.9312
13	13.5507	12.2987	12.958
13.1	13.2477	12.3004	12.9731
13.2	13.0521	12.3201	12.9574
13.3	12.9815	12.3403	12.9059
13.4	13.0319	12.3436	12.8362
13.5	13.1865	12.3195	12.7802
13.6	13.4256	12.2679	12.7643
13.7	13.7323	12.1973	12.7934
13.8	14.0887	12.1204	12.8495
13.9	14.4693	12.0501	12.9039
14	14.8389	11.9968	12.9327
14.1	15.1602	11.9678	12.9259
14.2	15.4044	11.9656	12.888
14.3	15.5579	11.9882	12.8322
14.4	15.6223	12.0283	12.773
14.5	15.6108	12.0747	12.7215
14.6	15.5463	12.1157	12.6828
14.7	15.4568	12.1443	12.6557
14.8	15.3682	12.1611	12.6329
14.9	15.2946	12.1731	12.6036
15	15.2325	12.1873	12.5608
15.1	15.1643	12.2055	12.5076
15.2	15.0677	12.2235	12.4588
15.3	14.9312	12.2373	12.4329
15.4	14.7644	12.2479	12.4422
15.5	14.5997	12.2611	12.4869
15.6	14.4804	12.2823	12.5559
15.7	14.4408	12.3103	12.6311
15.8	14.4887	12.3376	12.6953
15.9	14.602	12.3528	12.7393
16	14.7407	12.3447	12.7642
16.1	14.8666	12.306	12.7782
16.2	14.9592	12.2383	12.7885
16.3	15.0182	12.1571	12.7949
16.4	15.0556	12.0923	12.79
16.5	15.0853	12.0758	12.7675
16.6	15.1152	12.1214	12.7295
16.7	15.1436	12.2125	12.6869
16.8	15.1609	12.308	12.6495
16.9	15.1545	12.3658	12.6172
17	15.1156	12.3648	12.5796
17.1	15.0454	12.3111	12.5272
17.2	14.9576	12.2271	12.4642
17.3	14.874	12.1366	12.4117
17.4	14.8167	12.0576	12.3948
17.5	14.7994	12.0015	12.4235
17.6	14.8234	11.976	12.4831
17.7	14.8802	11.9886	12.5424
17.8	14.9565	12.0473	12.575
17.9	15.0396	12.1598	12.5763
18	15.1208	12.3287	12.5628
18.1	15.1979	12.5446	12.5576
18.2	15.2749	12.7845	12.5741
18.3	15.36	13.0157	12.6127
18.4	15.4596	13.2085	12.6659
18.5	15.5741	13.3466	12.7279
18.6	15.7001	13.4306	12.7958
18.7	15.8369	13.4733	12.866
18.8	15.9898	13.4905	12.9296
18.9	16.1651	13.4941	12.9741
19	16.3585	13.4892	12.9918
19.1	16.549	13.478	12.9853
19.2	16.7052	13.4623	12.9664
19.3	16.7999	13.4451	12.9466
19.4	16.8215	13.4293	12.9278
19.5	16.7747	13.4178	12.899
19.6	16.6714	13.4156	12.8435
19.7	16.5239	13.431	12.7521
19.8	16.3446	13.4723	12.6335
19.9	16.1523	13.5404	12.5147
20	15.9741	13.6244	12.43
20.1	15.8369	13.7022	12.4033
20.2	15.7562	13.75	12.4353
20.3	15.7305	13.7513	12.505
20.4	15.7467	13.7031	12.5836
20.5	15.7902	13.6153	12.6504
20.6	15.8512	13.5048	12.7
20.7	15.9228	13.3889	12.7399
20.8	15.9986	13.2807	12.7857
20.9	16.0734	13.187	12.856
21	16.1444	13.1103	12.9659
21.1	16.2101	13.0522	13.1166
21.2	16.2645	13.0165	13.2887
21.3	16.2954	13.0082	13.4473
21.4	16.29	13.03	13.5582
21.5	16.2441	13.0781	13.6046
21.6	16.1648	13.1424	13.5915
21.7	16.0644	13.2092	13.5375
21.8	15.9525	13.2678	13.4613
21.9	15.8346	13.3129	13.3736
22	15.7189	13.3435	13.2781
22.1	15.6225	13.3583	13.1771
22.2	15.5664	13.3541	13.077
22.3	15.5619	13.3274	12.9874
22.4	15.5995	13.2775	12.9166
22.5	15.65	13.2073	12.8681
22.6	15.6746	13.1216	12.8395
22.7	15.6389	13.0279	12.8253
22.8	15.524	12.9373	12.8199
22.9	15.3347	12.8649	12.8202
23	15.1028	12.8232	12.8263
23.1	14.8794	12.8142	12.8411
23.2	14.7152	12.8277	12.8682
23.3	14.6392	12.8488	12.9073
23.4	14.6473	12.8687	12.9498
23.5	14.7093	12.8888	12.9783
23.6	14.788	12.9161	12.9749
23.7	14.8597	12.9542	12.9344
23.8	14.9232	12.9992	12.8726
23.9	14.9955	13.0424	12.8193
24	15.097	13.0749	12.8022
24.1	15.2343	13.092	12.8299
24.2	15.3932	13.0918	12.8869
24.3	15.5451	13.0741	12.9434
24.4	15.6636	13.0395	12.9701
24.5	15.7373	12.991	12.9494
24.6	15.7712	12.9342	12.8801
24.7	15.7774	12.8749	12.7753
24.8	15.7642	12.816	12.6588
24.9	15.7329	12.7575	12.5573
25	15.6838	12.6995	12.4927
25.1	15.6229	12.646	12.4757
25.2	15.565	12.6037	12.5043
25.3	15.5261	12.5779	12.5678
25.4	15.5132	12.5681	12.6541
25.5	15.5181	12.5681	12.7543
25.6	15.5217	12.5699	12.8621
25.7	15.5038	12.569	12.97
25.8	15.4499	12.5652	13.0679
25.9	15.3492	12.5601	13.1446
26	15.1893	12.5546	13.1917
26.1	14.9555	12.5495	13.207
26.2	14.6395	12.5481	13.1965
26.3	14.2505	12.5547	13.1724
26.4	13.821	12.5692	13.1495
26.5	13.4009	12.5833	13.1426
26.6	13.0436	12.5854	13.1632
26.7	12.7925	12.5683	13.2149
26.8	12.6724	12.5334	13.2871
26.9	12.6884	12.4872	13.355
27	12.824	12.4363	13.3917
27.1	13.0419	12.384	13.3843
27.2	13.2888	12.3311	13.3418
27.3	13.5077	12.2765	13.2857
27.4	13.6549	12.2188	13.232
27.5	13.7132	12.1573	13.1793
27.6	13.6933	12.094	13.113
27.7	13.6251	12.0338	13.0207
27.8	13.544	11.9833	12.9062
27.9	13.4782	11.9476	12.7891
28	13.4415	11.9289	12.6926
28.1	13.4312	11.9266	12.6283
28.2	13.4325	11.9379	12.5916
28.3	13.4264	11.9574	12.5678
28.4	13.3977	11.9753	12.5414
28.5	13.3444	11.9782	12.5034
28.6	13.283	11.9552	12.4515
28.7	13.2428	11.9037	12.3886
28.8	13.2524	11.8326	12.3201
28.9	13.3225	11.7573	12.2521
29	13.4388	11.6923	12.191
29.1	13.5705	11.6448	12.1434
29.2	13.6859	11.6142	12.1155
29.3	13.7663	11.5956	12.1103
29.4	13.8092	11.585	12.125
29.5	13.8223	11.5835	12.1523
29.6	13.8146	11.5959	12.186
29.7	13.7911	11.6251	12.2256
29.8	13.7548	11.6646	12.275
29.9	13.712	11.6971	12.3361
30	13.6767	11.7035	12.4023
30.1	13.6693	11.6748	12.4591
30.2	13.7087	11.6175	12.4932
30.3	13.8011	11.5488	12.5021
30.4	13.9317	11.4862	12.4944
30.5	14.0671	11.4414	12.4813
30.6	14.1679	11.4199	12.466
30.7	14.2083	11.4261	12.4424
30.8	14.1904	11.4648	12.401
30.9	14.1447	11.538	12.3374
31	14.1156	11.6398	12.2563
31.1	14.1393	11.7562	12.1702
31.2	14.2262	11.8697	12.0939
31.3	14.3574	11.9675	12.0369
31.4	14.4919	12.0443	11.9997
31.5	14.5825	12.1	11.9754
31.6	14.5913	12.1357	11.9559
31.7	14.5022	12.1513	11.9368
31.8	14.3277	12.1481	11.9168
31.9	14.1058	12.1337	11.8951
32	13.8868	12.1249	11.8706
32.1	13.7165	12.1439	11.8436
32.2	13.6254	12.2067	11.8188
32.3	13.6277	12.3089	11.8049
32.4	13.7258	12.4254	11.8103
32.5	13.9112	12.5234	11.8381
32.6	14.1603	12.5829	11.885
32.7	14.4346	12.6037	11.944
32.8	14.6878	12.5985	12.0063
32.9	14.8797	12.579	12.0619
33	14.9874	12.5494	12.0996
33.1	15.0101	12.509	12.1098
33.2	14.9665	12.4587	12.0878
33.3	14.8871	12.4033	12.0378
33.4	14.803	12.3492	11.9737
33.5	14.7366	12.301	11.9169
33.6	14.6986	12.2608	11.8886
33.7	14.6907	12.2272	11.9003
33.8	14.7123	12.1949	11.9469
33.9	14.7623	12.1567	12.0094
34	14.8382	12.1079	12.0653
34.1	14.9335	12.0518	12.0997
34.2	15.0376	12.0011	12.1094
34.3	15.137	11.9724	12.0992
34.4	15.2161	11.9761	12.0752
34.5	15.2574	12.0093	12.0425
34.6	15.2454	12.0565	12.0069
34.7	15.1722	12.0985	11.9764
34.8	15.0422	12.1217	11.9601
34.9	14.8736	12.1237	11.9648
35	14.6969	12.1126	11.9927
35.1	14.5493	12.1009	12.0394
35.2	14.4665	12.0969	12.0943
35.3	14.471	12.0988	12.142
35.4	14.5644	12.0951	12.1681
35.5	14.7242	12.0729	12.1657
35.6	14.9079	12.0272	12.1408
35.7	15.0596	11.9664	12.1115
35.8	15.1213	11.9111	12.0992
35.9	15.0497	11.8857	12.1156
36	14.8369	11.9079	12.1556
36.1	14.5218	11.9796	12.1988
36.2	14.1821	12.085	12.221
36.3	13.9054	12.1972	12.2081
36.4	13.7559	12.2908	12.1641
36.5	13.7551	12.3516	12.1097
36.6	13.8835	12.3778	12.0706
36.7	14.0946	12.3727	12.0638
36.8	14.3318	12.338	12.0887
36.9	14.5428	12.2729	12.1287
37	14.6915	12.1813	12.1612
37.1	14.7647	12.0785	12.1696
37.2	14.7724	11.9907	12.1517
37.3	14.7441	11.944	12.1196
37.4	14.7192	11.949	12.0928
37.5	14.7337	11.9958	12.0877
37.6	14.8067	12.0628	12.1091
37.7	14.9305	12.1322	12.1481
37.8	15.0741	12.1986	12.1895
37.9	15.1972	12.2647	12.2231
38	15.2683	12.3318	12.2506
38.1	15.2797	12.3959	12.2838
38.2	15.2506	12.451	12.335
38.3	15.2169	12.4952	12.4062
38.4	15.215	12.5313	12.4854
38.5	15.2654	12.5617	12.5508
38.6	15.3656	12.5832	12.5814
38.7	15.4936	12.586	12.5687
38.8	15.6209	12.5598	12.5212
38.9	15.7257	12.5018	12.4594
39	15.8007	12.4207	12.4066
39.1	15.8532	12.3348	12.3828
39.2	15.8993	12.2652	12.4004
39.3	15.9553	12.2284	12.4617
39.4	16.03	12.2321	12.5582
39.5	16.1184	12.2738	12.6723
39.6	16.2032	12.3441	12.7847
39.7	16.2646	12.4299	12.8809
39.8	16.291	12.5193	12.9543
39.9	16.2826	12.6045	13.0037
40	16.2455	12.6839	13.0296
40.1	16.1852	12.7603	13.0338
40.2	16.1063	12.8363	13.0203
40.3	16.0168	12.9116	12.9965
40.4	15.9323	12.9813	12.9705
40.5	15.8721	13.0387	12.9497
40.6	15.8492	13.0772	12.938
40.7	15.8615	13.0917	12.936
40.8	15.8908	13.0798	12.942
40.9	15.9104	13.0433	12.9517
41	15.8985	12.9911	12.958
41.1	15.8471	12.9377	12.9539
41.2	15.7623	12.8978	12.937
41.3	15.6575	12.8802	12.9133
41.4	15.5451	12.8857	12.8962
41.5	15.4302	12.9087	12.9004
41.6	15.3122	12.94	12.9328
41.7	15.19	12.9685	12.9892
41.8	15.0693	12.9835	13.0588
41.9	14.9634	12.976	13.1321
42	14.8887	12.9419	13.2059
42.1	14.8556	12.8838	13.2819
42.2	14.8614	12.8103	13.3596
42.3	14.8896	12.7334	13.4311
42.4	14.9181	12.666	13.48
42.5	14.9321	12.6193	13.4878
42.6	14.9325	12.6003	13.4444
42.7	14.9359	12.6092	13.3542
42.8	14.964	12.6379	13.2353
42.9	15.0314	12.6718	13.1131
43	15.1369	12.6953	13.0123
43.1	15.2653	12.6988	12.9531
43.2	15.3963	12.6835	12.9474
43.3	15.5122	12.6604	12.9955
43.4	15.5996	12.6436	13.0834
43.5	15.6475	12.6422	13.1868
43.6	15.6464	12.6561	13.2813
43.7	15.5911	12.6778	13.3531
43.8	15.4833	12.6966	13.4025
43.9	15.3308	12.7042	13.4408
44	15.1467	12.6974	13.4823
44.1	14.9524	12.6808	13.536
44.2	14.7835	12.6655	13.5988
44.3	14.6864	12.6667	13.6527
44.4	14.7019	12.6987	13.6695
44.5	14.8427	12.7693	13.6238
44.6	15.0817	12.8749	13.5082
44.7	15.3603	13.0013	13.3394
44.8	15.6123	13.1293	13.155
44.9	15.7891	13.2436	12.9977
45	15.8708	13.3368	12.8986
45.1	15.8597	13.4102	12.8649
45.2	15.7652	13.4672	12.8799
45.3	15.5952	13.5059	12.9129
45.4	15.3604	13.5162	12.9351
45.5	15.0873	13.4839	12.9331
45.6	14.8214	13.4028	12.9131
45.7	14.6116	13.2832	12.8913
45.8	14.4867	13.1503	12.8788
45.9	14.4409	13.0309	12.8728
46	14.4399	12.9386	12.8612
46.1	14.4425	12.8689	12.8353
46.2	14.4209	12.8073	12.7985
46.3	14.3714	12.7427	12.7648
46.4	14.3099	12.6753	12.7491
46.5	14.2604	12.6131	12.7589
46.6	14.2424	12.5638	12.7939
46.7	14.2625	12.5277	12.8517
46.8	14.3145	12.4977	12.9308
46.9	14.3868	12.4629	13.0266
47	14.4706	12.4143	13.1245
47.1	14.5613	12.3494	13.1991
47.2	14.653	12.2756	13.2245
47.3	14.734	12.2086	13.1888
47.4	14.7897	12.1657	13.1019
47.5	14.8112	12.1576	12.9898
47.6	14.8011	12.1821	12.8802
47.7	14.7718	12.2241	12.7895
47.8	14.7375	12.2629	12.7192
47.9	14.7053	12.2798	12.6619
48	14.6725	12.2651	12.6094
48.1	14.6323	12.2208	12.5565
48.2	14.5821	12.1585	12.5001
48.3	14.5286	12.0935	12.4382
48.4	14.4824	12.0376	12.3715
48.5	14.4513	11.9955	12.3076
48.6	14.4386	11.9653	12.2597
48.7	14.4471	11.9397	12.2409
48.8	14.4827	11.9081	12.2552
48.9	14.549	11.8626	12.2925
49	14.637	11.8048	12.3309
49.1	14.7201	11.7479	12.3438
49.2	14.7637	11.7087	12.3101
49.3	14.7446	11.696	12.2213
49.4	14.666	11.7055	12.0871
49.5	14.5563	11.7271	11.9347
49.6	14.4519	11.755	11.8023
49.7	14.3786	11.7898	11.7246
49.8	14.3399	11.8332	11.7171
49.9	14.319	11.8829	11.7661
50	14.2886	11.9337	11.8328
50.1	14.2257	11.9821	11.8724
50.2	14.125	12.0281	11.8565
50.3	14.0032	12.0716	11.785
50.4	13.8896	12.1057	11.6818
50.5	13.804	12.1149	11.58
50.6	13.7392	12.0828	11.5061
50.7	13.6611	12.0041	11.4749
50.8	13.5282	11.8917	11.4913
50.9	13.3172	11.7713	11.5554
51	13.0377	11.667	11.6625
51.1	12.7273	11.5871	11.8004
51.2	12.434	11.5213	11.9491
51.3	12.1973	11.4513	12.0863
51.4	12.0365	11.3658	12.1934
51.5	11.9498	11.2713	12.2608
51.6	11.9218	11.1896	12.2902
51.7	11.933	11.1455	12.2947
51.8	11.9662	11.1526	12.2949
51.9	12.0052	11.2078	12.3134
52	12.0325	11.2964	12.3674
52.1	12.0292	11.4009	12.4627
52.2	11.9815	11.5059	12.5904
52.3	11.8881	11.5997	12.7292
52.4	11.7637	11.6766	12.8527
52.5	11.6335	11.74	12.9405
52.6	11.5245	11.8036	12.986
52.7	11.455	11.8842	12.9974
52.8	11.4304	11.991	12.99
52.9	11.4429	12.1191	12.9773
53	11.4765	12.2512	12.9667
53.1	11.5135	12.3647	12.9639
53.2	11.5411	12.4403	12.9814
53.3	11.5554	12.4667	13.0404
53.4	11.5622	12.4404	13.162
53.5	11.5744	12.3637	13.3523
53.6	11.6076	12.2442	13.5934
53.7	11.6723	12.0965	13.8478
53.8	11.7687	11.9424	14.0735
53.9	11.8857	11.8056	14.2406
54	12.0071	11.7041	14.3382
54.1	12.1192	11.6437	14.3733
54.2	12.215	11.6167	14.3631
54.3	12.2914	11.6065	14.3293
54.4	12.3442	11.5935	14.2942
54.5	12.3665	11.5633	14.2779
54.6	12.3544	11.5123	14.2927
54.7	12.3149	11.4482	14.3395
54.8	12.269	11.385	14.4061
54.9	12.2445	11.337	14.4725
55	12.2612	11.3161	14.517
55.1	12.3168	11.3324	14.5226
55.2	12.3842	11.3908	14.4797
55.3	12.4241	11.4846	14.3899
55.4	12.404	11.5911	14.2672
55.5	12.3144	11.6818	14.137
55.6	12.171	11.7422	14.0291
55.7	12.0045	11.7876	13.9674
55.8	11.8456	11.8572	13.9627
55.9	11.7155	11.9908	14.0126
56	11.6242	12.2054	14.1053
56.1	11.5778	12.4881	14.2224
56.2	11.5841	12.8072	14.3357
56.3	11.6507	13.1303	14.4063
56.4	11.7766	13.4346	14.3903
56.5	11.9464	13.7081	14.2559
56.6	12.1319	13.9441	13.9998
56.7	12.3018	14.1369	13.6527
56.8	12.4332	14.2842	13.2687
56.9	12.518	14.3895	12.9048
57	12.5611	14.4598	12.6032
57.1	12.5746	14.4993	12.3835
57.2	12.5728	14.5055	12.2484
57.3	12.5714	14.4731	12.192
57.4	12.5873	14.404	12.2055
57.5	12.6364	14.3155	12.2746
57.6	12.7285	14.2384	12.3776
57.7	12.8591	14.2065	12.488
57.8	13.0061	14.2423	12.5821
57.9	13.1365	14.3477	12.6457
58	13.2242	14.5049	12.6732
58.1	13.2663	14.6859	12.6647
58.2	13.2857	14.8626	12.6254
58.3	13.3139	15.0153	12.5673
58.4	13.3679	15.1366	12.5099
58.5	13.4379	15.2301	12.4746
58.6	13.4956	15.3059	12.4759
58.7	13.5139	15.3726	12.5148
58.8	13.4825	15.4333	12.5786
58.9	13.4097	15.4861	12.6472
59	13.3134	15.5283	12.7025
59.1	13.2102	15.5586	12.7367
59.2	13.1104	15.5767	12.7567
59.3	13.0211	15.5808	12.785
59.4	12.9493	15.5694	12.8532
59.5	12.9015	15.5431	12.99
59.6	12.8806	15.5045	13.2065
59.7	12.884	15.4543	13.489
59.8	12.9041	15.3886	13.8049
59.9	12.9307	15.3021	14.1175
60	12.9545	15.1942	14.3994
60.1	12.9703	15.073	14.6371
60.2	12.9781	14.9522	14.8285
60.3	12.9818	14.8432	14.9777
60.4	12.9836	14.7488	15.0917
60.5	12.9794	14.6623	15.1785
60.6	12.9592	14.5714	15.2459
60.7	12.9142	14.4633	15.2982
60.8	12.8443	14.3298	15.3306
60.9	12.7593	14.1718	15.3265
61	12.6741	14.0019	15.2617
61.1	12.6016	13.8447	15.117
61.2	12.5498	13.7332	14.8929
61.3	12.5229	13.6997	14.6181
61.4	12.5234	13.7633	14.3463
61.5	12.5492	13.9199	14.1403
61.6	12.5888	14.1404	14.0519
61.7	12.6211	14.3808	14.1045
61.8	12.6259	14.6008	14.2856
61.9	12.5975	14.779	14.552
62	12.5508	14.9177	14.8439
62.1	12.5102	15.0339	15.1006
62.2	12.4932	15.1449	15.2724
62.3	12.5022	15.2575	15.3315
62.4	12.5279	15.3663	15.2779
62.5	12.5586	15.4604	15.1389
62.6	12.5869	15.5306	14.9578
62.7	12.6114	15.5717	14.775
62.8	12.6347	15.5824	14.6094
62.9	12.6592	15.5653	14.451
63	12.6844	15.5285	14.2728
63.1	12.7066	15.4872	14.055
63.2	12.7222	15.4606	13.8097
63.3	12.7295	15.4656	13.5865
63.4	12.7286	15.5086	13.4557
63.5	12.7187	15.5806	13.4728
63.6	12.6976	15.6608	13.6474
63.7	12.6646	15.726	13.9355
63.8	12.623	15.7606	14.261
63.9	12.5794	15.7615	14.5503
64	12.5401	15.7381	14.7605
64.1	12.5078	15.7078	14.8861
64.2	12.483	15.6894	14.949
64.3	12.4663	15.6957	14.9814
64.4	12.4596	15.7271	15.0118
64.5	12.4626	15.7723	15.0591
64.6	12.4721	15.8135	15.1319
64.7	12.4837	15.8367	15.2289
64.8	12.4961	15.8373	15.3417
64.9	12.5129	15.8189	15.4565
65	12.5413	15.7852	15.5573
65.1	12.5854	15.7336	15.6296
65.2	12.6416	15.6574	15.6609
65.3	12.699	15.5522	15.6388
65.4	12.7451	15.422	15.5469
65.5	12.7706	15.2783	15.3697
65.6	12.7698	15.136	15.1075
65.7	12.7379	15.0086	14.797
65.8	12.6702	14.9074	14.5141
65.9	12.5657	14.8438	14.3475
66	12.4329	14.8307	14.353
66.1	12.2911	14.8789	14.5234
66.2	12.164	14.9891	14.7934
66.3	12.0705	15.1447	15.0765
66.4	12.0167	15.314	15.3049
66.5	11.9958	15.4654	15.4499
66.6	11.994	15.5834	15.5157
66.7	11.9953	15.6749	15.5193
66.8	11.985	15.7565	15.4726
66.9	11.9521	15.8345	15.3773
67	11.8951	15.8969	15.2334
67.1	11.8276	15.9232	15.0501
67.2	11.7739	15.9016	14.8506
67.3	11.7537	15.8367	14.6636
67.4	11.7658	15.7428	14.5096
67.5	11.7868	15.6331	14.3936
67.6	11.7856	15.5151	14.308
67.7	11.7406	15.3923	14.2433
67.8	11.6501	15.2661	14.1956
67.9	11.5306	15.1365	14.1677
68	11.4129	15.0023	14.1651
68.1	11.3344	14.8625	14.1937
68.2	11.3286	14.7175	14.2584
68.3	11.4103	14.5696	14.3586
68.4	11.5678	14.4222	14.4828
68.5	11.7704	14.281	14.6064
68.6	11.9879	14.1561	14.6989
68.7	12.205	14.0623	14.7364
68.8	12.4205	14.0166	14.7098
68.9	12.6315	14.03	14.6249
69	12.8169	14.0977	14.495
69.1	12.9364	14.1968	14.3328
69.2	12.9491	14.2951	14.1424
69.3	12.8401	14.3666	13.9169
69.4	12.6362	14.4013	13.644
69.5	12.3959	14.4009	13.3189
69.6	12.1814	14.3645	12.9546
69.7	12.03	14.279	12.5819
69.8	11.9458	14.1208	12.2369
69.9	11.9113	13.8691	11.9455
70	11.9052	13.521	11.7157
70.1	11.9139	13.1016	11.5422
70.2	11.9334	12.6609	11.4179
70.3	11.965	12.2587	11.3433
70.4	12.0116	11.9444	11.3252
70.5	12.0745	11.7404	11.3654
70.6	12.1513	11.6393	11.4509
70.7	12.2343	11.6137	11.5532
70.8	12.3109	11.6326	11.6419
70.9	12.3697	11.6715	11.7008
71	12.4086	11.7155	11.7337
71.1	12.4389	11.7573	11.7582
71.2	12.4796	11.794	11.7947
71.3	12.5438	11.8273	11.857
71.4	12.6262	11.8627	11.9499
71.5	12.7026	11.9052	12.0656
71.6	12.7451	11.9541	12.1846
71.7	12.7401	12.0002	12.2801
71.8	12.6965	12.0329	12.3304
71.9	12.639	12.0495	12.3318
72	12.5919	12.0599	12.3027
72.1	12.5657	12.0809	12.2744
72.2	12.5544	12.1242	12.2743
72.3	12.5439	12.1891	12.3144
72.4	12.5234	12.2642	12.3871
72.5	12.4918	12.3348	12.469
72.6	12.4567	12.3886	12.5289
72.7	12.428	12.4164	12.5378
72.8	12.4112	12.411	12.4797
72.9	12.4064	12.3683	12.3586
73	12.4114	12.2899	12.1971
73.1	12.428	12.1854	12.0288
73.2	12.4656	12.071	11.8866
73.3	12.5416	11.965	11.7927
73.4	12.6769	11.8829	11.7529
73.5	12.8868	11.8351	11.7571
73.6	13.1711	11.8263	11.7834
73.7	13.5069	11.8568	11.8068
73.8	13.8513	11.9263	11.8083
73.9	14.1529	12.0369	11.7837
74	14.3686	12.1907	11.7452
74.1	14.4771	12.3805	11.7134
74.2	14.4874	12.5812	11.705
74.3	14.4367	12.7501	11.7234
74.4	14.3762	12.8423	11.7602
74.5	14.3512	12.8307	11.8032
74.6	14.381	12.7195	11.8435
74.7	14.453	12.5399	11.8797
74.8	14.5327	12.3342	11.9186
74.9	14.5851	12.1364	11.9743
75	14.5942	11.9635	12.0657
75.1	14.5674	11.8195	12.2107
75.2	14.5261	11.7045	12.4199
75.3	14.4887	11.6227	12.6893
75.4	14.4581	11.5806	12.9954
75.5	14.422	11.5797	13.2957
75.6	14.3625	11.6095	13.5407
75.7	14.2712	11.6502	13.6956
75.8	14.1572	11.6831	13.7623
75.9	14.0451	11.6997	13.7834
76	13.9646	11.703	13.8202
76.1	13.9382	11.703	13.9188
76.2	13.9752	11.7115	14.0873
76.3	14.0713	11.7391	14.3005
76.4	14.2123	11.7916	14.5232
76.5	14.3773	11.8665	14.7285
76.6	14.5418	11.953	14.901
76.7	14.6834	12.0365	15.0301
76.8	14.7889	12.1044	15.1067
76.9	14.8588	12.1508	15.1288
77	14.9041	12.1778	15.1087
77.1	14.9362	12.1931	15.0717
77.2	14.9565	12.2073	15.0447
77.3	14.9553	12.2291	15.042
77.4	14.923	12.2608	15.0602
77.5	14.865	12.2957	15.0825
77.6	14.8056	12.3227	15.0907
77.7	14.7764	12.3347	15.0756
77.8	14.7953	12.3339	15.0422
77.9	14.8546	12.3277	15.0059
78	14.9274	12.32	14.9845
78.1	14.9878	12.3063	14.9899
78.2	15.0267	12.2796	15.0231
78.3	15.0504	12.2408	15.076
78.4	15.0672	12.2031	15.1383
78.5	15.0737	12.1864	15.2024
78.6	15.0539	12.2047	15.2625
78.7	14.9911	12.2571	15.3104
78.8	14.8805	12.3288	15.3344
78.9	14.7331	12.4017	15.3228
79	14.5703	12.4665	15.2726
79.1	14.4161	12.5293	15.1951
79.2	14.2906	12.6092	15.1142
79.3	14.2052	12.7294	15.0556
79.4	14.1593	12.9057	15.0343
79.5	14.1411	13.1366	15.0471
79.6	14.1348	13.4027	15.0782
79.7	14.1317	13.6755	15.1082
79.8	14.1373	13.9289	15.1205
79.9	14.1657	14.1474	15.0992
80	14.2258	14.3271	15.0264
80.1	14.3112	14.4728	14.8841
80.2	14.4023	14.5947	14.6632
80.3	14.4802	14.7046	14.373
80.4	14.5376	14.8125	14.0438
80.5	14.5803	14.9219	13.7213
80.6	14.6174	15.0289	13.4531
80.7	14.6498	15.124	13.2749
80.8	14.6674	15.194	13.2021
80.9	14.6551	15.2257	13.2299
81	14.6064	15.2114	13.3387
81.1	14.5339	15.1534	13.5029
81.2	14.4676	15.0645	13.6983
81.3	14.4402	14.9614	13.9082
81.4	14.4681	14.8575	14.1244
81.5	14.5443	14.7583	14.3439
81.6	14.6461	14.6644	14.562
81.7	14.7508	14.5814	14.7658
81.8	14.8463	14.5263	14.9362
81.9	14.9294	14.5247	15.0548
82	14.9967	14.5956	15.1105
82.1	15.0394	14.736	15.1011
82.2	15.0481	14.9153	15.0306
82.3	15.0223	15.0859	14.9077
82.4	14.9764	15.2023	14.7477
82.5	14.9353	15.237	14.5748
82.6	14.9231	15.1827	14.4207
82.7	14.9528	15.0451	14.3166
82.8	15.0224	14.8329	14.2835
82.9	15.1173	14.5558	14.3266
83	15.2125	14.2284	14.4373
83.1	15.2738	13.8741	14.5992
83.2	15.2625	13.5233	14.7952
83.3	15.1439	13.2071	15.0083
83.4	14.8996	12.9502	15.2193
83.5	14.5385	12.7663	15.4065
83.6	14.0993	12.6566	15.5494
83.7	13.6427	12.6122	15.6373
83.8	13.2347	12.6193	15.6753
83.9	12.9323	12.6633	15.6842
84	12.7738	12.7302	15.6911
84.1	12.7725	12.8076	15.7166
84.2	12.9117	12.887	15.7658
84.3	13.1423	12.9653	15.8248
84.4	13.3887	13.0455	15.8681
84.5	13.5689	13.1313	15.8689
84.6	13.6223	13.2188	15.8084
84.7	13.533	13.2894	15.6787
84.8	13.3326	13.3163	15.4811
84.9	13.0834	13.2812	15.2237
85	12.8498	13.1909	14.9195
85.1	12.6744	13.0795	14.5844
85.2	12.5687	12.9914	14.2364
85.3	12.5202	12.957	13.8959
85.4	12.5063	12.9805	13.584
85.5	12.5064	13.0445	13.3194
85.6	12.5051	13.1243	13.1122
85.7	12.4899	13.199	12.9614
85.8	12.4484	13.2517	12.8557
85.9	12.3715	13.2678	12.7811
86	12.259	13.2362	12.7292
86.1	12.124	13.1538	12.7005
86.2	11.9909	13.0298	12.6991
86.3	11.8872	12.8843	12.7229
86.4	11.8335	12.7396	12.7583
86.5	11.8361	12.6113	12.7867
86.6	11.8863	12.5047	12.7976
86.7	11.9655	12.4187	12.7965
86.8	12.0539	12.3522	12.7969
86.9	12.1375	12.3072	12.8046
87	12.2103	12.2858	12.8073
87.1	12.2727	12.2854	12.7797
87.2	12.3273	12.2963	12.7017
87.3	12.3755	12.3041	12.5755
87.4	12.4162	12.2967	12.4304
87.5	12.4461	12.2689	12.3093
87.6	12.4612	12.2239	12.2466
87.7	12.4593	12.1702	12.253
87.8	12.4424	12.1194	12.3161
87.9	12.4168	12.0841	12.4149
88	12.3899	12.075	12.5369
88.1	12.3655	12.0945	12.6832
88.2	12.3402	12.134	12.8599
88.3	12.3072	12.1755	13.0617
88.4	12.2625	12.1993	13.2608
88.5	12.2113	12.1911	13.4109
88.6	12.1671	12.1451	13.4669
88.7	12.1458	12.0643	13.4142
88.8	12.1584	11.9587	13.2873
88.9	12.2048	11.8449	13.161
89	12.2733	11.7424	13.1134
89.1	12.3458	11.6691	13.185
89.2	12.4047	11.6366	13.3613
89.3	12.4386	11.6489	13.5886
89.4	12.4433	11.7016	13.8075
89.5	12.4208	11.7828	13.98
89.6	12.3777	11.8771	14.0959
89.7	12.3223	11.9691	14.1636
89.8	12.2615	12.0467	14.1956
89.9	12.1971	12.1021	14.1981
90	12.1258	12.1324	14.1696
90.1	12.0434	12.1402	14.1111
90.2	11.9506	12.1318	14.0377
90.3	11.8551	12.115	13.9809
90.4	11.7692	12.0959	13.9744
90.5	11.7053	12.0785	14.0342
90.6	11.6719	12.0653	14.1463
90.7	11.674	12.0566	14.2728
90.8	11.7134	12.0503	14.3705
90.9	11.7897	12.0437	14.4115
91	11.8981	12.0363	14.3928
91.1	12.0284	12.0319	14.3351
91.2	12.1656	12.0365	14.2727
91.3	12.295	12.0547	14.2392
91.4	12.4089	12.0856	14.2547
91.5	12.5095	12.1205	14.3161
91.6	12.6052	12.1451	14.3955
91.7	12.6998	12.1476	14.4488
91.8	12.7843	12.1279	14.4354
91.9	12.8398	12.0991	14.3383
92	12.851	12.0796	14.174
92.1	12.8209	12.0806	13.9857
92.2	12.7726	12.1001	13.8234
92.3	12.7352	12.1266	13.7243
92.4	12.7251	12.1499	13.7021
92.5	12.7371	12.1677	13.7491
92.6	12.7496	12.1857	13.8458
92.7	12.7397	12.2102	13.9709
92.8	12.6958	12.2409	14.1069
92.9	12.6216	12.2685	14.2398
93	12.5307	12.2831	14.3573
93.1	12.4383	12.2818	14.4489
93.2	12.3556	12.2714	14.5074
93.3	12.2874	12.2617	14.5337
93.4	12.2322	12.2578	14.5368
93.5	12.1836	12.2565	14.5304
93.6	12.1345	12.249	14.5243
93.7	12.0817	12.2265	14.5189
93.8	12.0283	12.1836	14.5078
93.9	11.9816	12.1201	14.4854
94	11.9486	12.0419	14.4542
94.1	11.9344	11.9596	14.4245
94.2	11.9423	11.8856	14.4089
94.3	11.9756	11.8268	14.4153
94.4	12.0336	11.7803	14.4402
94.5	12.1057	11.7335	14.4638
94.6	12.1677	11.6716	14.4493
94.7	12.1902	11.5861	14.3524
94.8	12.1555	11.4813	14.1413
94.9	12.0746	11.3758	13.8187
95	11.9876	11.2976	13.4307
95.1	11.9493	11.2719	13.057
95.2	12.0062	11.3055	12.7867
95.3	12.1801	11.3746	12.6879
95.4	12.4624	11.423	12.7833
95.5	12.8204	11.37	13.0425
95.6	13.211	11.1311	13.3942
95.7	13.5946	10.6516	13.7571
95.8	13.9412	9.95564	14.0712
95.9	14.2251	9.1847	14.3144
96	14.419	8.57857	14.4955
96.1	14.4944	8.38113	14.6331
96.2	14.4336	8.71588	14.7383
96.3	14.2412	9.52021	14.8115
96.4	13.9482	10.5853	14.8506
96.5	13.6015	11.6665	14.8598
96.6	13.2505	12.5843	14.8534
96.7	12.9381	13.2607	14.8506
96.8	12.6987	13.6973	14.8643
96.9	12.5565	13.9324	14.8901
97	12.5193	14.0099	14.9032
97.1	12.572	13.9709	14.8685
97.2	12.6767	13.8573	14.7584
97.3	12.7864	13.7139	14.5656
97.4	12.8637	13.5827	14.3018
97.5	12.8961	13.493	13.9888
97.6	12.8978	13.456	13.6521
97.7	12.8986	13.4668	13.3247
97.8	12.9269	13.5102	13.0524
97.9	12.9939	13.5629	12.8892
98	13.0894	13.5955	12.8779
98.1	13.1878	13.5803	13.0255
98.2	13.2611	13.5073	13.2926
98.3	13.2887	13.3963	13.6075
98.4	13.2621	13.2916	13.8986
98.5	13.1841	13.2381	14.1253
98.6	13.0659	13.2551	14.2898
98.7	12.9246	13.3284	14.4254
98.8	12.7799	13.4231	14.5694
98.9	12.6514	13.5043	14.7411
99	12.5574	13.548	14.9347
99.1	12.5113	13.5432	15.1281
99.2	12.5171	13.4895	15.2973
99.3	12.566	13.3979	15.4265
99.4	12.6386	13.29	15.5096
99.5	12.7139	13.1929	15.5446
99.6	12.7774	13.1277	15.5302
99.7	12.8235	13.1015	15.4664
99.8	12.8517	13.1057	15.359
99.9	12.8634	13.1225	15.2229
100	12.861	13.1326	15.0791
100.1	12.8487	13.122	14.9468
100.2	12.8306	13.0859	14.8358
100.3	12.8084	13.0302	14.7448
100.4	12.7813	12.9682	14.6646
100.5	12.7492	12.9155	14.5828
100.6	12.7178	12.8828	14.4881
100.7	12.6985	12.873	14.3735
100.8	12.7029	12.8804	14.241
100.9	12.7326	12.8917	14.106
101	12.7741	12.89	13.9976
101.1	12.8047	12.8621	13.9496
101.2	12.8058	12.8074	13.9822
101.3	12.7745	12.741	14.087
101.4	12.7223	12.6895	14.2259
101.5	12.6645	12.6777	14.3476
101.6	12.6104	12.7143	14.4104
101.7	12.562	12.7871	14.4012
101.8	12.5191	12.8706	14.3393
101.9	12.4826	12.9445	14.2659
102	12.454	13.0052	14.2254
102.1	12.4311	13.0652	14.2451
102.2	12.4093	13.1378	14.3219
102.3	12.3845	13.2235	14.4237
102.4	12.3562	13.309	14.5052
102.5	12.3271	13.3792	14.5328
102.6	12.2994	13.4285	14.5026
102.7	12.275	13.4605	14.4416
102.8	12.2563	13.4775	14.3912
102.9	12.2475	13.4748	14.3856
103	12.253	13.4474	14.4364
103.1	12.2764	13.4	14.5327
103.2	12.3192	13.3493	14.6522
103.3	12.381	13.3154	14.7758
103.4	12.4584	13.3093	14.8964
103.5	12.543	13.3274	15.0165
103.6	12.6209	13.3566	15.1409
103.7	12.6754	13.3833	15.2716
103.8	12.6923	13.3988	15.4056
103.9	12.6653	13.4001	15.5353
104	12.5993	13.388	15.6501
104.1	12.51	13.3669	15.7407
104.2	12.4196	13.3447	15.8034
104.3	12.3495	13.3323	15.8413
104.4	12.313	13.337	15.8604
104.5	12.3116	13.3575	15.8621
104.6	12.3355	13.3815	15.8375
104.7	12.3675	13.3911	15.7662
104.8	12.3904	13.3717	15.6248
104.9	12.3939	13.3187	15.4022
105	12.3788	13.2394	15.1142
105.1	12.3565	13.1489	14.8047
105.2	12.341	13.0632	14.5317
105.3	12.3405	12.995	14.3435
105.4	12.3519	12.9513	14.2598
105.5	12.3616	12.9337	14.2672
105.6	12.3526	12.9404	14.3279
105.7	12.3147	12.9692	14.3941
105.8	12.2522	13.017	14.4216
105.9	12.1825	13.0769	14.3782
106	12.1261	13.1358	14.2484
106.1	12.0949	13.1777	14.0353
106.2	12.0893	13.1903	13.7586
106.3	12.1052	13.17	13.449
106.4	12.1428	13.1212	13.1412
106.5	12.2117	13.0529	12.8666
106.6	12.328	12.9763	12.6486
106.7	12.5064	12.9042	12.4995
106.8	12.7502	12.8487	12.4189
106.9	13.0449	12.8142	12.3937
107	13.3564	12.7939	12.4011
107.1	13.6413	12.7699	12.415
107.2	13.8626	12.7216	12.414
107.3	14.0038	12.6355	12.3874
107.4	14.0725	12.5128	12.3376
107.5	14.0886	12.3699	12.2769
107.6	14.071	12.2309	12.2207
107.7	14.0293	12.1173	12.1789
107.8	13.9661	12.0409	12.1535
107.9	13.879	12.002	12.1412
108	13.7614	11.9932	12.1371
108.1	13.6027	12.0045	12.1358
108.2	13.3948	12.0274	12.1313
108.3	13.1398	12.0549	12.1192
108.4	12.8531	12.0786	12.0989
108.5	12.5583	12.0876	12.0732
108.6	12.2816	12.0725	12.0434
108.7	12.0474	12.0329	12.0067
108.8	11.8766	11.9803	11.9603
108.9	11.7819	11.9354	11.9082
109	11.7653	11.9172	11.8618
109.1	11.8204	11.9324	11.8326
109.2	11.9413	11.9724	11.8231
109.3	12.1259	12.0217	11.826
109.4	12.3716	12.0725	11.8318
109.5	12.6654	12.1302	11.8363
109.6	12.9826	12.2062	11.8417
109.7	13.2955	12.3025	11.8517
109.8	13.5881	12.4054	11.8675
109.9	13.8629	12.4907	11.8894
110	14.1338	12.5392	11.921
110.1	14.4092	12.5455	11.9718
110.2	14.6808	12.5175	12.0555
110.3	14.9242	12.4703	12.1852
110.4	15.1115	12.4191	12.3672
110.5	15.2225	12.3772	12.5989
110.6	15.2507	12.3524	12.8687
110.7	15.2031	12.3447	13.1599
110.8	15.0985	12.3454	13.4529
110.9	14.9642	12.3409	13.7293
111	14.8306	12.3207	13.9753
111.1	14.7219	12.2815	14.1831
111.2	14.6493	12.2291	14.3492
111.3	14.6108	12.1762	14.4704
111.4	14.5979	12.1367	14.5426
111.5	14.6005	12.1185	14.5648
111.6	14.6069	12.1185	14.5447
111.7	14.6017	12.1234	14.4999
111.8	14.5685	12.1177	14.4515
111.9	14.4985	12.0936	14.4141
112	14.3968	12.0569	14.3906
112.1	14.2825	12.0248	14.3739
112.2	14.1807	12.0182	14.3552
112.3	14.1136	12.0498	14.331
112.4	14.0927	12.1185	14.3062
112.5	14.116	12.2103	14.2898
112.6	14.1698	12.3041	14.2904
112.7	14.2331	12.3771	14.3115
112.8	14.2836	12.4104	14.3478
112.9	14.3044	12.3953	14.3824
113	14.2903	12.3389	14.3861
113.1	14.2503	12.2629	14.3247
113.2	14.2031	12.1933	14.1704
113.3	14.1679	12.1471	13.9149
113.4	14.1549	12.1245	13.5751
113.5	14.1606	12.1128	13.1896
113.6	14.1704	12.0976	12.8048
113.7	14.1694	12.0748	12.4609
113.8	14.1528	12.0558	12.1819
113.9	14.1281	12.0627	11.9754
114	14.1069	12.1206	11.8374
114.1	14.0927	12.2481	11.7575
114.2	14.0757	12.45	11.7231
114.3	14.0426	12.7163	11.7228
114.4	13.9897	13.025	11.7479
114.5	13.9287	13.3502	11.791
114.6	13.8797	13.6703	11.8407
114.7	13.8603	13.9716	11.8786
114.8	13.8792	14.2492	11.8854
114.9	13.9373	14.5034	11.8534
115	14.0295	14.7358	11.7968
115.1	14.1451	14.9438	11.7489
115.2	14.266	15.1176	11.7434
115.3	14.3715	15.2431	11.7928
115.4	14.4487	15.3109	11.8794
115.5	14.5024	15.325	11.9657
115.6	14.5561	15.3035	12.0165
115.7	14.6399	15.27	12.0187
115.8	14.7729	15.2403	11.9844
115.9	14.949	15.2162	11.939
116	15.1373	15.1874	11.9034
116.1	15.2941	15.1404	11.8842
116.2	15.3831	15.0675	11.8763
116.3	15.3903	14.973	11.8723
116.4	15.3287	14.8741	11.8712
116.5	15.2285	14.7974	11.8808
116.6	15.122	14.7678	11.9135
116.7	15.0331	14.7936	11.9788
116.8	14.9727	14.8581	12.0765
116.9	14.9406	14.9253	12.195
117	14.9282	14.9605	12.3154
117.1	14.9215	14.9506	12.4198
117.2	14.9054	14.9132	12.4975
117.3	14.8663	14.886	12.5475
117.4	14.7966	14.9052	12.5775
117.5	14.7015	14.9866	12.5988
117.6	14.6019	15.1201	12.6206
117.7	14.5281	15.2791	12.6456
117.8	14.5037	15.4338	12.6695
117.9	14.5292	15.5625	12.6844
118	14.5826	15.6541	12.6846
118.1	14.6375	15.7058	12.6725
118.2	14.6845	15.7207	12.6618
118.3	14.7368	15.7066	12.6742
118.4	14.818	15.6766	12.7298
118.5	14.9413	15.6472	12.8348
118.6	15.0979	15.6346	12.9754
118.7	15.2613	15.6514	13.1224
118.8	15.4017	15.7035	13.2472
118.9	15.4978	15.787	13.3377
119	15.5434	15.8862	13.4008
119.1	15.5478	15.9776	13.4506
119.2	15.5295	16.0412	13.4928
119.3	15.5076	16.0716	13.5184
119.4	15.4943	16.08	13.5115
119.5	15.4933	16.0834	13.4628
119.6	15.5005	16.092	13.3776
119.7	15.5062	16.1036	13.2742
119.8	15.4961	16.109	13.1737
119.9	15.4538	16.0986	13.0892
120	15.3646	16.0653	13.0223
120.1	15.2243	16.0024	12.9666
120.2	15.0472	15.9035	12.915
120.3	14.8697	15.7678	12.8638
120.4	14.7403	15.6076	12.8114
120.5	14.6985	15.4479	12.7577
120.6	14.7543	15.3136	12.7054
120.7	14.8809	15.2114	12.6618
120.8	15.0278	15.1183	12.6378
120.9	15.1452	14.9898	12.642
121	15.2067	14.7822	12.6762
121.1	15.2167	14.4802	12.7329
121.2	15.1997	14.1072	12.7986
121.3	15.1806	13.715	12.858
121.4	15.1699	13.357	12.8993
121.5	15.1623	13.0649	12.9184
121.6	15.1474	12.8424	12.9203
121.7	15.1211	12.6783	12.9158
121.8	15.09	12.5619	12.9177
121.9	15.0651	12.4921	12.9405
122	15.0512	12.4734	13.0045
122.1	15.0382	12.5072	13.1362
122.2	15.0021	12.5833	13.3578
122.3	14.9163	12.6784	13.6701
122.4	14.7701	12.7627	14.0418
122.5	14.5823	12.8095	14.4167
122.6	14.3996	12.8044	14.7383
122.7	14.2795	12.7474	14.9723
122.8	14.2653	12.6478	15.1142
122.9	14.3699	12.5185	15.1803
123	14.5732	12.3758	15.1922
123.1	14.8314	12.2469	15.1673
123.2	15.0931	12.171	15.1172
123.3	15.3119	12.1877	15.0495
123.4	15.4561	12.3166	14.9687
123.5	15.5136	12.5446	14.8778
123.6	15.4931	12.8322	14.7829
123.7	15.4192	13.1323	14.6976
123.8	15.3243	13.4088	14.6423
123.9	15.2372	13.643	14.6366
124	15.1748	13.8291	14.6883
124.1	15.1403	13.9673	14.7888
124.2	15.1294	14.0611	14.9177
124.3	15.1379	14.1176	15.0501
124.4	15.1624	14.1473	15.1614
124.5	15.1968	14.1607	15.2299
124.6	15.2291	14.1628	15.2414
124.7	15.2461	14.1511	15.1942
124.8	15.2407	14.1171	15.1017
124.9	15.2146	14.0517	14.9885
125	15.1738	13.9497	14.8833
125.1	15.1219	13.8106	14.8105
125.2	15.0595	13.6397	14.7838
125.3	14.99	13.447	14.8021
125.4	14.9251	13.2451	14.846
125.5	14.8845	13.0472	14.8804
125.6	14.8878	12.866	14.8663
125.7	14.9427	12.7135	14.7795
125.8	15.0374	12.5996	14.6252
125.9	15.142	12.5284	14.435
126	15.219	12.496	14.2456
126.1	15.2392	12.4916	14.0769
126.2	15.1946	12.503	13.9254
126.3	15.1013	12.5196	13.7782
126.4	14.9902	12.533	13.6346
126.5	14.8923	12.535	13.5181
126.6	14.8251	12.5177	13.4682
126.7	14.7873	12.478	13.5164
126.8	14.7637	12.4206	13.6632
126.9	14.7362	12.3583	13.8735
127	14.6951	12.3059	14.0921
127.1	14.6435	12.2748	14.2686
127.2	14.596	12.2694	14.3753
127.3	14.5709	12.2868	14.4125
127.4	14.58	12.3176	14.4021
127.5	14.621	12.3492	14.3738
127.6	14.6759	12.3712	14.3488
127.7	14.7212	12.3811	14.3284
127.8	14.7413	12.3838	14.2898
127.9	14.7364	12.3859	14.1971
128	14.7203	12.3893	14.0208
128.1	14.7109	12.3919	13.758
128.2	14.7216	12.3929	13.438
128.3	14.7565	12.397	13.1103
128.4	14.8088	12.4123	12.8207
128.5	14.8624	12.4434	12.5931
128.6	14.8974	12.4883	12.4286
128.7	14.8988	12.5398	12.3211
128.8	14.8631	12.5888	12.2738
128.9	14.7987	12.6269	12.303
129	14.7197	12.6488	12.4261
129.1	14.6344	12.655	12.6436
129.2	14.5358	12.6516	12.9282
129.3	14.4007	12.6469	13.2316
129.4	14.2004	12.6468	13.5041
129.5	13.919	12.651	13.7152
129.6	13.5678	12.653	13.8623
129.7	13.1895	12.6431	13.9657
129.8	12.8486	12.614	14.054
129.9	12.6129	12.5636	14.1486
130	12.5317	12.4975	14.2554
130.1	12.6191	12.426	14.3668
130.2	12.8485	12.3603	14.4696
130.3	13.1632	12.3077	14.5544
130.4	13.4977	12.2675	14.6181
130.5	13.7991	12.2312	14.6604
130.6	14.0391	12.1888	14.6767
130.7	14.2132	12.1373	14.6538
130.8	14.3334	12.0857	14.5739
130.9	14.4197	12.0497	14.4278
131	14.4916	12.0433	14.2303
131.1	14.5625	12.0691	14.026
131.2	14.6348	12.1179	13.875
131.3	14.7038	12.1717	13.8244
131.4	14.7664	12.2096	13.8846
131.5	14.8284	12.2139	14.0278
131.6	14.9002	12.1756	14.2066
131.7	14.9849	12.0998	14.3775
131.8	15.0688	12.0061	14.5153
131.9	15.124	11.9253	14.6133
132	15.1227	11.8885	14.6733
132.1	15.053	11.9139	14.6981
132.2	14.9237	11.9956	14.689
132.3	14.759	12.1052	14.6508
132.4	14.5876	12.2056	14.5965
132.5	14.4364	12.2702	14.5453
132.6	14.3269	12.2954	14.5125
132.7	14.2723	12.2993	14.497
132.8	14.2735	12.3087	14.4804
132.9	14.317	12.342	14.4376
133	14.3758	12.3992	14.3552
133.1	14.4148	12.4638	14.2425
133.2	14.3977	12.5114	14.1303
133.3	14.2947	12.5195	14.0561
133.4	14.0924	12.4762	14.043
133.5	13.8001	12.3865	14.0891
133.6	13.4499	12.2717	14.1715
133.7	13.0855	12.1613	14.264
133.8	12.7463	12.0798	14.352
133.9	12.4551	12.0357	14.4342
134	12.216	12.0187	14.5129
134.1	12.0215	12.007	14.583
134.2	11.8633	11.9813	14.6321
134.3	11.7395	11.9373	14.6506
134.4	11.655	11.8893	14.6409
134.5	11.6133	11.8589	14.6191
134.6	11.607	11.8584	14.6059
134.7	11.6162	11.8803	14.613
134.8	11.6173	11.9033	14.6346
134.9	11.6003	11.9101	14.6523
135	11.5775	11.9013	14.6494
135.1	11.5749	11.8938	14.6236
135.2	11.6134	11.9059	14.5881
135.3	11.6921	11.9413	14.5606
135.4	11.7878	11.9862	14.553
135.5	11.8689	12.0219	14.5683
135.6	11.9142	12.0394	14.6045
135.7	11.9234	12.0459	14.6554
135.8	11.9161	12.0581	14.7086
135.9	11.9208	12.0909	14.7428
136	11.9629	12.1506	14.7309
136.1	12.0569	12.2344	14.6491
136.2	12.2016	12.3354	14.4871
136.3	12.3792	12.4445	14.2552
136.4	12.558	12.5524	13.9835
136.5	12.7034	12.6505	13.7109
136.6	12.7932	12.7343	13.4708
136.7	12.8262	12.8043	13.2787
136.8	12.8201	12.8636	13.1303
136.9	12.7994	12.9134	13.0103
137	12.7823	12.9499	12.903
137.1	12.7735	12.9683	12.8004
137.2	12.7651	12.969	12.7057
137.3	12.7454	12.9611	12.6296
137.4	12.7102	12.9581	12.5837
137.5	12.6673	12.971	12.5724
137.6	12.6313	13.0043	12.5886
137.7	12.6108	13.0582	12.6184
137.8	12.6006	13.1307	12.652
137.9	12.5876	13.2148	12.6896
138	12.5625	13.2965	12.7384
138.1	12.5268	13.3593	12.8035
138.2	12.4889	13.3925	12.8803
138.3	12.4558	13.3974	12.9572
138.4	12.4275	13.385	13.0212
138.5	12.3984	13.3674	13.0648
138.6	12.3645	13.3492	13.0879
138.7	12.3285	13.3268	13.0963
138.8	12.2998	13.2921	13.0998
138.9	12.2882	13.239	13.1092
139	12.297	13.167	13.1314
139.1	12.3199	13.0829	13.1661
139.2	12.3429	12.999	13.2071
139.3	12.352	12.9277	13.2484
139.4	12.3406	12.8779	13.2912
139.5	12.3135	12.8522	13.3414
139.6	12.2837	12.8501	13.4008
139.7	12.2669	12.8716	13.4605
139.8	12.2782	12.9172	13.5014
139.9	12.3303	12.9857	13.5041
140	12.4315	13.07	13.4601
140.1	12.5799	13.1555	13.3766
140.2	12.7576	13.222	13.2731
140.3	12.9322	13.248	13.1706
140.4	13.0673	13.2175	13.0804
140.5	13.1374	13.1254	13.0003
140.6	13.1381	12.9842	12.92
140.7	13.086	12.8246	12.8305
140.8	13.0094	12.6889	12.7316
140.9	12.9351	12.6154	12.6318
141	12.8784	12.6196	12.5422
141.1	12.8422	12.6873	12.4699
141.2	12.8207	12.7849	12.416
141.3	12.8068	12.8785	12.3785
141.4	12.7985	12.949	12.3582
141.5	12.805	12.9936	12.3584
141.6	12.8496	13.0185	12.3805
141.7	12.9655	13.0301	12.418
141.8	13.1809	13.0309	12.4568
141.9	13.4998	13.0194	12.4813
142	13.8885	12.992	12.483
142.1	14.2801	12.9447	12.4656
142.2	14.5958	12.8763	12.4424
142.3	14.7713	12.7924	12.426
142.4	14.7757	12.7058	12.4192
142.5	14.6145	12.6324	12.4145
142.6	14.3216	12.5845	12.4023
142.7	13.9479	12.5682	12.3817
142.8	13.5507	12.5857	12.3654
142.9	13.1848	12.6357	12.3765
143	12.8918	12.712	12.4372
143.1	12.6911	12.8008	12.5583
143.2	12.5783	12.8829	12.731
143.3	12.5325	12.9406	12.9285
143.4	12.5271	12.9656	13.116
143.5	12.5395	12.9605	13.263
143.6	12.5537	12.9357	13.3511
143.7	12.5612	12.9029	13.3752
143.8	12.56	12.8715	13.3421
143.9	12.5548	12.8469	13.2687
144	12.5534	12.8306	13.1791
144.1	12.5631	12.8213	13.0974
144.2	12.5847	12.8174	13.0399
144.3	12.6104	12.8201	13.0122
144.4	12.625	12.8371	13.014
144.5	12.6117	12.8848	13.0455
144.6	12.5618	12.9859	13.1052
144.7	12.4787	13.159	13.1843
144.8	12.3748	13.4041	13.2616
144.9	12.2627	13.6958	13.3115
145	12.1494	13.9902	13.3165
145.1	12.0392	14.2452	13.2763
145.2	11.9411	14.4371	13.2059
145.3	11.871	14.5662	13.1268
145.4	11.846	14.6488	13.0577
145.5	11.8734	14.7057	13.0096
145.6	11.9447	14.7544	12.9834
145.7	12.038	14.8069	12.9707
145.8	12.1267	14.8662	12.9542
145.9	12.1888	14.9255	12.9144
146	12.2124	14.9702	12.8389
146.1	12.1984	14.9874	12.7308
146.2	12.1574	14.9746	12.6089
146.3	12.1015	14.9402	12.4985
146.4	12.0376	14.8952	12.4196
146.5	11.9679	14.8455	12.3811
146.6	11.8973	14.7926	12.3821
146.7	11.8371	14.7413	12.4151
146.8	11.7981	14.7035	12.4668
146.9	11.7789	14.6911	12.5182
147	11.7625	14.7031	12.5474
147.1	11.7272	14.7217	12.5376
147.2	11.6642	14.722	12.4826
147.3	11.5864	14.6883	12.3881
147.4	11.5207	14.6234	12.2675
147.5	11.49	14.5441	12.1359
147.6	11.4992	14.4663	12.0093
147.7	11.5344	14.3904	11.9031
147.8	11.574	14.2966	11.8311
147.9	11.6028	14.1527	11.8011
148	11.6181	13.9318	11.8092
148.1	11.628	13.6289	11.839
148.2	11.6445	13.2663	11.8691
148.3	11.6776	12.8848	11.8838
148.4	11.7324	12.5282	11.8807
148.5	11.8089	12.2292	11.869
148.6	11.9018	12.003	11.8613
148.7	12.0014	11.8487	11.8664
148.8	12.0965	11.7546	11.887
148.9	12.1804	11.7029	11.9217
149	12.2539	11.6761	11.9682
149.1	12.3263	11.6635	12.0224
149.2	12.4102	11.6644	12.0787
149.3	12.5122	11.6866	12.1304
149.4	12.6226	11.7397	12.1731
149.5	12.7143	11.8281	12.2047
149.6	12.755	11.946	12.2239
149.7	12.7258	12.0785	12.2261
149.8	12.6328	12.2061	12.204
149.9	12.5037	12.3109	12.1519
150	12.3725	12.381	12.0709
150.1	12.2653	12.4118	11.9705
150.2	12.1949	12.4065	11.8657
150.3	12.1621	12.3752	11.7714
150.4	12.1587	12.332	11.6981
150.5	12.1702	12.2919	11.649
150.6	12.1807	12.2663	11.622
150.7	12.1795	12.2596	11.6132
150.8	12.1634	12.2677	11.6198
150.9	12.1341	12.28	11.642
151	12.0926	12.2848	11.6809
151.1	12.037	12.2765	11.7351
151.2	11.9661	12.2617	11.7987
151.3	11.8851	12.2548	11.8621
151.4	11.8075	12.2679	11.9158
151.5	11.7487	12.3011	11.9533
151.6	11.7168	12.3425	11.9723
151.7	11.7069	12.3769	11.9728
151.8	11.7048	12.3944	11.9556
151.9	11.6967	12.3928	11.9222
152	11.6767	12.3748	11.8773
152.1	11.6471	12.3446	11.8301
152.2	11.6136	12.3078	11.792
152.3	11.5806	12.2707	11.7722
152.4	11.552	12.2383	11.7745
152.5	11.5347	12.2119	11.7961
152.6	11.5378	12.1903	11.8303
152.7	11.5663	12.1723	11.8688
152.8	11.613	12.1591	11.9029
152.9	11.6591	12.1533	11.924
153	11.6845	12.155	11.9246
153.1	11.6815	12.1591	11.9006
153.2	11.6591	12.1561	11.8532
153.3	11.6355	12.1363	11.789
153.4	11.6246	12.0947	11.7174
153.5	11.6277	12.0339	11.6481
153.6	11.6377	11.9646	11.5903
153.7	11.6497	11.9015	11.5534
153.8	11.6681	11.8578	11.5456
153.9	11.7038	11.842	11.569
154	11.7657	11.8551	11.6138
154.1	11.8514	11.8881	11.6594
154.2	11.9454	11.9209	11.6852
154.3	12.0259	11.9292	11.6834
154.4	12.0744	11.897	11.6638
154.5	12.0843	11.8285	11.6449
154.6	12.0617	11.7472	11.6392
154.7	12.0206	11.6827	11.6429
154.8	11.9758	11.6557	11.641
154.9	11.9364	11.6705	11.6212
155	11.9041	11.7179	11.5873
155.1	11.8764	11.783	11.558
155.2	11.8527	11.8522	11.5533
155.3	11.8391	11.9161	11.5779
155.4	11.8467	11.9686	11.6171
155.5	11.8846	12.0063	11.6483
155.6	11.9526	12.0303	11.6608
155.7	12.0404	12.0477	11.6668
155.8	12.134	12.0708	11.6947
155.9	12.2227	12.1105	11.7705
156	12.3007	12.1711	11.9007
156.1	12.3634	12.2464	12.0706
156.2	12.4059	12.3222	12.2531
156.3	12.4265	12.3822	12.4209
156.4	12.4342	12.4155	12.5527
156.5	12.4545	12.4208	12.6375
156.6	12.5269	12.4058	12.6761
156.7	12.6909	12.3804	12.682
156.8	12.9659	12.3505	12.6774
156.9	13.3368	12.3158	12.6853
157	13.7558	12.2761	12.7195
157.1	14.1591	12.2394	12.7805
157.2	14.4871	12.2222	12.8587
157.3	14.7022	12.2376	12.9435
157.4	14.7969	12.283	13.0301
157.5	14.7956	12.3373	13.1196
157.6	14.7437	12.3755	13.211
157.7	14.6884	12.3863	13.2953
157.8	14.6586	12.3798	13.3584
157.9	14.6548	12.3801	13.3904
158	14.6571	12.408	13.3919
158.1	14.6452	12.4696	13.3729
158.2	14.616	12.5561	13.345
158.3	14.5874	12.6526	13.3153
158.4	14.5858	12.7454	13.2851
158.5	14.6288	12.8224	13.2522
158.6	14.7158	12.8692	13.212
158.7	14.8283	12.8711	13.1584
158.8	14.9403	12.8222	13.0856
158.9	15.029	12.7338	12.9919
159	15.0826	12.6348	12.8824
159.1	15.1027	12.5603	12.7666
159.2	15.0997	12.5365	12.6548
159.3	15.0848	12.5687	12.5539
159.4	15.0629	12.6398	12.4652
159.5	15.0331	12.7176	12.3853
159.6	14.996	12.7683	12.3101
159.7	14.9596	12.7699	12.2386
159.8	14.9378	12.7211	12.1754
159.9	14.9411	12.6372	12.1293
160	14.9662	12.5385	12.1077
160.1	14.9974	12.4366	12.1134
160.2	15.0172	12.3312	12.1448
160.3	15.0177	12.2198	12.1973
160.4	15.0034	12.1114	12.2629
160.5	14.9847	12.0313	12.3307
160.6	14.9695	12.009	12.3897
160.7	14.9611	12.0582	12.4356
160.8	14.959	12.165	12.4727
160.9	14.9612	12.2944	12.5087
161	14.9639	12.4117	12.5468
161.1	14.9595	12.4998	12.5833
161.2	14.9372	12.5627	12.6141
161.3	14.8883	12.6141	12.6423
161.4	14.8138	12.6613	12.6774
161.5	14.7293	12.6996	12.7251
161.6	14.6595	12.7189	12.7798
161.7	14.626	12.7171	12.8273
161.8	14.6372	12.7072	12.8581
161.9	14.6884	12.7111	12.8765
162	14.7679	12.7468	12.8978
162.1	14.864	12.8172	12.9365
162.2	14.9666	12.9091	12.9956
162.3	15.0653	13.0009	13.0685
162.4	15.1473	13.0727	13.1444
162.5	15.2002	13.1154	13.2137
162.6	15.2172	13.1312	13.2674
162.7	15.2028	13.1294	13.2961
162.8	15.1735	13.1187	13.2929
162.9	15.1517	13.1056	13.2567
163	15.1567	13.096	13.1925
163.1	15.1946	13.0983	13.1089
163.2	15.2535	13.1227	13.0133
163.3	15.3075	13.1773	12.9104
163.4	15.3276	13.2638	12.8015
163.5	15.2933	13.3759	12.6864
163.6	15.199	13.5015	12.5671
163.7	15.0551	13.6256	12.4493
163.8	14.8855	13.7317	12.3435
163.9	14.7237	13.8036	12.2615
164	14.6046	13.8293	12.2123
164.1	14.5535	13.8043	12.1988
164.2	14.5789	13.7337	12.2193
164.3	14.6724	13.6311	12.2696
164.4	14.8136	13.5139	12.3433
164.5	14.9757	13.3988	12.4286
164.6	15.1291	13.299	12.5077
164.7	15.2469	13.2214	12.5642
164.8	15.3128	13.1645	12.5952
164.9	15.3289	13.1198	12.6161
165	15.3149	13.0732	12.6533
165.1	15.2993	13.0099	12.7258
165.2	15.3058	12.9194	12.8332
165.3	15.3434	12.801	12.9545
165.4	15.4049	12.6681	13.0587
165.5	15.4727	12.5479	13.1176
165.6	15.5281	12.4751	13.1133
165.7	15.5598	12.4785	13.0415
165.8	15.5656	12.567	12.9107
165.9	15.548	12.7234	12.7397
166	15.509	12.9105	12.5543
166.1	15.4487	13.0846	12.381
166.2	15.3695	13.2119	12.2413
166.3	15.2798	13.275	12.1464
166.4	15.1919	13.272	12.095
166.5	15.1151	13.2108	12.0755
166.6	15.0506	13.1069	12.0702
166.7	14.9946	12.9831	12.0613
166.8	14.9448	12.8684	12.0378
166.9	14.9048	12.7896	11.9975
167	14.8805	12.7593	11.9433
167.1	14.8714	12.7704	11.8771
167.2	14.8657	12.8027	11.7977
167.3	14.8444	12.8382	11.7049
167.4	14.7931	12.8702	11.6066
167.5	14.7121	12.9008	11.5182
167.6	14.6156	12.9309	11.4571
167.7	14.5229	12.9547	11.4326
167.8	14.4486	12.9624	11.4416
167.9	14.3967	12.9479	11.4711
168	14.3597	12.9129	11.5071
168.1	14.3228	12.8636	11.544
168.2	14.27	12.8045	11.5864
168.3	14.1937	12.7352	11.6423
168.4	14.1026	12.6535	11.7112
168.5	14.0211	12.5607	11.779
168.6	13.9784	12.4647	11.8255
168.7	13.9928	12.3772	11.8402
168.8	14.0611	12.309	11.8331
168.9	14.1606	12.266	11.8296
169	14.2608	12.249	11.8538
169.1	14.3382	12.2551	11.9139
169.2	14.3832	12.278	11.9992
169.3	14.3982	12.307	12.0875
169.4	14.3914	12.3281	12.1581
169.5	14.3702	12.3289	12.2008
169.6	14.3376	12.3068	12.2179
169.7	14.291	12.2723	12.2193
169.8	14.2252	12.2441	12.2148
169.9	14.1363	12.2374	12.2102
170	14.024	12.2561	12.2072
170.1	13.8884	12.2918	12.2053
170.2	13.7239	12.3306	12.2028
170.3	13.5203	12.3605	12.197
170.4	13.273	12.3753	12.184
170.5	12.9963	12.375	12.1589
170.6	12.7288	12.3633	12.1175
170.7	12.5248	12.3459	12.059
170.8	12.4342	12.3297	11.9872
170.9	12.4822	12.321	11.9119
171	12.6585	12.3259	11.8473
171.1	12.9227	12.3474	11.8099
171.2	13.2212	12.3812	11.814
171.3	13.5063	12.4147	11.8643
171.4	13.7494	12.4327	11.9517
171.5	13.9418	12.4302	12.0536
171.6	14.0893	12.4199	12.1429
171.7	14.2013	12.4268	12.1987
171.8	14.2845	12.472	12.2147
171.9	14.3412	12.5577	12.1991
172	14.373	12.6649	12.1668
172.1	14.3844	12.7636	12.1291
172.2	14.383	12.8266	12.0893
172.3	14.3748	12.8402	12.0451
172.4	14.3584	12.8073	11.9969
172.5	14.3244	12.7441	11.9541
172.6	14.2608	12.6716	11.9332
172.7	14.1652	12.6073	11.9487
172.8	14.0524	12.559	12.0024
172.9	13.9517	12.5248	12.0813
173	13.8921	12.4955	12.1624
173.1	13.8856	12.4589	12.2225
173.2	13.9194	12.4037	12.2465
173.3	13.9645	12.3233	12.2324
173.4	13.9957	12.2202	12.1898
173.5	14.0069	12.1079	12.1338
173.6	14.0108	12.0086	12.0777
173.7	14.0224	11.9454	12.0273
173.8	14.0407	11.931	11.9813
173.9	14.0464	11.9593	11.9367
174	14.0179	12.0074	11.8952
174.1	13.9533	12.0469	11.8669
174.2	13.8821	12.0566	11.8672
174.3	13.854	12.0297	11.9081
174.4	13.9114	11.9716	11.99
174.5	14.065	11.894	12.1001
174.6	14.2872	11.8089	12.2174
174.7	14.5253	11.7256	12.3224
174.8	14.7258	11.6512	12.4033
174.9	14.8544	11.5923	12.4586
175	14.9035	11.5583	12.4946
175.1	14.8865	11.5604	12.5217
175.2	14.8255	11.6086	12.5503
175.3	14.7408	11.7044	12.586
175.4	14.6464	11.8381	12.6267
175.5	14.5508	11.9912	12.662
175.6	14.4612	12.142	12.6779
175.7	14.3851	12.2711	12.6639
175.8	14.3293	12.3673	12.6207
175.9	14.2947	12.4308	12.5617
176	14.2712	12.4742	12.5075
176.1	14.2401	12.5184	12.4765
176.2	14.1866	12.5836	12.4764
176.3	14.114	12.6786	12.5004
176.4	14.0461	12.7938	12.5305
176.5	14.0148	12.9047	12.5461
176.6	14.0427	12.9819	12.5361
176.7	14.1347	13.0039	12.5054
176.8	14.2807	12.9639	12.4718
176.9	14.4638	12.8705	12.4552
177	14.664	12.7434	12.466
177.1	14.8588	12.6102	12.5031
177.2	15.025	12.5021	12.5585
177.3	15.1439	12.4456	12.6225
177.4	15.2019	12.4505	12.6871
177.5	15.1894	12.5042	12.746
177.6	15.0984	12.5782	12.796
177.7	14.9245	12.6442	12.8376
177.8	14.6755	12.6879	12.8747
177.9	14.3781	12.7097	12.916
178	14.0807	12.7181	12.974
178.1	13.8436	12.7211	13.061
178.2	13.7219	12.7216	13.1772
178.3	13.7465	12.7181	13.3034
178.4	13.9121	12.7076	13.4057
178.5	14.1784	12.6897	13.4549
178.6	14.4844	12.6682	13.4455
178.7	14.7697	12.6499	13.3994
178.8	14.991	12.64	13.3487
178.9	15.1291	12.64	13.3132
179	15.184	12.6472	13.291
179.1	15.1666	12.6587	13.2664
179.2	15.0921	12.6745	13.2245
179.3	14.9805	12.6998	13.1604
179.4	14.858	12.7414	13.0806
179.5	14.7571	12.801	12.9987
179.6	14.7091	12.8697	12.9286
179.7	14.7333	12.9298	12.8793
179.8	14.828	12.9621	12.8514
179.9	14.9699	12.9563	12.8373
180	15.1227	12.9163	12.8226
180.1	15.2506	12.8598	12.7883
180.2	15.3313	12.8086	12.716
180.3	15.3624	12.7757	12.5965
180.4	15.3592	12.7576	12.4382
180.5	15.345	12.7406	12.2692
180.6	15.3403	12.7149	12.1306
180.7	15.3555	12.6857	12.0621
180.8	15.3889	12.6705	12.0858
180.9	15.4289	12.6868	12.1957
181	15.4593	12.74	12.3593
181.1	15.4655	12.8185	12.531
181.2	15.4381	12.9	12.6693
181.3	15.3755	12.9632	12.75
181.4	15.2833	12.9984	12.7669
181.5	15.1737	13.0116	12.7259
181.6	15.063	13.0193	12.6382
181.7	14.9683	13.0386	12.5166
181.8	14.9017	13.0776	12.3782
181.9	14.8647	13.1322	12.2474
182	14.8454	13.1888	12.1541
182.1	14.8211	13.2292	12.1246
182.2	14.7685	13.2384	12.1683
182.3	14.6748	13.2096	12.2711
182.4	14.546	13.1487	12.3995
182.5	14.406	13.0715	12.516
182.6	14.2868	12.9977	12.5958
182.7	14.2121	12.9433	12.6359
182.8	14.1854	12.9135	12.6524
182.9	14.1913	12.902	12.67
183	14.2121	12.8947	12.7093
183.1	14.245	12.8777	12.7813
183.2	14.3078	12.8453	12.8877
183.3	14.4248	12.8037	13.0225
183.4	14.6068	12.7677	13.173
183.5	14.8371	12.7514	13.3194
183.6	15.0743	12.7593	13.4397
183.7	15.2701	12.7852	13.5188
183.8	15.3928	12.8158	13.5552
183.9	15.4414	12.8375	13.5607
184	15.4415	12.8401	13.5532
184.1	15.4254	12.8201	13.551
184.2	15.4122	12.7825	13.5717
184.3	15.4007	12.7408	13.6322
184.4	15.3779	12.7135	13.7467
184.5	15.3353	12.7166	13.9201
184.6	15.278	12.7546	14.1427
184.7	15.2206	12.8156	14.3914
184.8	15.1751	12.8763	14.6368
184.9	15.1397	12.9122	14.8538
185	15.1011	12.9095	15.0281
185.1	15.0451	12.8691	15.1581
185.2	14.969	12.8018	15.2489
185.3	14.886	12.7213	15.305
185.4	14.8177	12.6386	15.3258
185.5	14.7801	12.5604	15.3074
185.6	14.7703	12.4898	15.2458
185.7	14.7644	12.4279	15.1377
185.8	14.7314	12.3751	14.9786
185.9	14.6532	12.3305	14.7638
186	14.5357	12.2912	14.4954
186.1	14.4023	12.2551	14.1926
186.2	14.277	12.2226	13.8959
186.3	14.1712	12.1962	13.6602
186.4	14.0835	12.1743	13.5379
186.5	14.0091	12.1478	13.5598
186.6	13.9467	12.1033	13.7205
186.7	13.8995	12.0348	13.9771
186.8	13.8704	11.9526	14.265
186.9	13.8586	11.8811	14.5228
187	13.8604	11.8443	14.7135
187.1	13.8691	11.8506	14.8287
187.2	13.8778	11.8879	14.8785
187.3	13.8807	11.9317	14.8787
187.4	13.8787	11.961	14.8437
187.5	13.8801	11.9687	14.7874
187.6	13.8987	11.9619	14.7252
187.7	13.9456	11.9524	14.6713
187.8	14.0228	11.949	14.6319
187.9	14.1218	11.9572	14.6015
188	14.2276	11.9872	14.5647
188.1	14.3252	12.0622	14.5053
188.2	14.4038	12.2149	14.4147
188.3	14.4601	12.4736	14.2959
188.4	14.4987	12.8429	14.1628
188.5	14.5327	13.2946	14.0336
188.6	14.5794	13.7753	13.9247
188.7	14.6533	14.2253	13.8458
188.8	14.7554	14.5977	13.7989
188.9	14.8697	14.8696	13.7796
189	14.9703	15.0416	13.7796
189.1	15.0346	15.1306	13.79
189.2	15.0542	15.1617	13.8051
189.3	15.0355	15.1589	13.8252
189.4	14.9903	15.1362	13.8554
189.5	14.9271	15.0878	13.902
189.6	14.8479	14.9876	13.9663
189.7	14.7534	14.8019	14.0441
189.8	14.6496	14.5162	14.128
189.9	14.549	14.1535	14.2104
190	14.4653	13.7704	14.2869
190.1	14.406	13.4292	14.3571
190.2	14.3699	13.1681	14.4229
190.3	14.3502	12.9894	14.4863
190.4	14.3377	12.8704	14.5456
190.5	14.3247	12.7846	14.5936
190.6	14.3064	12.7151	14.6201
190.7	14.2825	12.6545	14.6168
190.8	14.2583	12.5979	14.5819
190.9	14.2422	12.5395	14.5199
191	14.2401	12.4747	14.4378
191.1	14.2501	12.4025	14.3417
191.2	14.2616	12.3263	14.2369
191.3	14.2617	12.2498	14.1327
191.4	14.2417	12.175	14.0449
191.5	14.2008	12.1004	13.9916
191.6	14.1451	12.0226	13.9825
191.7	14.0831	11.938	14.0124
191.8	14.0204	11.8457	14.0619
191.9	13.9581	11.7506	14.1086
192	13.8939	11.6622	14.1368
192.1	13.8254	11.5881	14.1419
192.2	13.7543	11.529	14.1275
192.3	13.6895	11.4792	14.1001
192.4	13.6453	11.4361	14.068
192.5	13.6334	11.4066	14.0411
192.6	13.6539	11.4044	14.0306
192.7	13.6904	11.441	14.0433
192.8	13.717	11.5178	14.0776
192.9	13.7128	11.6271	14.1222
193	13.6722	11.7568	14.1611
193.1	13.6026	11.8948	14.1813
193.2	13.5102	12.0295	14.1783
193.3	13.3875	12.15	14.1563
193.4	13.2155	12.247	14.1219
193.5	12.98	12.3141	14.0768
193.6	12.6915	12.35	14.0167
193.7	12.3908	12.3617	13.9355
193.8	12.1386	12.3636	13.8317
193.9	11.995	12.3701	13.7087
194	12.0007	12.3848	13.5736
194.1	12.1657	12.3957	13.4356
194.2	12.4672	12.3815	13.3065
194.3	12.8556	12.3247	13.2004
194.4	13.267	12.2221	13.1328
194.5	13.6377	12.0853	13.1174
194.6	13.9172	11.9339	13.1612
194.7	14.0777	11.7875	13.2605
194.8	14.1177	11.6615	13.4009
194.9	14.0611	11.5684	13.5651
195	13.9492	11.5195	13.7417
195.1	13.8295	11.5237	13.9273
195.2	13.7421	11.5824	14.1197
195.3	13.7116	11.6837	14.3095
195.4	13.7457	11.8033	14.4788
195.5	13.8377	11.914	14.6102
195.6	13.9702	11.9959	14.698
195.7	14.1173	12.0435	14.753
195.8	14.2502	12.0646	14.7944
195.9	14.3461	12.0768	14.8362
196	14.3962	12.1039	14.8791
196.1	14.407	12.1716	14.9152
196.2	14.3947	12.3017	14.9389
196.3	14.3758	12.5078	14.9541
196.4	14.3612	12.7937	14.9687
196.5	14.3554	13.1537	14.9849
196.6	14.3594	13.5696	14.9959
196.7	14.3734	14.0086	14.9931
196.8	14.3966	14.4253	14.9764
196.9	14.4258	14.7731	14.9558
197	14.453	15.0214	14.9445
197.1	14.4655	15.1691	14.9517
197.2	14.4477	15.244	14.982
197.3	14.3874	15.287	15.0375
197.4	14.2847	15.328	15.1155
197.5	14.1564	15.3718	15.2022
197.6	14.032	15.4041	15.2704
197.7	13.94	15.4113	15.2895
197.8	13.8948	15.3945	15.2444
197.9	13.8926	15.368	15.1481
198	13.9155	15.347	15.0377
198.1	13.9413	15.3389	14.9542
198.2	13.9531	15.3439	14.921
198.3	13.9453	15.3605	14.9356
198.4	13.9246	15.3877	14.9753
198.5	13.9067	15.4201	15.0126
198.6	13.909	15.4447	15.0288
198.7	13.9417	15.4449	15.0195
198.8	14.0044	15.411	14.9908
198.9	14.0891	15.3476	14.9527
199	14.1894	15.2701	14.9141
199.1	14.3067	15.1936	14.882
199.2	14.4469	15.1237	14.8593
199.3	14.6069	15.0563	14.8404
199.4	14.7637	14.9841	14.8084
199.5	14.8776	14.9063	14.7429
199.6	14.9123	14.8316	14.6346
199.7	14.8573	14.7752	14.4952
199.8	14.7367	14.7533	14.3497
[truncated: 17,928 more rows]

## Sheet: AnxA5KO
Time (second)	Trace 1	Trace 2	Trace 3
0	0.35615	-0.09223	0.01512
0.1	0.32196	-0.0977	0.0092
0.2	0.28408	-0.09908	0.00518
0.3	0.2457	-0.09645	0.00272
0.4	0.20971	-0.09027	0.00144
0.5	0.1784	-0.08131	0.00105
0.6	0.15329	-0.07051	0.00141
0.7	0.13513	-0.05884	0.0025
0.8	0.12398	-0.04719	0.00444
0.9	0.1193	-0.03625	0.00744
1	0.12007	-0.0264	0.01166
1.1	0.12493	-0.01776	0.01719
1.2	0.13234	-0.01013	0.02398
1.3	0.14074	-0.00314	0.03179
1.4	0.14875	0.00371	0.04033
1.5	0.15533	0.01089	0.04927
1.6	0.15987	0.0187	0.05846
1.7	0.16225	0.02723	0.06793
1.8	0.16267	0.03628	0.07794
1.9	0.16155	0.0454	0.08889
2	0.15929	0.05391	0.1011
2.1	0.15614	0.06106	0.11462
2.2	0.15211	0.06613	0.12908
2.3	0.14703	0.06852	0.14362
2.4	0.14066	0.06784	0.15702
2.5	0.13278	0.06402	0.16794
2.6	0.12335	0.05725	0.17521
2.7	0.11255	0.04806	0.17817
2.8	0.10074	0.03721	0.17677
2.9	0.08843	0.02564	0.17158
3	0.07613	0.01439	0.16363
3.1	0.06434	0.00446	0.15415
3.2	0.0534	-0.00327	0.14427
3.3	0.04358	-0.0082	0.13491
3.4	0.03505	-0.01005	0.12666
3.5	0.02795	-0.0089	0.11986
3.6	0.02252	-0.00518	0.11476
3.7	0.01908	0.000428	0.11157
3.8	0.01814	0.00708	0.11057
3.9	0.02034	0.01394	0.11201
4	0.02648	0.02035	0.116
4.1	0.03737	0.02589	0.12242
4.2	0.0538	0.03046	0.1308
4.3	0.07641	0.03423	0.1404
4.4	0.10558	0.03748	0.15028
4.5	0.14125	0.04047	0.15952
4.6	0.18285	0.04321	0.16734
4.7	0.22917	0.04535	0.1733
4.8	0.27833	0.04619	0.17733
4.9	0.32785	0.04473	0.1797
5	0.37483	0.03996	0.18104
5.1	0.41624	0.03111	0.18215
5.2	0.44938	0.01791	0.18401
5.3	0.47223	0.000799	0.18754
5.4	0.48379	-0.01904	0.19358
5.5	0.48432	-0.03984	0.2026
5.6	0.47526	-0.05953	0.21465
5.7	0.45906	-0.07604	0.22919
5.8	0.43877	-0.08773	0.24505
5.9	0.41755	-0.09364	0.26048
6	0.39824	-0.0936	0.27343
6.1	0.38299	-0.08826	0.28179
6.2	0.37311	-0.07887	0.28377
6.3	0.36915	-0.06714	0.2783
6.4	0.37104	-0.05493	0.26525
6.5	0.37848	-0.04401	0.24563
6.6	0.39122	-0.03596	0.2215
6.7	0.40922	-0.03201	0.19585
6.8	0.4327	-0.03303	0.17216
6.9	0.46194	-0.03944	0.15402
7	0.49694	-0.05122	0.1446
7.1	0.53712	-0.06785	0.14619
7.2	0.581	-0.08831	0.15984
7.3	0.62614	-0.11112	0.18517
7.4	0.6693	-0.13443	0.22029
7.5	0.70685	-0.15617	0.26213
7.6	0.73529	-0.17432	0.30675
7.7	0.75189	-0.1871	0.34994
7.8	0.7551	-0.19325	0.3878
7.9	0.7449	-0.1922	0.41728
8	0.72271	-0.18412	0.43644
8.1	0.69119	-0.1699	0.44461
8.2	0.65377	-0.15098	0.44223
8.3	0.61421	-0.12916	0.43053
8.4	0.57606	-0.10635	0.41115
8.5	0.54236	-0.08436	0.38578
8.6	0.51533	-0.06471	0.35596
8.7	0.49622	-0.04858	0.323
8.8	0.48521	-0.03679	0.28804
8.9	0.48136	-0.02983	0.25226
9	0.4827	-0.02789	0.21703
9.1	0.48636	-0.0309	0.18398
9.2	0.48889	-0.03852	0.15494
9.3	0.48665	-0.0501	0.13178
9.4	0.47635	-0.06465	0.11611
9.5	0.45559	-0.08083	0.10895
9.6	0.42323	-0.09703	0.11051
9.7	0.3797	-0.1115	0.12002
9.8	0.32692	-0.12255	0.13575
9.9	0.26802	-0.12879	0.15526
10	0.20692	-0.12928	0.17565
10.1	0.14769	-0.12369	0.19401
10.2	0.09401	-0.11225	0.20776
10.3	0.04869	-0.09571	0.21501
10.4	0.01346	-0.07518	0.21475
10.5	-0.01113	-0.05196	0.20689
10.6	-0.02549	-0.02749	0.19221
10.7	-0.0307	-0.00321	0.17218
10.8	-0.02812	0.01938	0.14869
10.9	-0.01902	0.0387	0.12383
11	-0.00441	0.05311	0.09966
11.1	0.01511	0.0609	0.0781
11.2	0.03929	0.06041	0.06081
11.3	0.06798	0.05022	0.04919
11.4	0.10088	0.02936	0.04439
11.5	0.13732	-0.00235	0.04731
11.6	0.17602	-0.04409	0.05852
11.7	0.21506	-0.09385	0.07822
11.8	0.252	-0.14837	0.10611
11.9	0.28414	-0.20329	0.14137
12	0.3089	-0.25348	0.18263
12.1	0.32423	-0.2935	0.22805
12.2	0.32901	-0.31831	0.27549
12.3	0.32327	-0.32383	0.3227
12.4	0.3083	-0.30763	0.36755
12.5	0.28643	-0.26935	0.4082
12.6	0.26077	-0.21089	0.4432
12.7	0.23466	-0.1363	0.47154
12.8	0.21113	-0.0513	0.49255
12.9	0.19241	0.03747	0.50582
13	0.1796	0.1233	0.51108
13.1	0.17254	0.20035	0.50815
13.2	0.16993	0.26439	0.49693
13.3	0.16971	0.31317	0.47744
13.4	0.16953	0.3465	0.44999
13.5	0.16728	0.36592	0.41524
13.6	0.16153	0.37417	0.37435
13.7	0.15179	0.37448	0.32897
13.8	0.13865	0.36991	0.28114
13.9	0.12353	0.36287	0.23318
14	0.1084	0.35476	0.18747
14.1	0.09535	0.34598	0.14622
14.2	0.08611	0.33608	0.11135
14.3	0.08171	0.32406	0.08429
14.4	0.08227	0.30881	0.06599
14.5	0.08701	0.28945	0.05678
14.6	0.09449	0.26567	0.0564
14.7	0.10292	0.23786	0.06394
14.8	0.11063	0.20711	0.07785
14.9	0.11639	0.17509	0.09599
15	0.11968	0.14379	0.1158
15.1	0.1207	0.11521	0.13454
15.2	0.12015	0.09112	0.14962
15.3	0.11892	0.07281	0.15897
15.4	0.11771	0.06105	0.16131
15.5	0.11676	0.056	0.15637
15.6	0.11565	0.05734	0.14488
15.7	0.11346	0.06424	0.1284
15.8	0.10897	0.07555	0.10908
15.9	0.1011	0.08978	0.08921
16	0.08924	0.10526	0.07094
16.1	0.07353	0.1202	0.0559
16.2	0.05493	0.13285	0.04508
16.3	0.03506	0.14168	0.03873
16.4	0.01594	0.14556	0.03649
16.5	-0.000407	0.14399	0.03748
16.6	-0.01236	0.13716	0.04056
16.7	-0.01895	0.12601	0.04454
16.8	-0.01993	0.1121	0.04835
16.9	-0.01575	0.0974	0.05122
17	-0.00728	0.08401	0.0527
17.1	0.00446	0.07378	0.05272
17.2	0.01859	0.06799	0.0515
17.3	0.03453	0.06714	0.04941
17.4	0.05209	0.07083	0.04691
17.5	0.07129	0.07783	0.04437
17.6	0.09217	0.08635	0.042
17.7	0.1145	0.09439	0.03984
17.8	0.13755	0.10019	0.03777
17.9	0.16006	0.10253	0.03557
18	0.18024	0.10102	0.03302
18.1	0.19613	0.09603	0.02999
18.2	0.20587	0.08857	0.02644
18.3	0.20813	0.07997	0.02248
18.4	0.20237	0.07151	0.01833
18.5	0.18899	0.06412	0.01426
18.6	0.1693	0.05823	0.01051
18.7	0.14526	0.05376	0.00731
18.8	0.11915	0.05024	0.00477
18.9	0.09324	0.04707	0.00294
19	0.06941	0.04374	0.00183
19.1	0.04897	0.04002	0.00143
19.2	0.0326	0.03605	0.0018
19.3	0.02036	0.03227	0.00304
19.4	0.01184	0.02934	0.00533
19.5	0.00635	0.02788	0.00885
19.6	0.00313	0.02832	0.01371
19.7	0.00144	0.03071	0.01987
19.8	0.000738	0.03467	0.02706
19.9	0.000688	0.03939	0.03477
20	0.00124	0.04371	0.04229
20.1	0.00265	0.0464	0.04881
20.2	0.00547	0.04629	0.05362
20.3	0.01052	0.04254	0.05628
20.4	0.01884	0.03478	0.0567
20.5	0.03149	0.02318	0.05529
20.6	0.04941	0.00847	0.05285
20.7	0.07307	-0.00823	0.05044
20.8	0.1023	-0.02556	0.04917
20.9	0.13612	-0.04216	0.04988
21	0.17266	-0.05685	0.05301
21.1	0.20938	-0.06879	0.05837
21.2	0.24321	-0.07747	0.06526
21.3	0.27105	-0.08267	0.07251
21.4	0.29006	-0.08427	0.07885
21.5	0.29807	-0.08219	0.08313
21.6	0.29383	-0.07623	0.08467
21.7	0.27721	-0.06611	0.0834
21.8	0.24918	-0.0517	0.07986
21.9	0.2118	-0.0332	0.07511
22	0.16803	-0.01143	0.07035
22.1	0.12145	0.01202	0.06669
22.2	0.07598	0.03482	0.06474
22.3	0.03544	0.05415	0.06445
22.4	0.00316	0.06715	0.06514
22.5	-0.01843	0.07151	0.06562
22.6	-0.02814	0.06596	0.06462
22.7	-0.02617	0.05064	0.06114
22.8	-0.01409	0.02722	0.05486
22.9	0.00541	-0.00133	0.04635
23	0.02895	-0.03123	0.03711
23.1	0.05298	-0.05854	0.0293
23.2	0.07432	-0.07987	0.02532
23.3	0.09057	-0.09288	0.02727
23.4	0.10033	-0.0967	0.03637
23.5	0.10325	-0.09194	0.05263
23.6	0.0998	-0.08052	0.07465
23.7	0.09101	-0.06531	0.09982
23.8	0.07808	-0.04963	0.12477
23.9	0.0621	-0.03681	0.14603
24	0.04383	-0.02971	0.16077
24.1	0.0237	-0.03037	0.16736
24.2	0.00189	-0.03979	0.16572
24.3	-0.02145	-0.05775	0.15734
24.4	-0.046	-0.08284	0.14486
24.5	-0.07105	-0.11255	0.13153
24.6	-0.09545	-0.14361	0.12046
24.7	-0.11767	-0.17245	0.11396
24.8	-0.13603	-0.19568	0.11311
24.9	-0.14895	-0.21069	0.11759
25	-0.15528	-0.21609	0.12588
25.1	-0.15452	-0.21198	0.13567
25.2	-0.14696	-0.19988	0.14444
25.3	-0.13364	-0.18253	0.15007
25.4	-0.11615	-0.16332	0.15129
25.5	-0.09639	-0.14567	0.14793
25.6	-0.07622	-0.13242	0.14099
25.7	-0.05724	-0.12534	0.13233
25.8	-0.04051	-0.12488	0.12431
25.9	-0.02649	-0.13019	0.11921
26	-0.01494	-0.13939	0.11876
26.1	-0.00505	-0.15009	0.12373
26.2	0.00443	-0.15985	0.13376
26.3	0.01505	-0.16667	0.14746
26.4	0.02832	-0.16927	0.16267
26.5	0.0455	-0.16724	0.17693
26.6	0.06732	-0.16088	0.18795
26.7	0.09377	-0.15097	0.19405
26.8	0.12399	-0.13853	0.19442
26.9	0.15637	-0.12453	0.1891
27	0.18866	-0.10969	0.17894
27.1	0.21835	-0.09449	0.16521
27.2	0.24302	-0.07916	0.14938
27.3	0.2608	-0.06381	0.13284
27.4	0.27065	-0.04856	0.11673
27.5	0.27258	-0.03366	0.10195
27.6	0.26767	-0.01948	0.08915
27.7	0.25787	-0.00653	0.0789
27.8	0.24573	0.00464	0.07165
27.9	0.23388	0.01355	0.06776
28	0.22463	0.01988	0.06742
28.1	0.2195	0.02354	0.07051
28.2	0.21897	0.0247	0.0765
28.3	0.22238	0.02376	0.08442
28.4	0.22804	0.02128	0.09291
28.5	0.23362	0.01786	0.10047
28.6	0.23658	0.01408	0.10562
28.7	0.23471	0.01043	0.10724
28.8	0.22652	0.00723	0.10471
28.9	0.21158	0.00464	0.09808
29	0.19051	0.00265	0.08805
29.1	0.16482	0.00108	0.07581
29.2	0.13665	-0.000445	0.06292
29.3	0.10832	-0.00253	0.05104
29.4	0.08196	-0.00603	0.04179
29.5	0.05926	-0.01211	0.03651
29.6	0.04131	-0.02213	0.03623
29.7	0.02858	-0.03753	0.04147
29.8	0.02111	-0.05951	0.05228
29.9	0.01864	-0.08871	0.06811
30	0.02087	-0.12487	0.08791
30.1	0.02756	-0.16663	0.11019
30.2	0.03867	-0.21155	0.13324
30.3	0.05424	-0.25636	0.15539
30.4	0.07428	-0.29745	0.17533
30.5	0.09856	-0.33152	0.19236
30.6	0.12637	-0.35603	0.20654
30.7	0.15641	-0.36963	0.21864
30.8	0.18685	-0.37224	0.22984
30.9	0.2155	-0.36484	0.24137
31	0.24017	-0.34922	0.25403
31.1	0.25911	-0.32748	0.26789
31.2	0.27142	-0.30179	0.28211
31.3	0.27724	-0.27411	0.29508
31.4	0.27782	-0.24614	0.30477
31.5	0.27519	-0.21935	0.30912
31.6	0.27173	-0.19498	0.3065
31.7	0.26964	-0.17404	0.29595
31.8	0.27042	-0.1572	0.2773
31.9	0.2746	-0.14471	0.25111
32	0.28174	-0.13625	0.21854
32.1	0.29061	-0.13095	0.1811
32.2	0.29957	-0.12752	0.14057
32.3	0.30693	-0.12442	0.09895
32.4	0.31127	-0.12023	0.0584
32.5	0.3116	-0.11387	0.02132
32.6	0.30736	-0.10486	-0.0097
32.7	0.29839	-0.09337	-0.03192
32.8	0.28484	-0.08016	-0.04272
32.9	0.26714	-0.06638	-0.03989
33	0.24605	-0.05332	-0.02213
33.1	0.22274	-0.04212	0.01041
33.2	0.19887	-0.03358	0.05572
33.3	0.1765	-0.02802	0.1097
33.4	0.15797	-0.02527	0.16639
33.5	0.14549	-0.02475	0.21866
33.6	0.14078	-0.02562	0.25933
33.7	0.14461	-0.02698	0.28251
33.8	0.15657	-0.02803	0.28484
33.9	0.17499	-0.02818	0.2663
34	0.19725	-0.02716	0.23032
34.1	0.22026	-0.02497	0.18317
34.2	0.2411	-0.02188	0.1327
34.3	0.25763	-0.01833	0.0867
34.4	0.26881	-0.01489	0.05144
34.5	0.27482	-0.01213	0.03052
34.6	0.27676	-0.01066	0.02445
34.7	0.27609	-0.01099	0.03095
34.8	0.27412	-0.01356	0.0458
34.9	0.27145	-0.01859	0.06399
35	0.26783	-0.02606	0.08088
35.1	0.26218	-0.0356	0.0931
35.2	0.253	-0.0465	0.09891
35.3	0.23884	-0.05773	0.09827
35.4	0.21886	-0.06807	0.09237
35.5	0.19308	-0.07628	0.08308
35.6	0.16258	-0.08133	0.07235
35.7	0.12925	-0.08257	0.06177
35.8	0.09551	-0.07986	0.05233
35.9	0.06382	-0.07357	0.0444
36	0.03626	-0.06453	0.03786
36.1	0.01422	-0.0538	0.03236
36.2	-0.00171	-0.04256	0.02749
36.3	-0.01175	-0.03185	0.02293
36.4	-0.01671	-0.02245	0.01856
36.5	-0.0178	-0.01483	0.0144
36.6	-0.01632	-0.00912	0.01054
36.7	-0.01345	-0.00523	0.00706
36.8	-0.01016	-0.00295	0.00389
36.9	-0.00709	-0.00207	0.000736
37	-0.0046	-0.00254	-0.00296
37.1	-0.00284	-0.00455	-0.00805
37.2	-0.00187	-0.00855	-0.01558
37.3	-0.00175	-0.01521	-0.02668
37.4	-0.00264	-0.02524	-0.04232
37.5	-0.0049	-0.03918	-0.06305
37.6	-0.00911	-0.05711	-0.08869
37.7	-0.01598	-0.07841	-0.11822
37.8	-0.02633	-0.10162	-0.14967
37.9	-0.0408	-0.12453	-0.18031
38	-0.0598	-0.14444	-0.20704
38.1	-0.08323	-0.15862	-0.22687
38.2	-0.11043	-0.16489	-0.23743
38.3	-0.14005	-0.16209	-0.23745
38.4	-0.17016	-0.15046	-0.22695
38.5	-0.19838	-0.13172	-0.20724
38.6	-0.22206	-0.10891	-0.18068
38.7	-0.23865	-0.08587	-0.15019
38.8	-0.246	-0.06666	-0.11882
38.9	-0.2427	-0.05486	-0.08923
39	-0.22836	-0.05289	-0.06339
39.1	-0.20375	-0.06166	-0.0424
39.2	-0.17072	-0.08029	-0.02658
39.3	-0.13206	-0.1063	-0.01558
39.4	-0.091	-0.136	-0.00867
39.5	-0.05083	-0.16508	-0.00498
39.6	-0.0144	-0.18931	-0.00367
39.7	0.01625	-0.20524	-0.00409
39.8	0.03997	-0.21066	-0.00578
39.9	0.05651	-0.20492	-0.00839
40	0.06629	-0.18882	-0.01166
40.1	0.07007	-0.16442	-0.01524
40.2	0.06878	-0.13458	-0.01868
40.3	0.06326	-0.10242	-0.02142
40.4	0.05429	-0.0709	-0.02281
40.5	0.04262	-0.04242	-0.0222
40.6	0.02907	-0.01863	-0.01912
40.7	0.01461	-0.000364	-0.01333
40.8	0.000364	0.01229	-0.005
40.9	-0.01251	0.01981	0.00533
41	-0.02296	0.02306	0.01675
41.1	-0.03025	0.0231	0.02813
41.2	-0.03404	0.02098	0.03825
41.3	-0.03446	0.01767	0.04606
41.4	-0.03207	0.01393	0.05082
41.5	-0.0277	0.01032	0.05222
41.6	-0.02228	0.00718	0.05044
41.7	-0.01668	0.00465	0.04608
41.8	-0.01159	0.00273	0.04006
41.9	-0.00741	0.00127	0.03348
42	-0.00428	5e-06	0.02747
42.1	-0.00214	-0.00145	0.023
42.2	-0.000701	-0.00359	0.02079
42.3	0.000425	-0.00704	0.02121
42.4	0.00174	-0.0125	0.0242
42.5	0.00386	-0.02066	0.02933
42.6	0.00748	-0.03208	0.03583
42.7	0.01339	-0.04706	0.0427
42.8	0.02234	-0.06547	0.04888
42.9	0.03495	-0.0867	0.0534
43	0.05148	-0.10967	0.05557
43.1	0.07167	-0.13296	0.05506
43.2	0.09463	-0.15509	0.05191
43.3	0.11877	-0.1748	0.04656
43.4	0.142	-0.19138	0.03969
43.5	0.16203	-0.20481	0.0321
43.6	0.17669	-0.21581	0.02457
43.7	0.18443	-0.2256	0.01775
43.8	0.18463	-0.23555	0.01208
43.9	0.17774	-0.24676	0.00782
44	0.16529	-0.25974	0.00505
44.1	0.1496	-0.27413	0.00378
44.2	0.13336	-0.28881	0.004
44.3	0.11905	-0.30206	0.00573
44.4	0.10857	-0.31196	0.00898
44.5	0.10281	-0.31686	0.01376
44.6	0.10159	-0.31565	0.01992
44.7	0.10375	-0.30808	0.02719
44.8	0.1075	-0.29474	0.0351
44.9	0.11091	-0.27698	0.04304
45	0.11232	-0.25663	0.05042
45.1	0.11081	-0.23565	0.0568
45.2	0.10641	-0.21584	0.06201
45.3	0.1001	-0.19853	0.06623
45.4	0.09365	-0.18443	0.06993
45.5	0.08921	-0.1736	0.07378
45.6	0.08889	-0.16558	0.07837
45.7	0.09421	-0.15963	0.08405
45.8	0.10577	-0.15502	0.09077
45.9	0.12296	-0.15128	0.09808
46	0.14406	-0.14836	0.10519
46.1	0.16639	-0.14665	0.11123
46.2	0.18683	-0.14689	0.11548
46.3	0.20233	-0.1499	0.11764
46.4	0.21052	-0.15631	0.11795
46.5	0.2101	-0.16633	0.1172
46.6	0.20112	-0.17957	0.11663
46.7	0.18501	-0.19503	0.11775
46.8	0.16435	-0.21122	0.12203
46.9	0.14243	-0.22636	0.13069
47	0.12278	-0.23869	0.14449
47.1	0.10852	-0.2468	0.16356
47.2	0.10192	-0.24987	0.18742
47.3	0.10401	-0.24788	0.215
47.4	0.11443	-0.24172	0.24472
47.5	0.13159	-0.23303	0.27471
47.6	0.15301	-0.22411	0.30293
47.7	0.17586	-0.2175	0.32738
47.8	0.1976	-0.21562	0.34628
47.9	0.21638	-0.22037	0.35823
48	0.23138	-0.23275	0.3624
48.1	0.24278	-0.25267	0.35865
48.2	0.25147	-0.27877	0.34755
48.3	0.25859	-0.30862	0.33045
48.4	0.265	-0.33892	0.30931
48.5	0.27097	-0.36597	0.28649
48.6	0.27593	-0.38619	0.26452
48.7	0.27866	-0.39663	0.24571
48.8	0.27757	-0.39549	0.23191
48.9	0.27116	-0.38239	0.22422
49	0.25854	-0.35841	0.22289
49.1	0.23967	-0.32597	0.22721
49.2	0.21557	-0.2884	0.23571
49.3	0.18819	-0.24937	0.24625
49.4	0.16012	-0.21234	0.25638
49.5	0.1342	-0.18005	0.26365
49.6	0.11306	-0.15416	0.26595
49.7	0.09871	-0.13518	0.26179
49.8	0.09233	-0.12259	0.25055
49.9	0.09408	-0.1151	0.23251
50	0.10324	-0.11115	0.20883
50.1	0.11835	-0.10928	0.18139
50.2	0.13754	-0.10852	0.15246
50.3	0.15882	-0.10856	0.12441
50.4	0.1804	-0.10982	0.09935
50.5	0.20084	-0.11324	0.0789
50.6	0.21916	-0.11998	0.06393
50.7	0.23478	-0.13104	0.05454
50.8	0.24741	-0.14686	0.05012
50.9	0.25692	-0.167	0.04947
51	0.26321	-0.19007	0.0511
51.1	0.26615	-0.21387	0.05345
51.2	0.26565	-0.23569	0.05518
51.3	0.26183	-0.25281	0.05535
51.4	0.25512	-0.26299	0.05355
51.5	0.24648	-0.26493	0.04987
51.6	0.23733	-0.25841	0.04483
51.7	0.22947	-0.24433	0.03923
51.8	0.22476	-0.22449	0.03391
51.9	0.22469	-0.20115	0.0296
52	0.23	-0.17668	0.02674
52.1	0.24033	-0.15318	0.02542
52.2	0.2542	-0.13226	0.02534
52.3	0.26912	-0.11496	0.02591
52.4	0.2821	-0.10172	0.02633
52.5	0.29014	-0.09259	0.02573
52.6	0.29094	-0.08725	0.02326
52.7	0.28337	-0.08518	0.01821
52.8	0.26778	-0.08577	0.0101
52.9	0.246	-0.08831	-0.0013
53	0.22103	-0.09209	-0.01594
53.1	0.19653	-0.09647	-0.03342
53.2	0.1761	-0.10087	-0.05303
53.3	0.16271	-0.10489	-0.07372
53.4	0.15812	-0.10831	-0.09421
53.5	0.16265	-0.11103	-0.11306
53.6	0.17518	-0.11303	-0.1288
53.7	0.19342	-0.11419	-0.14017
53.8	0.21436	-0.11422	-0.14623
53.9	0.23479	-0.11256	-0.14654
54	0.25178	-0.10833	-0.14129
54.1	0.26304	-0.10054	-0.13127
54.2	0.26715	-0.08822	-0.11784
54.3	0.26358	-0.07077	-0.10276
54.4	0.25263	-0.04818	-0.08799
54.5	0.23528	-0.02119	-0.07543
54.6	0.21303	0.00861	-0.06666
54.7	0.1877	0.03905	-0.06266
54.8	0.16122	0.06762	-0.0637
54.9	0.13548	0.09193	-0.06925
55	0.11212	0.11013	-0.07806
55.1	0.09229	0.12123	-0.08835
55.2	0.07655	0.12528	-0.09815
55.3	0.06475	0.12323	-0.1056
55.4	0.05609	0.11675	-0.10932
55.5	0.04929	0.10777	-0.10861
55.6	0.04294	0.09811	-0.10355
55.7	0.03587	0.08911	-0.09489
55.8	0.02752	0.08147	-0.08386
55.9	0.01815	0.07516	-0.07183
56	0.00883	0.06962	-0.05997
56.1	0.0012	0.06394	-0.04905
56.2	-0.00295	0.05713	-0.0393
56.3	-0.00226	0.04834	-0.03044
56.4	0.00386	0.03706	-0.02193
56.5	0.01492	0.02318	-0.01316
56.6	0.02939	0.00705	-0.00377
56.7	0.04504	-0.01056	0.00619
56.8	0.0594	-0.02856	0.01615
56.9	0.07027	-0.04564	0.02511
57	0.07619	-0.06047	0.03182
57.1	0.07668	-0.07187	0.03502
57.2	0.07226	-0.07894	0.03375
57.3	0.06428	-0.08124	0.02755
57.4	0.05456	-0.07876	0.01662
57.5	0.04505	-0.07194	0.00189
57.6	0.0374	-0.06153	-0.0151
57.7	0.03276	-0.04846	-0.03235
57.8	0.03157	-0.03369	-0.04769
57.9	0.03362	-0.01812	-0.05912
58	0.0381	-0.00258	-0.0651
58.1	0.04389	0.01223	-0.06485
58.2	0.04976	0.02566	-0.05854
58.3	0.05465	0.03713	-0.04728
58.4	0.05785	0.04609	-0.03305
58.5	0.05917	0.05214	-0.01838
58.6	0.05889	0.05504	-0.00602
58.7	0.05767	0.05481	0.00155
58.8	0.05632	0.05172	0.00253
58.9	0.05559	0.04628	-0.00388
59	0.05587	0.03916	-0.01732
59.1	0.05705	0.03107	-0.0363
59.2	0.05849	0.02267	-0.05849
59.3	0.05908	0.01448	-0.0811
59.4	0.05752	0.00686	-0.10134
59.5	0.05264	0.000122	-0.11689
59.6	0.0437	-0.00545	-0.12616
59.7	0.0306	-0.00944	-0.12841
59.8	0.01396	-0.01128	-0.12368
59.9	-0.00502	-0.01026	-0.11252
60	-0.02481	-0.00565	-0.09579
60.1	-0.04391	0.00311	-0.07445
60.2	-0.06115	0.01616	-0.04943
60.3	-0.0759	0.03306	-0.0217
60.4	-0.08813	0.0527	0.00759
60.5	-0.09832	0.07333	0.03705
60.6	-0.10721	0.09282	0.06498
60.7	-0.11551	0.10896	0.08952
60.8	-0.12366	0.11979	0.10883
60.9	-0.13169	0.12398	0.12145
61	-0.13915	0.12101	0.12657
61.1	-0.14525	0.11127	0.12422
61.2	-0.14909	0.09592	0.11528
61.3	-0.14985	0.07675	0.10131
61.4	-0.14705	0.0558	0.08433
61.5	-0.14068	0.03509	0.06638
61.6	-0.13116	0.01634	0.0493
61.7	-0.11929	0.000766	0.03442
61.8	-0.10609	-0.01106	0.02255
61.9	-0.09263	-0.0192	0.01393
62	-0.07986	-0.02429	0.00842
62.1	-0.06849	-0.02745	0.00566
62.2	-0.05893	-0.03007	0.0052
62.3	-0.05127	-0.03368	0.00668
62.4	-0.04532	-0.03966	0.00986
62.5	-0.04066	-0.04911	0.01465
62.6	-0.03671	-0.06257	0.02109
62.7	-0.03285	-0.07991	0.02931
62.8	-0.02854	-0.10026	0.03944
62.9	-0.02341	-0.12205	0.05154
63	-0.01737	-0.14317	0.06546
63.1	-0.0106	-0.16133	0.0808
63.2	-0.00351	-0.17436	0.09681
63.3	0.00331	-0.18067	0.11241
63.4	0.00924	-0.17948	0.12625
63.5	0.01376	-0.17103	0.13694
63.6	0.01656	-0.15655	0.14321
63.7	0.01757	-0.13808	0.14418
63.8	0.01697	-0.11812	0.13955
63.9	0.01515	-0.09923	0.12971
64	0.01259	-0.0836	0.11568
64.1	0.0098	-0.07271	0.09904
64.2	0.00726	-0.06712	0.08168
64.3	0.00537	-0.06642	0.06561
64.4	0.00451	-0.06941	0.05271
64.5	0.00504	-0.07436	0.04455
64.6	0.00734	-0.07936	0.04222
64.7	0.01182	-0.08269	0.04621
64.8	0.01891	-0.08314	0.05634
64.9	0.02897	-0.08011	0.07169
65	0.04225	-0.07372	0.09064
65.1	0.05881	-0.06463	0.11101
65.2	0.07856	-0.05387	0.13027
65.3	0.10125	-0.0426	0.14582
65.4	0.12662	-0.03189	0.15535
65.5	0.15439	-0.02259	0.15712
65.6	0.18436	-0.01529	0.15014
65.7	0.21633	-0.0104	0.13436
65.8	0.24997	-0.00823	0.11053
65.9	0.28464	-0.00919	0.08019
66	0.3193	-0.01384	0.04541
66.1	0.3524	-0.02283	0.0086
66.2	0.382	-0.03682	-0.02768
66.3	0.40595	-0.05614	-0.06097
66.4	0.42221	-0.08052	-0.08911
66.5	0.42919	-0.10883	-0.11038
66.6	0.426	-0.1391	-0.1237
66.7	0.41266	-0.1686	-0.12866
66.8	0.3901	-0.19439	-0.12561
66.9	0.36005	-0.21379	-0.11551
67	0.32486	-0.22502	-0.09987
67.1	0.28718	-0.22762	-0.08046
67.2	0.24974	-0.22262	-0.05913
67.3	0.21506	-0.21237	-0.03757
67.4	0.18528	-0.20007	-0.0171
67.5	0.16202	-0.18914	0.00138
67.6	0.14634	-0.1825	0.01738
67.7	0.13863	-0.18198	0.03075
67.8	0.13871	-0.18798	0.04149
67.9	0.14583	-0.19945	0.04961
68	0.15876	-0.2142	0.05494
68.1	0.176	-0.22935	0.05714
68.2	0.19584	-0.24207	0.05573
68.3	0.21659	-0.25019	0.05028
68.4	0.23663	-0.25273	0.0406
68.5	0.25454	-0.25016	0.02696
68.6	0.26912	-0.24432	0.01019
68.7	0.27938	-0.23808	-0.00831
68.8	0.28466	-0.23471	-0.02679
68.9	0.28466	-0.23708	-0.04337
69	0.27958	-0.24705	-0.05639
69.1	0.27029	-0.26488	-0.0647
69.2	0.25841	-0.28912	-0.06782
69.3	0.24629	-0.31679	-0.06602
69.4	0.23681	-0.34395	-0.06016
69.5	0.23304	-0.36641	-0.05151
69.6	0.23767	-0.38054	-0.04149
69.7	0.25243	-0.38392	-0.03142
69.8	0.2776	-0.37571	-0.02229
69.9	0.31166	-0.35667	-0.01475
70	0.3514	-0.32889	-0.00904
70.1	0.39222	-0.29533	-0.00507
70.2	0.4289	-0.25928	-0.00257
70.3	0.45645	-0.22384	-0.00116
70.4	0.47099	-0.19155	-0.000465
70.5	0.47048	-0.16423	-0.00016
70.6	0.45502	-0.14287	2e-06
70.7	0.4268	-0.12779	0.000221
70.8	0.38972	-0.11869	0.000693
70.9	0.34859	-0.11481	0.00165
71	0.30835	-0.11507	0.0034
71.1	0.27336	-0.11818	0.00632
71.2	0.24675	-0.12277	0.01078
71.3	0.23023	-0.12759	0.01708
71.4	0.22406	-0.13161	0.02532
71.5	0.22728	-0.13419	0.03529
71.6	0.2381	-0.13514	0.04641
71.7	0.25431	-0.13473	0.05778
71.8	0.2737	-0.13352	0.06834
71.9	0.29435	-0.13216	0.07703
72	0.31475	-0.13116	0.08307
72.1	0.33386	-0.13068	0.08617
72.2	0.35107	-0.13044	0.08664
72.3	0.36604	-0.12979	0.08534
72.4	0.37856	-0.12785	0.08351
72.5	0.38841	-0.1238	0.08248
72.6	0.39527	-0.11712	0.08329
72.7	0.39865	-0.10773	0.08642
72.8	0.39791	-0.09613	0.09164
72.9	0.39237	-0.08324	0.09798
73	0.38138	-0.07023	0.10392
73.1	0.36452	-0.05826	0.1077
73.2	0.34171	-0.04826	0.10767
73.3	0.31337	-0.04068	0.10267
73.4	0.28044	-0.03553	0.09227
73.5	0.24435	-0.0323	0.07697
73.6	0.20694	-0.03021	0.05817
73.7	0.17018	-0.02833	0.03808
73.8	0.136	-0.02582	0.01944
73.9	0.10602	-0.02206	0.00516
74	0.08137	-0.01682	-0.00213
74.1	0.06259	-0.01022	-0.000472
74.2	0.04968	-0.00276	0.01107
74.3	0.04221	0.00483	0.03223
74.4	0.03952	0.01164	0.06152
74.5	0.04091	0.0167	0.09648
74.6	0.04575	0.01912	0.13398
74.7	0.05352	0.01808	0.17062
74.8	0.06369	0.01294	0.20317
74.9	0.07554	0.00323	0.22878
75	0.08796	-0.01132	0.2453
75.1	0.09939	-0.03074	0.25128
75.2	0.10788	-0.05487	0.24606
75.3	0.1114	-0.08334	0.2298
75.4	0.10821	-0.11557	0.20349
75.5	0.09731	-0.15084	0.16892
75.6	0.07876	-0.18825	0.12866
75.7	0.0538	-0.2267	0.08587
75.8	0.02471	-0.26484	0.04402
75.9	-0.00559	-0.30108	0.00655
76	-0.03404	-0.33357	-0.02354
76.1	-0.05798	-0.36032	-0.04408
76.2	-0.07558	-0.37943	-0.05401
76.3	-0.08603	-0.38937	-0.05347
76.4	-0.08953	-0.38926	-0.04382
76.5	-0.08713	-0.37915	-0.02741
76.6	-0.08037	-0.36007	-0.00731
76.7	-0.071	-0.33393	0.01315
76.8	-0.06067	-0.30327	0.03073
76.9	-0.05082	-0.27086	0.04272
77	-0.04255	-0.2393	0.04724
77.1	-0.03668	-0.21066	0.04352
77.2	-0.03378	-0.18628	0.03193
77.3	-0.03423	-0.16662	0.01393
77.4	-0.03825	-0.15131	-0.00819
77.5	-0.04595	-0.13932	-0.03164
77.6	-0.05729	-0.12911	-0.05358
77.7	-0.07208	-0.11888	-0.07155
77.8	-0.08998	-0.10694	-0.0838
77.9	-0.11046	-0.09193	-0.08951
78	-0.1329	-0.07312	-0.08878
78.1	-0.15655	-0.05054	-0.08257
78.2	-0.18061	-0.02508	-0.07235
78.3	-0.20433	0.00169	-0.05987
78.4	-0.22702	0.0278	-0.04679
78.5	-0.24817	0.05117	-0.03449
78.6	-0.26746	0.07007	-0.0239
78.7	-0.2847	0.08335	-0.01551
78.8	-0.29986	0.09059	-0.00936
78.9	-0.31293	0.09212	-0.00523
79	-0.32392	0.08884	-0.00275
79.1	-0.33284	0.08202	-0.00153
79.2	-0.33975	0.07297	-0.00133
79.3	-0.34481	0.06291	-0.00209
79.4	-0.34829	0.05277	-0.00404
79.5	-0.35055	0.04321	-0.00764
79.6	-0.35192	0.03458	-0.01358
79.7	-0.35253	0.02697	-0.02262
79.8	-0.35214	0.02036	-0.03545
79.9	-0.35005	0.01455	-0.05246
80	-0.34521	0.00925	-0.07353
80.1	-0.33638	0.00407	-0.09785
80.2	-0.32252	-0.00145	-0.12391
80.3	-0.30311	-0.0078	-0.14951
80.4	-0.27847	-0.01536	-0.17206
80.5	-0.24995	-0.02431	-0.18889
80.6	-0.21975	-0.03448	-0.19773
80.7	-0.1907	-0.0453	-0.19705
80.8	-0.16571	-0.05586	-0.18643
80.9	-0.14724	-0.06499	-0.16669
81	-0.1368	-0.07157	-0.13979
81.1	-0.13462	-0.07483	-0.10857
81.2	-0.13966	-0.07454	-0.07633
81.3	-0.1498	-0.0712	-0.04629
81.4	-0.16233	-0.06601	-0.02109
81.5	-0.17448	-0.06061	-0.0025
81.6	-0.18392	-0.05678	0.00886
81.7	-0.18914	-0.05596	0.01339
81.8	-0.18951	-0.05896	0.01234
81.9	-0.18526	-0.06573	0.00742
82	-0.17721	-0.07537	0.000403
82.1	-0.16645	-0.08636	-0.00721
82.2	-0.15412	-0.09691	-0.01446
82.3	-0.14114	-0.10533	-0.02098
82.4	-0.12822	-0.11043	-0.02691
82.5	-0.11579	-0.11167	-0.03271
82.6	-0.1041	-0.1093	-0.03889
82.7	-0.09328	-0.10414	-0.04578
82.8	-0.08341	-0.09742	-0.0533
82.9	-0.07446	-0.09042	-0.06095
83	-0.06637	-0.08426	-0.06784
83.1	-0.05896	-0.07971	-0.07278
83.2	-0.05199	-0.07714	-0.07451
83.3	-0.04516	-0.07671	-0.07191
83.4	-0.03822	-0.07856	-0.06415
83.5	-0.031	-0.08308	-0.05088
83.6	-0.02352	-0.09111	-0.0323
83.7	-0.01596	-0.10395	-0.00924
83.8	-0.00866	-0.12311	0.01693
83.9	-0.00207	-0.14994	0.04435
84	0.00341	-0.18511	0.07087
84.1	0.00745	-0.22807	0.09431
84.2	0.00993	-0.27687	0.11273
84.3	0.01091	-0.32824	0.12471
84.4	0.01063	-0.37801	0.12951
84.5	0.00948	-0.42191	0.12721
84.6	0.00792	-0.45641	0.11866
84.7	0.00644	-0.47944	0.1053
84.8	0.00555	-0.49078	0.08895
84.9	0.00574	-0.49204	0.07147
85	0.0075	-0.48617	0.05454
85.1	0.01132	-0.47665	0.03946
85.2	0.01768	-0.46668	0.02708
85.3	0.02695	-0.45835	0.01779
85.4	0.03939	-0.45234	0.01165
85.5	0.05499	-0.44783	0.00852
85.6	0.07346	-0.44287	0.00815
85.7	0.09415	-0.43504	0.01032
85.8	0.11612	-0.42208	0.01479
85.9	0.13821	-0.40256	0.02138
86	0.15921	-0.3762	0.02985
86.1	0.17802	-0.34399	0.0399
86.2	0.19386	-0.308	0.05118
86.3	0.20632	-0.27094	0.06327
86.4	0.21547	-0.23566	0.0757
86.5	0.22179	-0.20465	0.08799
86.6	0.226	-0.17962	0.09965
86.7	0.22896	-0.16134	0.11016
86.8	0.2314	-0.14962	0.119
86.9	0.23385	-0.14352	0.1257
87	0.23651	-0.1417	0.1299
87.1	0.23929	-0.14276	0.13149
87.2	0.24191	-0.1456	0.13067
87.3	0.24397	-0.14966	0.12801
87.4	0.24508	-0.15498	0.12434
87.5	0.24495	-0.16216	0.12066
87.6	0.2434	-0.17211	0.1178
87.7	0.2403	-0.18579	0.11627
87.8	0.23555	-0.20388	0.11601
87.9	0.22903	-0.2265	0.11638
88	0.2206	-0.25301	0.11627
88.1	0.21014	-0.28195	0.1144
88.2	0.19765	-0.31117	0.1096
88.3	0.18332	-0.33808	0.10119
88.4	0.16762	-0.35994	0.08921
88.5	0.15124	-0.37431	0.07454
88.6	0.13503	-0.37941	0.05879
88.7	0.11985	-0.37435	0.04415
88.8	0.10637	-0.35932	0.03306
88.9	0.09493	-0.3355	0.02788
89	0.0855	-0.30495	0.03051
89.1	0.07772	-0.27028	0.04212
89.2	0.07105	-0.23436	0.0628
89.3	0.06501	-0.20001	0.09149
89.4	0.05933	-0.16965	0.12589
89.5	0.05412	-0.14517	0.16268
89.6	0.04979	-0.12779	0.19783
89.7	0.04695	-0.11806	0.22713
89.8	0.04616	-0.11597	0.24683
89.9	0.04767	-0.12104	0.25418
90	0.05127	-0.13257	0.24792
90.1	0.05625	-0.14972	0.22852
90.2	0.06154	-0.17159	0.19808
90.3	0.06588	-0.19714	0.15996
90.4	0.06814	-0.22511	0.11827
90.5	0.06759	-0.25387	0.07714
90.6	0.06401	-0.28137	0.04011
90.7	0.05772	-0.30519	0.00965
90.8	0.04953	-0.3229	-0.01305
90.9	0.04056	-0.33237	-0.02809
91	0.03205	-0.33231	-0.0366
91.1	0.02515	-0.32261	-0.04038
91.2	0.02082	-0.30452	-0.04148
91.3	0.0197	-0.28049	-0.04185
91.4	0.02202	-0.25386	-0.0431
91.5	0.02759	-0.22819	-0.04633
91.6	0.03573	-0.20667	-0.0521
91.7	0.04533	-0.19162	-0.06044
91.8	0.05491	-0.18412	-0.07091
91.9	0.06281	-0.18402	-0.08267
92	0.06742	-0.19022	-0.09457
92.1	0.06747	-0.20104	-0.10527
92.2	0.06221	-0.21468	-0.11339
92.3	0.05163	-0.22968	-0.11768
92.4	0.03644	-0.24503	-0.11717
92.5	0.01799	-0.26026	-0.11129
92.6	-0.00199	-0.27519	-0.09997
92.7	-0.02159	-0.28966	-0.08363
92.8	-0.03897	-0.30326	-0.06312
92.9	-0.05253	-0.31516	-0.03969
93	-0.06102	-0.32415	-0.01487
93.1	-0.06357	-0.32882	0.0097
93.2	-0.0597	-0.32794	0.03236
93.3	-0.04938	-0.32077	0.05165
93.4	-0.03306	-0.3074	0.06635
93.5	-0.01178	-0.28879	0.07571
93.6	0.0129	-0.26666	0.07941
93.7	0.0389	-0.24322	0.07754
93.8	0.06388	-0.22076	0.07054
93.9	0.08552	-0.20131	0.05896
94	0.1018	-0.18637	0.04331
94.1	0.11141	-0.1768	0.02395
94.2	0.11386	-0.17292	0.00105
94.3	0.10964	-0.17458	-0.02527
94.4	0.10004	-0.18136	-0.0547
94.5	0.08696	-0.19272	-0.08654
94.6	0.07254	-0.20803	-0.11953
94.7	0.05887	-0.2266	-0.15183
94.8	0.04756	-0.24761	-0.18127
94.9	0.03962	-0.27	-0.20564
95	0.03521	-0.29247	-0.22316
95.1	0.03372	-0.31346	-0.23275
95.2	0.03389	-0.33119	-0.23431
95.3	0.03401	-0.34384	-0.22865
95.4	0.0323	-0.34974	-0.21732
95.5	0.02723	-0.34761	-0.20228
95.6	0.01778	-0.33677	-0.18557
95.7	0.00364	-0.31731	-0.16898
95.8	-0.01478	-0.2901	-0.15392
95.9	-0.03644	-0.25675	-0.14125
96	-0.05991	-0.21939	-0.13134
96.1	-0.08361	-0.18037	-0.12408
96.2	-0.10601	-0.14202	-0.11896
96.3	-0.12581	-0.10634	-0.11515
96.4	-0.142	-0.07488	-0.11164
96.5	-0.15386	-0.04874	-0.10732
96.6	-0.16092	-0.02861	-0.10114
96.7	-0.16297	-0.01499	-0.09227
96.8	-0.16006	-0.00824	-0.08026
96.9	-0.15253	-0.00868	-0.0651
97	-0.14105	-0.0165	-0.04733
97.1	-0.12662	-0.03154	-0.02794
97.2	-0.11046	-0.05314	-0.00824
97.3	-0.09395	-0.07987	0.01027
97.4	-0.07836	-0.10956	0.02621
97.5	-0.06474	-0.13937	0.03846
97.6	-0.05372	-0.16617	0.04638
97.7	-0.04545	-0.18696	0.04982
97.8	-0.03968	-0.1994	0.04914
97.9	-0.03578	-0.20216	0.04505
98	-0.03299	-0.19517	0.03847
98.1	-0.03054	-0.17956	0.03026
98.2	-0.02779	-0.15744	0.0211
98.3	-0.02433	-0.13149	0.01137
98.4	-0.01997	-0.10451	0.00118
98.5	-0.01472	-0.07897	-0.00956
98.6	-0.00874	-0.05683	-0.02099
98.7	-0.00229	-0.03933	-0.03309
98.8	0.00431	-0.02706	-0.0456
98.9	0.0107	-0.02012	-0.05801
99	0.01652	-0.01818	-0.06964
99.1	0.02141	-0.02072	-0.07983
99.2	0.02506	-0.02702	-0.08815
99.3	0.02724	-0.03619	-0.09458
99.4	0.02787	-0.04724	-0.09957
99.5	0.02699	-0.05908	-0.10393
99.6	0.02481	-0.07057	-0.10868
99.7	0.02167	-0.08071	-0.11473
99.8	0.01796	-0.08872	-0.12263
99.9	0.0141	-0.09414	-0.13239
100	0.01046	-0.0969	-0.14334
100.1	0.00728	-0.09722	-0.15432
100.2	0.00473	-0.09553	-0.1638
100.3	0.00283	-0.09235	-0.1702
100.4	0.00154	-0.08817	-0.17221
100.5	0.000749	-0.08337	-0.16904
100.6	0.000309	-0.07826	-0.16057
100.7	8.8e-05	-0.07308	-0.14739
100.8	-3.9e-05	-0.06812	-0.13078
100.9	-0.000188	-0.06377	-0.11246
101	-0.000486	-0.06046	-0.09449
101.1	-0.00109	-0.05873	-0.07891
101.2	-0.00219	-0.059	-0.06757
101.3	-0.00405	-0.06155	-0.06181
101.4	-0.00695	-0.06635	-0.06235
101.5	-0.01117	-0.07299	-0.06912
101.6	-0.01694	-0.0807	-0.08129
101.7	-0.02433	-0.08844	-0.09736
101.8	-0.03322	-0.09506	-0.11541
101.9	-0.04324	-0.09958	-0.13339
102	-0.05381	-0.10136	-0.14938
102.1	-0.06415	-0.10032	-0.16184
102.2	-0.0734	-0.09698	-0.16981
102.3	-0.08072	-0.09243	-0.17284
102.4	-0.08539	-0.08814	-0.17101
102.5	-0.08692	-0.0857	-0.1648
102.6	-0.08507	-0.08652	-0.15492
102.7	-0.0799	-0.09162	-0.14228
102.8	-0.07178	-0.10149	-0.12787
102.9	-0.06133	-0.116	-0.11276
103	-0.04942	-0.13457	-0.09801
103.1	-0.03706	-0.15621	-0.08463
103.2	-0.02531	-0.17977	-0.0734
103.3	-0.0152	-0.20395	-0.06478
103.4	-0.00758	-0.22744	-0.05876
103.5	-0.00302	-0.24886	-0.05484
103.6	-0.00179	-0.26682	-0.05209
103.7	-0.00382	-0.27988	-0.04931
103.8	-0.00877	-0.28673	-0.04537
103.9	-0.01613	-0.28632	-0.03947
104	-0.02532	-0.27808	-0.03141
104.1	-0.03573	-0.26205	-0.02172
104.2	-0.04677	-0.23905	-0.01159
104.3	-0.05783	-0.21059	-0.00268
104.4	-0.06821	-0.17871	0.00323
104.5	-0.0771	-0.14573	0.00461
104.6	-0.08352	-0.11397	0.000523
104.7	-0.08642	-0.08542	-0.00923
104.8	-0.08477	-0.06161	-0.02409
104.9	-0.0777	-0.0435	-0.04289
105	-0.06468	-0.03148	-0.06423
105.1	-0.04561	-0.02548	-0.08679
105.2	-0.02085	-0.02499	-0.10965
105.3	0.00882	-0.02919	-0.13251
105.4	0.04231	-0.03699	-0.15562
105.5	0.07837	-0.04708	-0.17963
105.6	0.11575	-0.05801	-0.20526
105.7	0.15322	-0.06831	-0.23289
105.8	0.18965	-0.07667	-0.2623
105.9	0.22394	-0.08214	-0.29243
106	0.25496	-0.08428	-0.32144
106.1	0.28156	-0.08326	-0.34684
106.2	0.30259	-0.07985	-0.36593
106.3	0.31704	-0.07525	-0.37614
106.4	0.32425	-0.07083	-0.37551
106.5	0.32404	-0.06785	-0.36305
106.6	0.31691	-0.06712	-0.33885
106.7	0.30404	-0.06883	-0.30418
106.8	0.28721	-0.07251	-0.26133
106.9	0.26854	-0.07713	-0.21335
107	0.25015	-0.08138	-0.16368
107.1	0.23377	-0.08392	-0.1158
107.2	0.22046	-0.08377	-0.07283
107.3	0.21044	-0.08043	-0.03723
107.4	0.20305	-0.07406	-0.01056
107.5	0.19699	-0.06538	0.00662
107.6	0.19062	-0.05557	0.01476
107.7	0.18235	-0.04604	0.01526
107.8	0.17097	-0.03819	0.01021
107.9	0.15587	-0.03321	0.00219
108	0.13716	-0.03186	-0.00601
108.1	0.11555	-0.03437	-0.01178
108.2	0.09221	-0.04039	-0.01293
108.3	0.06849	-0.04904	-0.00803
108.4	0.0457	-0.05907	0.00338
108.5	0.02491	-0.06904	0.02068
108.6	0.00678	-0.07759	0.04227
108.7	-0.00842	-0.08375	0.06572
108.8	-0.02081	-0.08712	0.08824
108.9	-0.03079	-0.08803	0.10706
109	-0.03891	-0.08754	0.11997
109.1	-0.04569	-0.08735	0.12562
109.2	-0.05156	-0.08956	0.12375
109.3	-0.0567	-0.09631	0.11512
109.4	-0.06113	-0.10942	0.10129
109.5	-0.06467	-0.12996	0.08433
109.6	-0.0671	-0.15798	0.06636
109.7	-0.06823	-0.19235	0.04923
109.8	-0.06796	-0.23081	0.03429
109.9	-0.06631	-0.27026	0.0223
110	-0.06343	-0.30722	0.01342
110.1	-0.05948	-0.33837	0.00739
110.2	-0.05457	-0.36105	0.00366
110.3	-0.04868	-0.37368	0.00161
110.4	-0.0416	-0.37587	0.000636
110.5	-0.03293	-0.36838	0.00026
110.6	-0.02215	-0.35284	0.000168
110.7	-0.00876	-0.3314	0.000192
110.8	0.0076	-0.30644	0.00029
110.9	0.02696	-0.28033	0.000502
111	0.04888	-0.25532	0.000911
111.1	0.07237	-0.23351	0.00159
111.2	0.09596	-0.21686	0.00255
111.3	0.11779	-0.20711	0.00366
111.4	0.13589	-0.20563	0.00462
111.5	0.14844	-0.21315	0.00493
111.6	0.15405	-0.22956	0.00395
111.7	0.15192	-0.25363	0.00105
111.8	0.14199	-0.28306	-0.00425
111.9	0.12483	-0.31459	-0.012
112	0.10151	-0.34444	-0.02173
112.1	0.07335	-0.36883	-0.03239
112.2	0.04165	-0.38456	-0.04244
112.3	0.00752	-0.38952	-0.05012
112.4	-0.02826	-0.38304	-0.05373
112.5	-0.06517	-0.36594	-0.05198
112.6	-0.10285	-0.34041	-0.04425
112.7	-0.14081	-0.30952	-0.03063
112.8	-0.17817	-0.27673	-0.01199
112.9	-0.21348	-0.24525	0.01026
113	-0.24465	-0.21757	0.0343
113.1	-0.26912	-0.19507	0.05819
113.2	-0.28426	-0.17798	0.08006
113.3	-0.2878	-0.16545	0.0983
113.4	-0.27845	-0.15592	0.11174
113.5	-0.25626	-0.14754	0.11971
113.6	-0.22279	-0.13856	0.12216
113.7	-0.18101	-0.12769	0.11963
113.8	-0.13487	-0.11431	0.11319
113.9	-0.08863	-0.09843	0.10427
114	-0.04621	-0.08066	0.09442
114.1	-0.01059	-0.06194	0.08507
114.2	0.01657	-0.04338	0.07723
114.3	0.03494	-0.02607	0.07141
114.4	0.04543	-0.01097	0.06756
114.5	0.04968	0.00108	0.0651
114.6	0.04964	0.00938	0.06322
114.7	0.04714	0.01334	0.06102
114.8	0.04356	0.0125	0.05778
114.9	0.03975	0.00652	0.05312
115	0.03598	-0.00467	0.04704
115.1	0.03211	-0.02082	0.03987
115.2	0.0277	-0.04129	0.03219
115.3	0.0222	-0.06506	0.02462
115.4	0.01498	-0.09085	0.01771
115.5	0.00544	-0.11728	0.01182
115.6	-0.00701	-0.14308	0.00707
115.7	-0.02286	-0.16724	0.00334
115.8	-0.04247	-0.18909	0.00033
115.9	-0.06599	-0.20825	-0.00238
116	-0.09328	-0.22448	-0.00521
116.1	-0.12385	-0.23749	-0.00856
116.2	-0.15689	-0.24683	-0.0127
116.3	-0.19128	-0.25184	-0.01784
116.4	-0.22573	-0.25174	-0.02404
116.5	-0.25889	-0.24588	-0.03126
116.6	-0.28936	-0.234	-0.03934
116.7	-0.31586	-0.21643	-0.0479
116.8	-0.33712	-0.19423	-0.05632
116.9	-0.352	-0.16913	-0.06375
117	-0.35952	-0.14331	-0.06912
117.1	-0.35895	-0.11909	-0.07129
117.2	-0.35001	-0.09859	-0.0693
117.3	-0.33307	-0.08335	-0.0626
117.4	-0.30925	-0.07415	-0.05128
117.5	-0.28058	-0.07089	-0.03622
117.6	-0.24985	-0.07261	-0.01907
117.7	-0.22043	-0.07773	-0.00202
117.8	-0.1959	-0.08422	0.01245
117.9	-0.17959	-0.08992	0.02206
118	-0.17414	-0.09288	0.02509
118.1	-0.1811	-0.0916	0.02073
118.2	-0.2007	-0.08526	0.00924
118.3	-0.23176	-0.07382	-0.00804
118.4	-0.27185	-0.05804	-0.02895
118.5	-0.31769	-0.03932	-0.05081
118.6	-0.36561	-0.01952	-0.07087
118.7	-0.41216	-0.000644	-0.08678
118.8	-0.4546	0.01543	-0.09687
118.9	-0.49127	0.02721	-0.10037
119	-0.52174	0.03378	-0.09743
119.1	-0.54671	0.03483	-0.0889
119.2	-0.56756	0.03066	-0.0761
119.3	-0.58588	0.02208	-0.0605
119.4	-0.60274	0.01026	-0.04337
119.5	-0.6183	-0.0034	-0.02571
119.6	-0.63139	-0.01743	-0.00814
119.7	-0.63968	-0.03043	0.00901
119.8	-0.63999	-0.04125	0.02547
119.9	-0.62908	-0.04901	0.04094
120	-0.60443	-0.05327	0.05492
120.1	-0.5651	-0.05396	0.06671
120.2	-0.51223	-0.05145	0.07551
120.3	-0.44913	-0.04638	0.08053
120.4	-0.38097	-0.03961	0.08123
120.5	-0.31398	-0.03205	0.07734
120.6	-0.2544	-0.02454	0.06904
120.7	-0.20748	-0.01773	0.05682
120.8	-0.17661	-0.01208	0.04143
120.9	-0.1629	-0.00785	0.02374
121	-0.16516	-0.00514	0.00461
121.1	-0.18042	-0.004	-0.01526
121.2	-0.20462	-0.00449	-0.03528
121.3	-0.23343	-0.00674	-0.05501
121.4	-0.26293	-0.01091	-0.07404
121.5	-0.29004	-0.01712	-0.0919
121.6	-0.31263	-0.02537	-0.10802
121.7	-0.32942	-0.0354	-0.12169
121.8	-0.33973	-0.04664	-0.13213
121.9	-0.34326	-0.05826	-0.13863
122	-0.33996	-0.06929	-0.14074
122.1	-0.33006	-0.07876	-0.13842
122.2	-0.31421	-0.08598	-0.13216
122.3	-0.29356	-0.09072	-0.12299
122.4	-0.26983	-0.09324	-0.11232
122.5	-0.24514	-0.09435	-0.10168
122.6	-0.2217	-0.0952	-0.09241
122.7	-0.20145	-0.09708	-0.0853
122.8	-0.18561	-0.10111	-0.08041
122.9	-0.17451	-0.10805	-0.07701
123	-0.16753	-0.11803	-0.07379
123.1	-0.16342	-0.13056	-0.06911
123.2	-0.16076	-0.14456	-0.06155
123.3	-0.15853	-0.15848	-0.05024
123.4	-0.15669	-0.1706	-0.03521
123.5	-0.15643	-0.17927	-0.01741
123.6	-0.16018	-0.18319	0.00138
123.7	-0.17117	-0.18163	0.01898
123.8	-0.19276	-0.17452	0.03322
123.9	-0.22746	-0.1625	0.04245
124	-0.27601	-0.14677	0.04584
124.1	-0.33671	-0.12887	0.04356
124.2	-0.40514	-0.1105	0.03669
124.3	-0.47437	-0.09318	0.027
124.4	-0.53582	-0.07815	0.0166
124.5	-0.58043	-0.06627	0.00752
124.6	-0.60016	-0.05799	0.0014
124.7	-0.58941	-0.05353	-0.000731
124.8	-0.54607	-0.05293	0.00142
124.9	-0.47211	-0.05617	0.00747
125	-0.37343	-0.06322	0.01651
125.1	-0.25905	-0.07396	0.0273
125.2	-0.13983	-0.08806	0.03849
125.3	-0.0269	-0.10488	0.04885
125.4	0.06996	-0.12339	0.05739
125.5	0.14347	-0.14219	0.06347
125.6	0.18965	-0.1597	0.06681
125.7	0.20796	-0.17438	0.06746
125.8	0.2009	-0.18506	0.06574
125.9	0.17331	-0.19113	0.06218
126	0.13139	-0.1927	0.05749
126.1	0.08179	-0.19051	0.05246
126.2	0.03088	-0.18578	0.04794
126.3	-0.01584	-0.17994	0.04475
126.4	-0.05405	-0.17436	0.04356
126.5	-0.08083	-0.17017	0.04478
126.6	-0.09467	-0.16816	0.04848
126.7	-0.09549	-0.16883	0.05429
126.8	-0.08459	-0.17244	0.06141
126.9	-0.06445	-0.17914	0.06869
127	-0.03847	-0.18895	0.07476
127.1	-0.01061	-0.20176	0.07824
127.2	0.01519	-0.2172	0.07789
127.3	0.0354	-0.23463	0.07279
127.4	0.04749	-0.25307	0.06244
127.5	0.0501	-0.27132	0.04688
127.6	0.04322	-0.28818	0.02667
127.7	0.02798	-0.30268	0.00295
127.8	0.00631	-0.31439	-0.02264
127.9	-0.01947	-0.32357	-0.048
128	-0.04718	-0.33116	-0.07078
128.1	-0.07514	-0.33859	-0.08863
128.2	-0.10244	-0.34745	-0.09951
128.3	-0.12895	-0.35897	-0.10208
128.4	-0.15516	-0.3737	-0.09595
128.5	-0.18184	-0.39123	-0.08182
128.6	-0.20965	-0.41015	-0.06148
128.7	-0.23872	-0.42837	-0.03748
128.8	-0.26836	-0.44354	-0.01274
128.9	-0.297	-0.45371	0.00991
129	-0.32232	-0.45782	0.02827
129.1	-0.34163	-0.45611	0.04104
129.2	-0.35231	-0.45009	0.04798
129.3	-0.35241	-0.44227	0.04982
129.4	-0.34095	-0.43555	0.04802
129.5	-0.3182	-0.43239	0.04439
129.6	-0.28557	-0.43419	0.04068
129.7	-0.24535	-0.44069	0.03828
129.8	-0.20025	-0.44998	0.03798
129.9	-0.15301	-0.45881	0.03992
130	-0.10597	-0.46332	0.04365
130.1	-0.06093	-0.45993	0.0484
130.2	-0.0191	-0.44623	0.05328
130.3	0.01868	-0.42158	0.05762
130.4	0.05177	-0.38729	0.06106
130.5	0.07951	-0.34642	0.06368
130.6	0.10108	-0.30317	0.06588
130.7	0.11562	-0.26208	0.06822
130.8	0.12225	-0.22724	0.07118
130.9	0.12039	-0.20168	0.07494
131	0.10988	-0.18698	0.07937
131.1	0.09117	-0.18327	0.08395
131.2	0.06535	-0.18935	0.08801
131.3	0.0341	-0.20303	0.09096
131.4	-0.000429	-0.22155	0.09243
131.5	-0.03579	-0.24193	0.09247
131.6	-0.06946	-0.26133	0.0915
131.7	-0.09908	-0.27744	0.09018
131.8	-0.12264	-0.28874	0.08915
131.9	-0.13871	-0.29475	0.08878
132	-0.14658	-0.2961	0.08903
132.1	-0.14632	-0.29442	0.08931
132.2	-0.13878	-0.29204	0.08869
132.3	-0.12543	-0.29139	0.08602
132.4	-0.10821	-0.2944	0.08028
132.5	-0.08932	-0.30191	0.07085
132.6	-0.07096	-0.31335	0.05767
132.7	-0.05523	-0.32681	0.04135
132.8	-0.04408	-0.33942	0.02306
132.9	-0.03919	-0.34811	0.00439
133	-0.04199	-0.35043	-0.01296
133.1	-0.0535	-0.34531	-0.02737
133.2	-0.07412	-0.33338	-0.03756
133.3	-0.10341	-0.31705	-0.04269
133.4	-0.1398	-0.29997	-0.04236
133.5	-0.18053	-0.28629	-0.03653
133.6	-0.22181	-0.27981	-0.02546
133.7	-0.25922	-0.28309	-0.00961
133.8	-0.28844	-0.29698	0.01043
133.9	-0.30599	-0.32044	0.03386
134	-0.3099	-0.35073	0.0596
134.1	-0.30018	-0.384	0.08622
134.2	-0.27877	-0.41598	0.11189
134.3	-0.24916	-0.44273	0.13446
134.4	-0.21565	-0.4612	0.15173
134.5	-0.18248	-0.46965	0.16171
134.6	-0.15304	-0.4677	0.16306
134.7	-0.12937	-0.4563	0.15534
134.8	-0.11197	-0.43739	0.13924
134.9	-0.10002	-0.41364	0.11645
135	-0.09186	-0.38809	0.08951
135.1	-0.08551	-0.36388	0.06129
135.2	-0.07927	-0.34399	0.03458
135.3	-0.07207	-0.33095	0.01158
135.4	-0.06359	-0.32664	-0.00643
135.5	-0.05427	-0.33205	-0.01924
135.6	-0.04505	-0.34712	-0.02766
135.7	-0.03705	-0.3707	-0.03325
135.8	-0.03131	-0.40063	-0.03797
135.9	-0.02853	-0.43402	-0.04369
136	-0.0289	-0.46753	-0.05177
136.1	-0.03208	-0.49776	-0.06269
136.2	-0.03728	-0.52168	-0.07598
136.3	-0.04339	-0.53683	-0.09022
136.4	-0.04923	-0.54162	-0.10338
136.5	-0.05372	-0.53538	-0.11325
136.6	-0.05612	-0.51839	-0.11796
136.7	-0.05612	-0.49182	-0.11639
136.8	-0.05389	-0.45757	-0.10858
136.9	-0.04997	-0.41813	-0.09569
137	-0.04516	-0.3763	-0.07997
137.1	-0.04032	-0.335	-0.06429
137.2	-0.03617	-0.29705	-0.05168
137.3	-0.03312	-0.26493	-0.04473
137.4	-0.03127	-0.24062	-0.0451
137.5	-0.03036	-0.22545	-0.05321
137.6	-0.02987	-0.21989	-0.06815
137.7	-0.02916	-0.22351	-0.08788
137.8	-0.02757	-0.23492	-0.10965
137.9	-0.02454	-0.25193	-0.13048
138	-0.01971	-0.27172	-0.14774
138.1	-0.01294	-0.2913	-0.15953
138.2	-0.00435	-0.30784	-0.16493
138.3	0.00568	-0.3191	-0.16394
138.4	0.01653	-0.32367	-0.15734
138.5	0.02739	-0.32109	-0.14637
138.6	0.03733	-0.31169	-0.13239
138.7	0.04538	-0.29642	-0.11666
138.8	0.05067	-0.27653	-0.10018
138.9	0.05248	-0.25331	-0.08369
139	0.05035	-0.22792	-0.06776
139.1	0.04406	-0.20135	-0.0529
139.2	0.03365	-0.17438	-0.03962
139.3	0.01934	-0.14774	-0.02851
139.4	0.00153	-0.12213	-0.0201
139.5	-0.01922	-0.09834	-0.01475
139.6	-0.04214	-0.07715	-0.01253
139.7	-0.06625	-0.05937	-0.01308
139.8	-0.09033	-0.04573	-0.01567
139.9	-0.113	-0.03677	-0.01929
140	-0.13282	-0.03279	-0.02291
140.1	-0.14855	-0.03386	-0.02576
140.2	-0.15935	-0.03975	-0.02749
140.3	-0.16491	-0.05	-0.02829
140.4	-0.16555	-0.06398	-0.02879
140.5	-0.16215	-0.08089	-0.02988
140.6	-0.15587	-0.09981	-0.03238
140.7	-0.14798	-0.11976	-0.03679
140.8	-0.13956	-0.13966	-0.04304
140.9	-0.13137	-0.15849	-0.0505
141	-0.12379	-0.17528	-0.05807
141.1	-0.11693	-0.18924	-0.06442
141.2	-0.11069	-0.1999	-0.06823
141.3	-0.10496	-0.20713	-0.06852
141.4	-0.09963	-0.21118	-0.06473
141.5	-0.09464	-0.21268	-0.05685
141.6	-0.08992	-0.21248	-0.04536
141.7	-0.08537	-0.21159	-0.0311
141.8	-0.08079	-0.21093	-0.01517
141.9	-0.07591	-0.21131	0.00124
142	-0.07044	-0.21324	0.01696
142.1	-0.06416	-0.21696	0.03096
142.2	-0.05703	-0.2224	0.0425
142.3	-0.04918	-0.2292	0.05117
142.4	-0.04096	-0.23681	0.057
142.5	-0.03289	-0.24447	0.06043
142.6	-0.02562	-0.25129	0.06225
142.7	-0.01988	-0.25631	0.06343
142.8	-0.01643	-0.25859	0.06489
142.9	-0.01608	-0.25727	0.06731
143	-0.01958	-0.25172	0.0709
143.1	-0.02759	-0.24165	0.07539
143.2	-0.04049	-0.22724	0.08003
143.3	-0.0582	-0.20924	0.08381
143.4	-0.08004	-0.18896	0.08569
143.5	-0.10463	-0.16826	0.08486
143.6	-0.1299	-0.14931	0.08093
143.7	-0.15337	-0.13437	0.07401
143.8	-0.1725	-0.12539	0.06469
143.9	-0.18514	-0.12369	0.05387
144	-0.18998	-0.12963	0.04262
144.1	-0.18691	-0.14247	0.03192
144.2	-0.17705	-0.16038	0.02256
144.3	-0.16267	-0.18077	0.01504
144.4	-0.14677	-0.20065	0.00956
144.5	-0.13255	-0.21721	0.00611
144.6	-0.12285	-0.22827	0.00451
144.7	-0.11962	-0.23272	0.00454
144.8	-0.1236	-0.23061	0.00592
144.9	-0.13423	-0.22314	0.00841
145	-0.14982	-0.21234	0.01171
145.1	-0.16793	-0.2006	0.0155
145.2	-0.18583	-0.19024	0.01939
145.3	-0.20104	-0.18297	0.02297
145.4	-0.21172	-0.17961	0.02581
145.5	-0.21688	-0.17993	0.02757
145.6	-0.21642	-0.18274	0.02807
145.7	-0.21094	-0.18617	0.02732
145.8	-0.20153	-0.18811	0.02562
145.9	-0.18943	-0.18661	0.02348
146	-0.17578	-0.18033	0.02168
146.1	-0.1615	-0.16874	0.02111
146.2	-0.14718	-0.15223	0.0227
146.3	-0.13318	-0.13193	0.02727
146.4	-0.11965	-0.10954	0.03532
146.5	-0.10666	-0.08691	0.04692
146.6	-0.09422	-0.0658	0.0616
146.7	-0.08239	-0.04766	0.07828
146.8	-0.07123	-0.03352	0.0954
146.9	-0.06082	-0.02403	0.11113
147	-0.05128	-0.01948	0.12361
147.1	-0.04278	-0.01997	0.13129
147.2	-0.03554	-0.02534	0.13321
147.3	-0.02984	-0.0352	0.12912
147.4	-0.02603	-0.04877	0.11956
147.5	-0.02444	-0.06478	0.10569
147.6	-0.02536	-0.08147	0.08911
147.7	-0.02897	-0.09664	0.07153
147.8	-0.03524	-0.10797	0.05455
147.9	-0.04394	-0.11341	0.03939
148	-0.0546	-0.11168	0.02682
148.1	-0.06655	-0.10264	0.01714
148.2	-0.07897	-0.08762	0.01025
148.3	-0.09091	-0.06927	0.00583
148.4	-0.10142	-0.05132	0.00345
148.5	-0.10957	-0.0379	0.00273
148.6	-0.1146	-0.03281	0.00342
148.7	-0.11596	-0.03874	0.00542
148.8	-0.11344	-0.0567	0.00867
148.9	-0.10718	-0.08569	0.01309
149	-0.0977	-0.12284	0.01842
149.1	-0.08587	-0.16378	0.02414
149.2	-0.07283	-0.20349	0.02946
149.3	-0.05985	-0.23711	0.03341
149.4	-0.04823	-0.26078	0.035
149.5	-0.03909	-0.2723	0.03346
149.6	-0.03328	-0.27137	0.02847
149.7	-0.03114	-0.25951	0.02025
149.8	-0.03249	-0.23964	0.00963
149.9	-0.03649	-0.21542	-0.00212
150	-0.0418	-0.19055	-0.01352
150.1	-0.04667	-0.16822	-0.02309
150.2	-0.04928	-0.15072	-0.02962
150.3	-0.04805	-0.13935	-0.03227
150.4	-0.04194	-0.1345	-0.03061
150.5	-0.03067	-0.13586	-0.02451
150.6	-0.01473	-0.14262	-0.01402
150.7	0.00469	-0.15365	0.000781
150.8	0.02598	-0.16757	0.01979
150.9	0.04735	-0.18284	0.04285
151	0.06701	-0.19783	0.06957
151.1	0.08333	-0.21106	0.09914
151.2	0.09478	-0.22141	0.13022
151.3	0.09996	-0.22847	0.16089
151.4	0.09755	-0.23269	0.18884
151.5	0.08643	-0.23544	0.21168
151.6	0.06601	-0.23883	0.22734
151.7	0.03645	-0.2453	0.23446
151.8	-0.000958	-0.25711	0.23272
151.9	-0.04365	-0.27584	0.22292
152	-0.08794	-0.30195	0.20682
152.1	-0.12943	-0.33468	0.18686
152.2	-0.16364	-0.37209	0.16567
152.3	-0.18683	-0.41139	0.14572
152.4	-0.19666	-0.44935	0.12889
152.5	-0.19262	-0.48285	0.11633
152.6	-0.1761	-0.50927	0.10836
152.7	-0.15008	-0.52689	0.10461
152.8	-0.11856	-0.53503	0.10416
152.9	-0.08582	-0.53409	0.10572
153	-0.05578	-0.52544	0.1079
153.1	-0.03148	-0.51107	0.10939
153.2	-0.0149	-0.49329	0.10909
153.3	-0.00697	-0.47423	0.1063
153.4	-0.00774	-0.45554	0.10074
153.5	-0.01662	-0.43807	0.09264
153.6	-0.03259	-0.42185	0.08268
153.7	-0.05426	-0.40617	0.07189
153.8	-0.07997	-0.38987	0.06151
153.9	-0.10775	-0.37173	0.0528
154	-0.1354	-0.35087	0.04689
154.1	-0.16059	-0.3271	0.04459
154.2	-0.18114	-0.30105	0.04633
154.3	-0.1953	-0.27414	0.05212
154.4	-0.20202	-0.24843	0.06155
154.5	-0.2012	-0.22618	0.07387
154.6	-0.19373	-0.20949	0.08807
154.7	-0.18141	-0.19987	0.10289
154.8	-0.16668	-0.198	0.11699
154.9	-0.15231	-0.20357	0.12897
155	-0.14087	-0.21544	0.13756
155.1	-0.13443	-0.23185	0.14178
155.2	-0.13415	-0.25079	0.141
155.3	-0.14011	-0.27037	0.13513
155.4	-0.1513	-0.28908	0.12463
155.5	-0.16578	-0.30591	0.11043
155.6	-0.18106	-0.32029	0.09386
155.7	-0.19449	-0.33184	0.07643
155.8	-0.20383	-0.34007	0.05965
155.9	-0.20769	-0.34416	0.04486
156	-0.20585	-0.34287	0.03309
156.1	-0.19935	-0.3346	0.02499
156.2	-0.19034	-0.31778	0.0208
156.3	-0.1817	-0.29125	0.02039
156.4	-0.17649	-0.25476	0.02324
156.5	-0.17729	-0.20924	0.02858
156.6	-0.18566	-0.15688	0.03536
156.7	-0.20176	-0.10093	0.04248
156.8	-0.22427	-0.04519	0.04881
156.9	-0.25059	0.00654	0.0534
157	-0.27736	0.0511	0.05556
157.1	-0.30105	0.08645	0.05495
157.2	-0.31863	0.11192	0.05159
157.3	-0.32806	0.12825	0.04578
157.4	-0.32852	0.13735	0.03798
157.5	-0.32038	0.14194	0.02867
157.6	-0.30491	0.14509	0.01826
157.7	-0.2839	0.14971	0.00697
157.8	-0.25923	0.15812	-0.00506
157.9	-0.23255	0.17175	-0.01775
158	-0.20519	0.19092	-0.0309
158.1	-0.17809	0.21485	-0.04408
158.2	-0.15199	0.24179	-0.05662
158.3	-0.12757	0.26928	-0.06762
158.4	-0.1056	0.29461	-0.07612
158.5	-0.08694	0.31511	-0.08133
158.6	-0.07252	0.3286	-0.08274
158.7	-0.06313	0.3336	-0.08038
158.8	-0.05927	0.3294	-0.07479
158.9	-0.06092	0.31609	-0.06703
159	-0.06747	0.29436	-0.05849
159.1	-0.07777	0.26538	-0.05072
159.2	-0.0903	0.23062	-0.04515
159.3	-0.10341	0.19169	-0.04292
159.4	-0.11559	0.15033	-0.0447
159.5	-0.12571	0.10835	-0.05058
159.6	-0.13319	0.0676	-0.06004
159.7	-0.13796	0.02993	-0.07201
159.8	-0.14046	-0.00297	-0.085
159.9	-0.14149	-0.02971	-0.09724
160	-0.14202	-0.04938	-0.10699
160.1	-0.14304	-0.06166	-0.11273
160.2	-0.14536	-0.06692	-0.11344
160.3	-0.14941	-0.06616	-0.10878
160.4	-0.15508	-0.06085	-0.09909
160.5	-0.16164	-0.05271	-0.08539
160.6	-0.16773	-0.0435	-0.06918
160.7	-0.17154	-0.03472	-0.05214
160.8	-0.17112	-0.02745	-0.03591
160.9	-0.16483	-0.02222	-0.02177
161	-0.15176	-0.01897	-0.01057
161.1	-0.13207	-0.01711	-0.00261
161.2	-0.10712	-0.01562	0.0023
161.3	-0.0793	-0.01336	0.00467
161.4	-0.0517	-0.00921	0.0052
161.5	-0.02752	-0.00244	0.0046
161.6	-0.00954	0.00717	0.00349
161.7	0.000383	0.01919	0.00231
161.8	0.00152	0.03258	0.00131
161.9	-0.00568	0.04583	0.000575
162	-0.01977	0.05725	4.9e-05
162.1	-0.03873	0.06528	-0.000409
162.2	-0.06025	0.06875	-0.000993
162.3	-0.08218	0.06715	-0.00191
162.4	-0.10264	0.06065	-0.00337
162.5	-0.12022	0.05009	-0.00552
162.6	-0.13391	0.0368	-0.00851
162.7	-0.14307	0.02233	-0.0124
162.8	-0.1473	0.00815	-0.01726
162.9	-0.14643	-0.00466	-0.02317
163	-0.14045	-0.01566	-0.03033
163.1	-0.12952	-0.02519	-0.0391
163.2	-0.11399	-0.03441	-0.05001
163.3	-0.09441	-0.04517	-0.06375
163.4	-0.07159	-0.05974	-0.08105
163.5	-0.04657	-0.08034	-0.10243
163.6	-0.02062	-0.10862	-0.12804
163.7	0.00482	-0.14512	-0.15735
163.8	0.02826	-0.18889	-0.18908
163.9	0.0483	-0.23733	-0.22113
164	0.06378	-0.28641	-0.25083
164.1	0.07394	-0.33119	-0.27525
164.2	0.07852	-0.36661	-0.29165
164.3	0.07783	-0.38836	-0.29798
164.4	0.07265	-0.3937	-0.29323
164.5	0.06414	-0.38189	-0.27763
164.6	0.05364	-0.35437	-0.25264
164.7	0.04248	-0.31437	-0.22071
164.8	0.0318	-0.26636	-0.18487
164.9	0.02241	-0.21522	-0.14826
165	0.0148	-0.16549	-0.11372
165.1	0.00908	-0.12076	-0.08346
165.2	0.00513	-0.0833	-0.05886
165.3	0.00262	-0.05406	-0.04048
165.4	0.00119	-0.03279	-0.02816
165.5	0.000481	-0.01845	-0.02118
165.6	0.000182	-0.00956	-0.01846
165.7	8.7e-05	-0.00454	-0.01877
165.8	7e-05	-0.002	-0.0209
165.9	7.8e-05	-0.000874	-0.02378
166	0.000112	-0.000438	-0.02656
166.1	0.000216	-0.000268	-0.02871
166.2	0.000472	-0.00017	-0.02997
166.3	0.000991	-8.1e-05	-0.03034
166.4	0.00191	-2e-06	-0.02999
166.5	0.00339	5.2e-05	-0.02911
166.6	0.00556	7e-05	-0.02777
166.7	0.00854	5.9e-05	-0.02579
166.8	0.01241	2.6e-05	-0.02269
166.9	0.0172	-2.6e-05	-0.01768
167	0.02295	-0.000122	-0.00984
167.1	0.02971	-0.000334	0.0017
167.2	0.03755	-0.000811	0.0175
167.3	0.04655	-0.00181	0.03756
167.4	0.05672	-0.00373	0.06119
167.5	0.06796	-0.00711	0.08696
167.6	0.07992	-0.01261	0.11283
167.7	0.092	-0.02094	0.13647
167.8	0.10336	-0.03276	0.15555
167.9	0.113	-0.04852	0.16815
168	0.11995	-0.06829	0.17308
168.1	0.12337	-0.09165	0.17006
168.2	0.12273	-0.1176	0.15974
168.3	0.11788	-0.14454	0.1436
168.4	0.10905	-0.17045	0.12372
168.5	0.0968	-0.19303	0.10254
168.6	0.08194	-0.21007	0.08252
168.7	0.06541	-0.21968	0.066
168.8	0.04816	-0.2206	0.05497
168.9	0.03108	-0.2123	0.05095
169	0.01495	-0.19503	0.05487
169.1	0.000386	-0.16973	0.06699
169.2	-0.01214	-0.13785	0.08678
169.3	-0.02228	-0.10119	0.11297
169.4	-0.02978	-0.06172	0.14357
169.5	-0.03452	-0.02147	0.17613
169.6	-0.03645	0.0175	0.20798
169.7	-0.0357	0.05316	0.2366
169.8	-0.0326	0.08362	0.25992
169.9	-0.02777	0.10721	0.27651
170	-0.02214	0.12268	0.28568
170.1	-0.01689	0.12936	0.28738
170.2	-0.01336	0.12732	0.28211
170.3	-0.01281	0.11739	0.27065
170.4	-0.01623	0.10107	0.25398
170.5	-0.0241	0.08032	0.23312
170.6	-0.03624	0.05728	0.20913
170.7	-0.05182	0.0339	0.18309
170.8	-0.06947	0.01173	0.15617
170.9	-0.08755	-0.0083	0.12959
171	-0.10441	-0.02584	0.1046
171.1	-0.11866	-0.04097	0.08243
171.2	-0.12936	-0.05402	0.0641
171.3	-0.13606	-0.06534	0.05037
171.4	-0.13874	-0.07512	0.04154
171.5	-0.1377	-0.08342	0.03745
171.6	-0.13341	-0.09019	0.03743
171.7	-0.12643	-0.09547	0.04041
171.8	-0.11731	-0.09952	0.04503
171.9	-0.10664	-0.1029	0.04986
172	-0.09506	-0.10646	0.05355
172.1	-0.08332	-0.11118	0.05504
172.2	-0.07221	-0.11794	0.05362
172.3	-0.06257	-0.12738	0.049
172.4	-0.05515	-0.13969	0.04124
172.5	-0.05052	-0.15469	0.03069
172.6	-0.04893	-0.17187	0.01784
172.7	-0.05026	-0.19066	0.00325
172.8	-0.05401	-0.21063	-0.01262
172.9	-0.05933	-0.2317	-0.02944
173	-0.06517	-0.25411	-0.04711
173.1	-0.0704	-0.27838	-0.06571
173.2	-0.07399	-0.30498	-0.08547
173.3	-0.07518	-0.33406	-0.10658
173.4	-0.07358	-0.36517	-0.12912
173.5	-0.06918	-0.39708	-0.1528
173.6	-0.06238	-0.42785	-0.17688
173.7	-0.05385	-0.45506	-0.20008
173.8	-0.04442	-0.47618	-0.22064
173.9	-0.03493	-0.48898	-0.23644
174	-0.02607	-0.49195	-0.2452
174.1	-0.01836	-0.48451	-0.24483
174.2	-0.01199	-0.46711	-0.23375
174.3	-0.00689	-0.44113	-0.21117
174.4	-0.00272	-0.40866	-0.17747
174.5	0.00109	-0.37222	-0.13427
174.6	0.00521	-0.33438	-0.08456
174.7	0.01029	-0.29753	-0.03247
174.8	0.01688	-0.26359	0.01704
174.9	0.02523	-0.23398	0.05876
175	0.03523	-0.20953	0.08789
175.1	0.04634	-0.19062	0.10075
175.2	0.05766	-0.17722	0.09534
175.3	0.06803	-0.16908	0.07173
175.4	0.07626	-0.16578	0.03211
175.5	0.08132	-0.1668	-0.01953
175.6	0.08257	-0.17154	-0.07797
175.7	0.07987	-0.17931	-0.13755
175.8	0.07359	-0.18941	-0.19292
175.9	0.06456	-0.20111	-0.23975
176	0.05391	-0.21375	-0.27511
176.1	0.04285	-0.22679	-0.29762
176.2	0.03256	-0.23984	-0.30731
176.3	0.02404	-0.25262	-0.30532
176.4	0.01806	-0.26492	-0.29351
176.5	0.01516	-0.27652	-0.27409
176.6	0.01571	-0.28708	-0.24931
176.7	0.0199	-0.29607	-0.22124
176.8	0.02781	-0.3028	-0.19166
176.9	0.03928	-0.30641	-0.16194
177	0.05393	-0.30603	-0.13307
177.1	0.07105	-0.30092	-0.10566
177.2	0.08961	-0.29062	-0.08005
177.3	0.10827	-0.27516	-0.0564
177.4	0.12552	-0.25517	-0.03489
177.5	0.13991	-0.23195	-0.0158
177.6	0.15019	-0.20741	0.000344
177.7	0.15557	-0.18396	0.01279
177.8	0.15583	-0.16423	0.02062
177.9	0.15126	-0.15079	0.02289
178	0.14261	-0.14568	0.01887
178.1	0.13089	-0.15015	0.0082
178.2	0.11718	-0.16429	-0.00894
178.3	0.10246	-0.1869	-0.0318
178.4	0.08749	-0.21559	-0.05902
178.5	0.07286	-0.24696	-0.08882
178.6	0.05894	-0.27713	-0.11912
178.7	0.04604	-0.30226	-0.14776
178.8	0.03439	-0.31927	-0.17269
178.9	0.02425	-0.32632	-0.19212
179	0.01586	-0.32319	-0.20472
179.1	0.00939	-0.31139	-0.2097
179.2	0.00489	-0.29388	-0.20688
179.3	0.00214	-0.27459	-0.19674
179.4	0.000573	-0.25772	-0.18035
179.5	-0.00081	-0.24697	-0.15926
179.6	-0.00351	-0.245	-0.13531
179.7	-0.00941	-0.25298	-0.11043
179.8	-0.02063	-0.27054	-0.08641
179.9	-0.03909	-0.29591	-0.06475
180	-0.06615	-0.32637	-0.04657
180.1	-0.10205	-0.35875	-0.03256
180.2	-0.14567	-0.38989	-0.0231
180.3	-0.19433	-0.41707	-0.01826
180.4	-0.24413	-0.43822	-0.01792
180.5	-0.2904	-0.45197	-0.02177
180.6	-0.32859	-0.45766	-0.02923
180.7	-0.35499	-0.45513	-0.0394
180.8	-0.36754	-0.44459	-0.05094
180.9	-0.36606	-0.42656	-0.0621
181	-0.3523	-0.40175	-0.07087
181.1	-0.32943	-0.3711	-0.07522
181.2	-0.30137	-0.33581	-0.07351
181.3	-0.27199	-0.29736	-0.06488
181.4	-0.24447	-0.25744	-0.04951
181.5	-0.22091	-0.2179	-0.02877
181.6	-0.20226	-0.18058	-0.00507
181.7	-0.18851	-0.14709	0.01844
181.8	-0.17902	-0.11875	0.03836
181.9	-0.17296	-0.09642	0.05151
182	-0.16951	-0.08047	0.05541
182.1	-0.16807	-0.07087	0.04856
182.2	-0.1682	-0.06718	0.03066
182.3	-0.16955	-0.06865	0.00259
182.4	-0.1717	-0.07424	-0.03364
182.5	-0.17413	-0.08271	-0.07514
182.6	-0.17615	-0.09264	-0.11838
182.7	-0.17705	-0.10253	-0.15968
182.8	-0.17612	-0.11096	-0.19561
182.9	-0.1728	-0.11675	-0.22345
183	-0.16671	-0.11912	-0.24159
183.1	-0.15768	-0.11783	-0.24974
183.2	-0.14568	-0.11324	-0.24884
183.3	-0.13082	-0.10627	-0.2409
183.4	-0.11334	-0.09829	-0.2285
183.5	-0.09361	-0.091	-0.21439
183.6	-0.07221	-0.08615	-0.20105
183.7	-0.04993	-0.08537	-0.19046
183.8	-0.02779	-0.08988	-0.18402
183.9	-0.00697	-0.10026	-0.18262
184	0.01133	-0.11626	-0.18681
184.1	0.02608	-0.13673	-0.19685
184.2	0.03656	-0.15964	-0.21277
184.3	0.04249	-0.18234	-0.23428
184.4	0.04411	-0.20188	-0.26058
184.5	0.04207	-0.21553	-0.29023
184.6	0.03733	-0.22121	-0.32119
184.7	0.031	-0.21787	-0.35086
184.8	0.02413	-0.20568	-0.37653
184.9	0.01758	-0.18596	-0.39575
185	0.01193	-0.16101	-0.40685
185.1	0.00748	-0.13367	-0.40927
185.2	0.00422	-0.1069	-0.40367
185.3	0.00192	-0.08336	-0.3918
185.4	0.000161	-0.06509	-0.37601
185.5	-0.00164	-0.05332	-0.35875
185.6	-0.00421	-0.04847	-0.34194
185.7	-0.0084	-0.05026	-0.32661
185.8	-0.01513	-0.05794	-0.31273
185.9	-0.02528	-0.07059	-0.2994
186	-0.03957	-0.0875	-0.28525
186.1	-0.05827	-0.10833	-0.26895
186.2	-0.08115	-0.13329	-0.24976
186.3	-0.10729	-0.16301	-0.22781
186.4	-0.1352	-0.1983	-0.20424
186.5	-0.16296	-0.23974	-0.18096
186.6	-0.1885	-0.28729	-0.16034
186.7	-0.20991	-0.33995	-0.14471
186.8	-0.22573	-0.39567	-0.13595
186.9	-0.23509	-0.45154	-0.13511
187	-0.23781	-0.50411	-0.14224
187.1	-0.23433	-0.54998	-0.15641
187.2	-0.22556	-0.58631	-0.17585
187.3	-0.21275	-0.6112	-0.19818
187.4	-0.19725	-0.62386	-0.22076
187.5	-0.1804	-0.62451	-0.24106
187.6	-0.16335	-0.61415	-0.25689
187.7	-0.14697	-0.59417	-0.26673
187.8	-0.13179	-0.56604	-0.26978
187.9	-0.11802	-0.53116	-0.26603
188	-0.10556	-0.49082	-0.25613
188.1	-0.09413	-0.44633	-0.24119
188.2	-0.08337	-0.39926	-0.22257
188.3	-0.07294	-0.35161	-0.20166
188.4	-0.06267	-0.30583	-0.17964
188.5	-0.05253	-0.26479	-0.15749
188.6	-0.04267	-0.23148	-0.13587
188.7	-0.03334	-0.20862	-0.11523
188.8	-0.02479	-0.19816	-0.09588
188.9	-0.01715	-0.20092	-0.07804
189	-0.01037	-0.21621	-0.06191
189.1	-0.00418	-0.24181	-0.04766
189.2	0.00192	-0.27409	-0.03547
189.3	0.00853	-0.30847	-0.02545
189.4	0.01628	-0.33998	-0.01766
189.5	0.02566	-0.364	-0.01208
189.6	0.03692	-0.37697	-0.00862
189.7	0.05002	-0.37686	-0.00713
189.8	0.06463	-0.36345	-0.0074
189.9	0.08024	-0.33835	-0.00919
190	0.09621	-0.30461	-0.01218
190.1	0.11188	-0.26627	-0.01603
190.2	0.12665	-0.22774	-0.02037
190.3	0.13992	-0.19317	-0.02479
190.4	0.15112	-0.16595	-0.02891
190.5	0.15963	-0.14834	-0.03234
190.6	0.16483	-0.14128	-0.03473
190.7	0.16613	-0.14447	-0.03572
190.8	0.16309	-0.15654	-0.03497
190.9	0.15553	-0.17546	-0.0322
191	0.14361	-0.19892	-0.02725
191.1	0.12787	-0.22478	-0.02013
191.2	0.10911	-0.25136	-0.01116
191.3	0.08831	-0.27758	-0.000984
191.4	0.06642	-0.30293	0.00946
191.5	0.04428	-0.32729	0.01901
191.6	0.02252	-0.35058	0.02644
191.7	0.0016	-0.37254	0.03065
191.8	-0.0181	-0.39251	0.03086
191.9	-0.03617	-0.40937	0.02676
192	-0.0521	-0.42166	0.01851
192.1	-0.06527	-0.42775	0.00679
192.2	-0.07502	-0.42615	-0.00735
192.3	-0.08081	-0.4157	-0.02261
192.4	-0.08235	-0.39583	-0.03761
192.5	-0.07972	-0.36667	-0.05104
192.6	-0.07339	-0.32909	-0.06179
192.7	-0.06417	-0.28476	-0.06902
192.8	-0.05302	-0.23603	-0.07228
192.9	-0.04087	-0.18585	-0.07146
193	-0.02846	-0.1375	-0.06678
193.1	-0.01617	-0.09429	-0.05877
193.2	-0.00408	-0.05918	-0.04812
193.3	0.00799	-0.03436	-0.03562
193.4	0.02029	-0.02096	-0.022
193.5	0.03297	-0.01881	-0.00788
193.6	0.04596	-0.02644	0.00641
193.7	0.0589	-0.04133	0.02077
193.8	0.07124	-0.0603	0.03533
193.9	0.08235	-0.08003	0.05033
194	0.09166	-0.09764	0.06594
194.1	0.09869	-0.11113	0.0821
194.2	0.10315	-0.11961	0.09836
194.3	0.10475	-0.12341	0.1139
194.4	0.10314	-0.12377	0.12759
194.5	0.09786	-0.12248	0.13827
194.6	0.08836	-0.12134	0.14509
194.7	0.0742	-0.12175	0.14773
194.8	0.05529	-0.12432	0.14666
194.9	0.03216	-0.12879	0.14313
195	0.00612	-0.13422	0.13891
195.1	-0.02078	-0.13926	0.13589
195.2	-0.04603	-0.1427	0.13563
195.3	-0.06711	-0.1439	0.13889
195.4	-0.08201	-0.14309	0.14542
195.5	-0.08969	-0.14147	0.15395
195.6	-0.09033	-0.141	0.16251
195.7	-0.08538	-0.14391	0.16892
195.8	-0.07719	-0.15214	0.17132
195.9	-0.06854	-0.16666	0.16867
196	-0.06204	-0.1871	0.161
196.1	-0.05955	-0.2116	0.14938
196.2	-0.06185	-0.23699	0.13562
196.3	-0.06851	-0.25938	0.12181
196.4	-0.07806	-0.27485	0.10979
196.5	-0.08837	-0.28022	0.10074
196.6	-0.09718	-0.27362	0.09498
196.7	-0.10256	-0.25481	0.09194
196.8	-0.10328	-0.22514	0.09043
196.9	-0.09898	-0.18715	0.089
197	-0.09018	-0.1441	0.08632
197.1	-0.07803	-0.09931	0.0815
197.2	-0.06405	-0.05571	0.07423
197.3	-0.04978	-0.01555	0.06481
197.4	-0.03654	0.01972	0.05398
197.5	-0.02522	0.0493	0.04273
197.6	-0.01629	0.07288	0.03203
197.7	-0.00977	0.09042	0.0227
197.8	-0.0054	0.10204	0.01526
197.9	-0.00274	0.10796	0.00992
198	-0.00133	0.10851	0.00657
198.1	-0.000799	0.10423	0.00484
198.2	-0.000908	0.09588	0.00403
198.3	-0.00161	0.08445	0.00319
198.4	-0.00302	0.07105	0.00103
198.5	-0.00536	0.05675	-0.00399
198.6	-0.00886	0.04247	-0.01357
198.7	-0.01371	0.02878	-0.02928
198.8	-0.0199	0.01589	-0.05228
198.9	-0.02722	0.00365	-0.0829
199	-0.03522	-0.00822	-0.12037
199.1	-0.04328	-0.02006	-0.16266
199.2	-0.05074	-0.03194	-0.20658
199.3	-0.05702	-0.04365	-0.24817
199.4	-0.06178	-0.05461	-0.28323
199.5	-0.06504	-0.06409	-0.30802
199.6	-0.06719	-0.07135	-0.31989
199.7	-0.06896	-0.07596	-0.3177
199.8	-0.07126	-0.07797	-0.30202
[truncated: 27,249 more rows]

## Sheet: AnxA5KO plus recomb. AnxA5
Time (second)	Trace 1	Trace 2	Trace 3
0	13.9633	17.2693	13.4615
0.1	14.1314	17.3588	13.4514
0.2	14.2868	17.4353	13.4265
0.3	14.4387	17.4893	13.3989
0.4	14.6141	17.5164	13.3815
0.5	14.8489	17.5186	13.3818
0.6	15.1749	17.5032	13.3992
0.7	15.6082	17.4795	13.4255
0.8	16.1457	17.4543	13.4492
0.9	16.7669	17.4305	13.4597
1	17.4418	17.4067	13.4518
1.1	18.1384	17.3798	13.4273
1.2	18.8281	17.3477	13.3947
1.3	19.4879	17.3114	13.3665
1.4	20.0989	17.275	13.3543
1.5	20.6439	17.2444	13.3641
1.6	21.1061	17.2246	13.3954
1.7	21.4701	17.2176	13.4425
1.8	21.7231	17.2204	13.4986
1.9	21.8545	17.2239	13.5589
2	21.8537	17.213	13.6209
2.1	21.7091	17.1706	13.6834
2.2	21.41	17.083	13.7445
2.3	20.9522	16.9447	13.8017
2.4	20.3447	16.7586	13.8521
2.5	19.614	16.5339	13.894
2.6	18.8027	16.2812	13.9263
2.7	17.9637	16.0094	13.9485
2.8	17.1502	15.7254	13.9595
2.9	16.4076	15.4342	13.9588
3	15.7667	15.1413	13.9476
3.1	15.2425	14.8543	13.9293
3.2	14.8363	14.5822	13.909
3.3	14.54	14.3345	13.8902
3.4	14.3406	14.1191	13.873
3.5	14.2217	13.9419	13.8523
3.6	14.1656	13.8065	13.8202
3.7	14.1546	13.7148	13.7701
3.8	14.1741	13.6664	13.7011
3.9	14.2161	13.6575	13.6198
4	14.2813	13.6807	13.5378
4.1	14.3782	13.7256	13.467
4.2	14.5204	13.7812	13.4142
4.3	14.7212	13.8364	13.3789
4.4	14.988	13.8805	13.3545
4.5	15.3165	13.9023	13.3322
4.6	15.6884	13.8932	13.3058
4.7	16.0744	13.8526	13.2739
4.8	16.4419	13.7929	13.2393
4.9	16.763	13.7399	13.2078
5	17.0231	13.7269	13.1855
5.1	17.2252	13.7838	13.1782
5.2	17.3889	13.9267	13.1895
5.3	17.5445	14.1519	13.2183
5.4	17.7235	14.438	13.2579
5.5	17.9491	14.7541	13.2964
5.6	18.2294	15.068	13.3207
5.7	18.5575	15.3534	13.3215
5.8	18.9145	15.5913	13.2959
5.9	19.2763	15.7705	13.2491
6	19.6198	15.8873	13.1915
6.1	19.9266	15.9453	13.1345
6.2	20.1839	15.9561	13.0865
6.3	20.381	15.9368	13.051
6.4	20.5058	15.9069	13.0269
6.5	20.5439	15.8822	13.0113
6.6	20.481	15.8714	13.0025
6.7	20.3076	15.8741	13.002
6.8	20.026	15.8829	13.0154
6.9	19.6529	15.8865	13.0505
7	19.2192	15.8749	13.114
7.1	18.765	15.8433	13.2082
7.2	18.331	15.7944	13.3274
7.3	17.9506	15.7371	13.4564
7.4	17.6434	15.6831	13.5721
7.5	17.4142	15.6431	13.6497
7.6	17.2551	15.6245	13.6706
7.7	17.1506	15.6317	13.6298
7.8	17.084	15.6671	13.5373
7.9	17.0396	15.733	13.4142
8	17.0055	15.8308	13.2849
8.1	16.9737	15.9598	13.1701
8.2	16.9407	16.1149	13.082
8.3	16.9068	16.2859	13.024
8.4	16.8741	16.4585	12.9924
8.5	16.8442	16.616	12.9802
8.6	16.818	16.7423	12.9799
8.7	16.7967	16.8256	12.9858
8.8	16.7832	16.8612	12.9946
8.9	16.7832	16.8525	13.0043
9	16.8056	16.81	13.0144
9.1	16.8619	16.7476	13.0253
9.2	16.9649	16.6763	13.0377
9.3	17.1245	16.5976	13.0518
9.4	17.3432	16.5003	13.0667
9.5	17.6126	16.3623	13.0802
9.6	17.9135	16.1581	13.0892
9.7	18.2183	15.8694	13.0916
9.8	18.4966	15.4946	13.087
9.9	18.7227	15.054	13.0767
10	18.8819	14.5859	13.0632
10.1	18.9756	14.1374	13.0493
10.2	19.0195	13.7503	13.037
10.3	19.0379	13.4505	13.0271
10.4	19.0528	13.2418	13.0177
10.5	19.0737	13.109	13.005
10.6	19.0921	13.0258	12.9844
10.7	19.083	12.9656	12.9535
10.8	19.015	12.91	12.9147
10.9	18.8631	12.852	12.8739
11	18.6201	12.7946	12.8388
11.1	18.3	12.7464	12.8157
11.2	17.9334	12.7153	12.8073
11.3	17.5577	12.7052	12.812
11.4	17.2083	12.7152	12.823
11.5	16.913	12.7418	12.83
11.6	16.6902	12.7814	12.8228
11.7	16.5484	12.8314	12.7964
11.8	16.4851	12.8888	12.7552
11.9	16.4858	12.9503	12.7123
12	16.5253	13.0114	12.6852
12.1	16.5734	13.068	12.6889
12.2	16.6033	13.1175	12.7297
12.3	16.6012	13.159	12.8028
12.4	16.57	13.1934	12.8942
12.5	16.527	13.2218	12.9859
12.6	16.4944	13.2446	13.0613
12.7	16.4887	13.2608	13.1097
12.8	16.514	13.2699	13.1267
12.9	16.5611	13.2735	13.1136
13	16.6137	13.2766	13.0752
13.1	16.6554	13.2865	13.0187
13.2	16.6763	13.3097	12.9539
13.3	16.6761	13.3483	12.8924
13.4	16.6637	13.3981	12.847
13.5	16.6533	13.4495	12.8287
13.6	16.6581	13.4898	12.8433
13.7	16.6823	13.5077	12.8887
13.8	16.7169	13.4953	12.9547
13.9	16.7403	13.4501	13.026
14	16.7257	13.3752	13.0872
14.1	16.6501	13.2786	13.1275
14.2	16.5016	13.1725	13.144
14.3	16.2817	13.0707	13.1413
14.4	16.003	12.9854	13.1296
14.5	15.6836	12.9247	13.1208
14.6	15.343	12.8915	13.1252
14.7	15.0009	12.884	13.1487
14.8	14.6768	12.897	13.1911
14.9	14.3885	12.9246	13.247
15	14.1488	12.9605	13.3084
15.1	13.963	12.9993	13.3686
15.2	13.8288	13.0365	13.4244
15.3	13.7396	13.07	13.4756
15.4	13.6883	13.1013	13.5225
15.5	13.6693	13.135	13.5643
15.6	13.6785	13.1772	13.6003
15.7	13.7117	13.2325	13.6316
15.8	13.7633	13.3029	13.6624
15.9	13.8256	13.388	13.6983
16	13.8893	13.4858	13.7443
16.1	13.9443	13.5928	13.8022
16.2	13.9824	13.7039	13.8697
16.3	13.9994	13.8117	13.941
16.4	13.9972	13.9062	14.0085
16.5	13.9829	13.9767	14.0633
16.6	13.9673	14.0145	14.0958
16.7	13.9614	14.0166	14.0951
16.8	13.9724	13.9879	14.0513
16.9	14.0008	13.9408	13.9588
17	14.0399	13.8915	13.8199
17.1	14.0772	13.8548	13.646
17.2	14.0982	13.8391	13.4573
17.3	14.0927	13.8445	13.2797
17.4	14.0592	13.8634	13.1393
17.5	14.0058	13.8832	13.0565
17.6	13.9472	13.8893	13.0401
17.7	13.8993	13.868	13.0847
17.8	13.8747	13.8094	13.1723
17.9	13.8791	13.7103	13.277
18	13.9122	13.577	13.3723
18.1	13.9678	13.4241	13.4385
18.2	14.0363	13.2703	13.4675
18.3	14.1065	13.1332	13.4629
18.4	14.168	13.0259	13.4363
18.5	14.2139	12.9561	13.4009
18.6	14.2408	12.9277	13.3671
18.7	14.248	12.9417	13.3409
18.8	14.2355	12.9955	13.3247
18.9	14.2028	13.081	13.3187
19	14.1497	13.1828	13.3228
19.1	14.077	13.2799	13.3361
19.2	13.9896	13.3507	13.357
19.3	13.8982	13.3798	13.3836
19.4	13.8179	13.3647	13.4136
19.5	13.7648	13.3161	13.445
19.6	13.7497	13.2543	13.476
19.7	13.7739	13.2012	13.5041
19.8	13.8277	13.1734	13.5264
19.9	13.8932	13.1776	13.54
20	13.9502	13.2109	13.5432
20.1	13.9832	13.2628	13.5365
20.2	13.9858	13.3208	13.5217
20.3	13.9614	13.3747	13.5013
20.4	13.9205	13.4211	13.4768
20.5	13.8764	13.4645	13.449
20.6	13.8405	13.5149	13.4178
20.7	13.8206	13.581	13.3834
20.8	13.8199	13.6653	13.3465
20.9	13.838	13.7611	13.3088
21	13.8725	13.856	13.2721
21.1	13.9203	13.9389	13.2389
21.2	13.9789	14.0049	13.2117
21.3	14.0463	14.0573	13.1929
21.4	14.1208	14.1039	13.1836
21.5	14.1995	14.1518	13.1838
21.6	14.2771	14.2028	13.1915
21.7	14.3455	14.2517	13.2038
21.8	14.3949	14.2889	13.2175
21.9	14.4168	14.3046	13.2291
22	14.4074	14.2945	13.2365
22.1	14.3697	14.2655	13.2387
22.2	14.3128	14.2371	13.2371
22.3	14.2488	14.2383	13.2353
22.4	14.1884	14.3	13.239
22.5	14.1385	14.4444	13.2566
22.6	14.1005	14.6782	13.3001
22.7	14.0721	14.9896	13.3842
22.8	14.0487	15.352	13.5243
22.9	14.0257	15.7309	13.732
23	13.9995	16.0925	14.0116
23.1	13.9685	16.4091	14.3579
23.2	13.9331	16.6638	14.7558
23.3	13.8956	16.8507	15.1818
23.4	13.8601	16.9738	15.6074
23.5	13.8305	17.0441	16.0023
23.6	13.8099	17.0754	16.3407
23.7	13.7988	17.0806	16.6054
23.8	13.7941	17.0687	16.7899
23.9	13.7902	17.0426	16.8954
24	13.7808	16.9975	16.9247
24.1	13.7614	16.9205	16.879
24.2	13.7309	16.7948	16.759
24.3	13.6904	16.6074	16.5719
24.4	13.6422	16.3566	16.3368
24.5	13.5898	16.0569	16.0848
24.6	13.5386	15.7385	15.8501
24.7	13.4978	15.44	15.66
24.8	13.4789	15.1998	15.5283
24.9	13.4907	15.0469	15.4552
25	13.5337	14.9951	15.4329
25.1	13.5978	15.0424	15.4512
25.2	13.6643	15.1731	15.5007
25.3	13.7121	15.3633	15.5736
25.4	13.7261	15.5851	15.6638
25.5	13.7024	15.8119	15.7666
25.6	13.6492	16.021	15.878
25.7	13.5825	16.1965	15.9919
25.8	13.5196	16.33	16.099
25.9	13.4732	16.4205	16.1871
26	13.4495	16.4736	16.2457
26.1	13.4476	16.499	16.2712
26.2	13.4626	16.5072	16.2713
26.3	13.4876	16.5041	16.2626
26.4	13.5157	16.4872	16.2639
26.5	13.5399	16.443	16.2886
26.6	13.5529	16.3501	16.3398
26.7	13.5479	16.185	16.4112
26.8	13.5208	15.9315	16.4911
26.9	13.4726	15.5876	16.5676
27	13.4106	15.1695	16.632
27.1	13.3477	14.7088	16.68
27.2	13.2998	14.2456	16.7106
27.3	13.2818	13.8187	16.7231
27.4	13.3029	13.457	16.7142
27.5	13.362	13.175	16.6773
27.6	13.4469	12.9727	16.6046
27.7	13.5379	12.841	16.4936
27.8	13.6148	12.7682	16.3521
27.9	13.6641	12.7443	16.1988
28	13.6812	12.7636	16.0586
28.1	13.6701	12.8218	15.955
28.2	13.6401	12.913	15.9028
28.3	13.6016	13.0264	15.9045
28.4	13.5633	13.1465	15.9514
28.5	13.5309	13.255	16.0278
28.6	13.5081	13.3348	16.1172
28.7	13.4976	13.3734	16.2081
28.8	13.5026	13.3662	16.295
28.9	13.5266	13.3171	16.3767
29	13.5703	13.2368	16.4533
29.1	13.6289	13.1394	16.5244
29.2	13.6906	13.0395	16.5889
29.3	13.7391	12.9494	16.6455
29.4	13.7597	12.8786	16.6926
29.5	13.7437	12.8339	16.7275
29.6	13.6903	12.8193	16.7461
29.7	13.605	12.835	16.7442
29.8	13.4969	12.8761	16.7192
29.9	13.3771	12.9334	16.6729
30	13.2577	12.9946	16.6109
30.1	13.1496	13.0473	16.5402
30.2	13.0602	13.0817	16.4635
30.3	12.9919	13.0915	16.3753
30.4	12.9438	13.075	16.2609
30.5	12.9158	13.0345	16.1016
30.6	12.9111	12.975	15.8818
30.7	12.9347	12.9009	15.5963
30.8	12.9893	12.815	15.2534
30.9	13.0716	12.72	14.8736
31	13.1703	12.6211	14.4845
31.1	13.2699	12.5272	14.116
31.2	13.3543	12.4492	13.7968
31.3	13.4122	12.3947	13.5532
31.4	13.439	12.3649	13.4075
31.5	13.4376	12.3544	13.3762
31.6	13.4167	12.3546	13.468
31.7	13.3876	12.3587	13.6811
31.8	13.3615	12.3641	14.0018
31.9	13.3469	12.372	14.4042
32	13.3478	12.3835	14.8525
32.1	13.3632	12.3962	15.3066
32.2	13.3889	12.4047	15.728
32.3	13.4189	12.4037	16.0845
32.4	13.4468	12.3924	16.3518
32.5	13.4674	12.3764	16.5124
32.6	13.4761	12.3657	16.5541
32.7	13.4708	12.3707	16.4714
32.8	13.452	12.3971	16.2674
32.9	13.4236	12.4445	15.9567
33	13.3928	12.5063	15.5649
33.1	13.3675	12.5736	15.1265
33.2	13.3537	12.6388	14.6799
33.3	13.3541	12.6977	14.2621
33.4	13.3665	12.7506	13.9039
33.5	13.3854	12.8011	13.6253
33.6	13.4034	12.8543	13.4321
33.7	13.4139	12.9128	13.315
33.8	13.4126	12.974	13.2528
33.9	13.3981	13.0307	13.2187
34	13.3723	13.075	13.1884
34.1	13.3394	13.1028	13.1464
34.2	13.3047	13.1166	13.0888
34.3	13.2731	13.1248	13.0221
34.4	13.2482	13.1386	12.959
34.5	13.2309	13.1695	12.9133
34.6	13.2198	13.228	12.897
34.7	13.2127	13.3243	12.9202
34.8	13.2076	13.4689	12.9929
34.9	13.2031	13.6718	13.1248
35	13.1969	13.938	13.3245
35.1	13.1855	14.2619	13.5946
35.2	13.1657	14.6256	13.9286
35.3	13.137	15.0009	14.311
35.4	13.1036	15.3561	14.7203
35.5	13.0743	15.6628	15.1343
35.6	13.0594	15.9021	15.5338
35.7	13.0678	16.0683	15.9042
35.8	13.1039	16.1692	16.2352
35.9	13.1661	16.2235	16.5214
36	13.2475	16.2545	16.7621
36.1	13.3377	16.2837	16.9615
36.2	13.4252	16.3259	17.1269
36.3	13.5008	16.3873	17.2658
36.4	13.5588	16.4649	17.3828
36.5	13.5983	16.548	17.4776
36.6	13.6221	16.6203	17.544
36.7	13.6354	16.6656	17.5719
36.8	13.6433	16.6741	17.5508
36.9	13.6482	16.6482	17.4748
37	13.6486	16.6033	17.3456
37.1	13.6408	16.5636	17.1751
37.2	13.6217	16.5532	16.9841
37.3	13.5925	16.5889	16.7973
37.4	13.559	16.6758	16.6363
37.5	13.5295	16.8069	16.5118
37.6	13.5113	16.9655	16.4213
37.7	13.5085	17.1288	16.3531
37.8	13.5219	17.2715	16.2955
37.9	13.5505	17.3719	16.2458
38	13.5924	17.4169	16.2134
38.1	13.6446	17.4046	16.2145
38.2	13.7034	17.3421	16.2621
38.3	13.7645	17.2421	16.3575
38.4	13.8246	17.1189	16.4877
38.5	13.8819	16.9868	16.6292
38.6	13.9357	16.8588	16.7568
38.7	13.9832	16.7443	16.8515
38.8	14.0178	16.6467	16.9062
38.9	14.0289	16.5614	16.9246
39	14.0053	16.4766	16.9165
39.1	13.94	16.3755	16.8895
39.2	13.8342	16.2416	16.8451
39.3	13.6988	16.0629	16.7778
39.4	13.5537	15.8349	16.6815
39.5	13.4235	15.5632	16.557
39.6	13.3319	15.2637	16.4179
39.7	13.295	14.9633	16.2896
39.8	13.3173	14.6978	16.2016
39.9	13.3911	14.506	16.1768
40	13.4992	14.4208	16.2224
40.1	13.6201	14.4609	16.3277
40.2	13.734	14.625	16.4681
40.3	13.8275	14.8928	16.614
40.4	13.8964	15.2292	16.7401
40.5	13.9448	15.5924	16.8314
40.6	13.9815	15.9414	16.8847
40.7	14.0151	16.2429	16.9057
40.8	14.0493	16.4757	16.9033
40.9	14.0822	16.6328	16.8856
41	14.1072	16.7207	16.8586
41.1	14.1161	16.7563	16.8277
41.2	14.1025	16.7616	16.7999
41.3	14.066	16.7582	16.7836
41.4	14.0147	16.7601	16.7859
41.5	13.9643	16.7702	16.8102
41.6	13.9322	16.7783	16.854
41.7	13.9301	16.7653	16.9104
41.8	13.9581	16.7123	16.9692
41.9	14.0051	16.6105	17.0191
42	14.0541	16.4673	17.0499
42.1	14.0905	16.3045	17.0544
42.2	14.1079	16.151	17.0301
42.3	14.1106	16.0329	16.9809
42.4	14.1096	15.9663	16.9163
42.5	14.116	15.9543	16.8504
42.6	14.1349	15.9875	16.7983
42.7	14.1617	16.0472	16.7723
42.8	14.1851	16.1093	16.7787
42.9	14.1917	16.1489	16.8159
43	14.1715	16.1442	16.8736
43.1	14.1218	16.0796	16.9315
43.2	14.0468	15.9476	16.9623
43.3	13.9566	15.7492	16.9362
43.4	13.864	15.494	16.8311
43.5	13.7819	15.1993	16.6412
43.6	13.7204	14.8873	16.3823
43.7	13.6857	14.5799	16.0896
43.8	13.6786	14.2942	15.8084
43.9	13.6962	14.0402	15.5817
44	13.7334	13.8208	15.4392
44.1	13.7843	13.6357	15.3899
44.2	13.8425	13.4842	15.4228
44.3	13.9019	13.3664	15.5137
44.4	13.9572	13.2811	15.636
44.5	14.0055	13.2241	15.7684
44.6	14.0469	13.187	15.8973
44.7	14.0837	13.1594	16.0111
44.8	14.1182	13.1313	16.0949
44.9	14.1508	13.0962	16.1276
45	14.1786	13.0521	16.0856
45.1	14.1954	13.003	15.951
45.2	14.1939	12.9571	15.7189
45.3	14.1686	12.9243	15.4019
45.4	14.118	12.9126	15.0283
45.5	14.0459	12.9242	14.6354
45.6	13.961	12.9537	14.2601
45.7	13.8742	12.9886	13.9297
45.8	13.7959	13.0134	13.6567
45.9	13.7325	13.0152	13.439
46	13.6847	12.9889	13.2644
46.1	13.6484	12.9402	13.1179
46.2	13.6157	12.8838	12.9873
46.3	13.5783	12.8368	12.8668
46.4	13.5299	12.8119	12.7562
46.5	13.4683	12.8123	12.6598
46.6	13.3954	12.831	12.5846
46.7	13.3163	12.8531	12.5398
46.8	13.2373	12.8622	12.5347
46.9	13.1639	12.8456	12.5765
47	13.1005	12.7988	12.6672
47.1	13.0514	12.7271	12.801
47.2	13.0202	12.6439	12.9629
47.3	13.0098	12.5673	13.1294
47.4	13.0211	12.5143	13.2727
47.5	13.0527	12.4968	13.3674
47.6	13.1008	12.518	13.3979
47.7	13.1601	12.5753	13.3623
47.8	13.225	12.6662	13.2732
47.9	13.2928	12.7944	13.1535
48	13.3672	12.9715	13.0292
48.1	13.4613	13.2129	12.9222
48.2	13.5951	13.5291	12.8445
48.3	13.7885	13.9179	12.7979
48.4	14.0529	14.3602	12.7774
48.5	14.3847	14.8212	12.779
48.6	14.7642	15.2585	12.8049
48.7	15.1615	15.6322	12.8664
48.8	15.5446	15.9145	12.9802
48.9	15.8875	16.0953	13.1617
49	16.1741	16.1818	13.4162
49.1	16.3988	16.1934	13.7333
49.2	16.5629	16.1535	14.0875
49.3	16.6694	16.0822	14.4448
49.4	16.7198	15.9916	14.7738
49.5	16.7115	15.8849	15.0542
49.6	16.6395	15.7599	15.2813
49.7	16.4991	15.6155	15.4633
49.8	16.2894	15.4568	15.6149
49.9	16.0143	15.2957	15.7501
50	15.6834	15.1491	15.8764
50.1	15.3119	15.0322	15.9939
50.2	14.9195	14.9524	16.0978
50.3	14.5297	14.903	16.181
50.4	14.1654	14.8644	16.2383
50.5	13.8456	14.8104	16.268
50.6	13.5809	14.7176	16.2722
50.7	13.3718	14.5741	16.2546
50.8	13.2107	14.3817	16.2162
50.9	13.0866	14.1538	16.1526
51	12.9892	13.9094	16.0543
51.1	12.9115	13.6683	15.911
51.2	12.8498	13.4477	15.7151
51.3	12.8022	13.2603	15.4642
51.4	12.766	13.1133	15.1619
51.5	12.7379	13.0077	14.8175
51.6	12.7144	12.9389	14.4473
51.7	12.6946	12.8981	14.0733
51.8	12.6813	12.8753	13.7215
51.9	12.6799	12.8623	13.4154
52	12.6961	12.854	13.1703
52.1	12.731	12.8487	12.9892
52.2	12.7792	12.8467	12.8631
52.3	12.8302	12.8493	12.7769
52.4	12.873	12.8576	12.7159
52.5	12.9031	12.8715	12.6708
52.6	12.928	12.8897	12.6385
52.7	12.9677	12.9086	12.6198
52.8	13.0516	12.9234	12.6157
52.9	13.2103	12.9299	12.625
53	13.4647	12.9259	12.644
53.1	13.8173	12.9121	12.6674
53.2	14.2492	12.8911	12.6909
53.3	14.7234	12.867	12.7128
53.4	15.1945	12.8431	12.7344
53.5	15.6169	12.8221	12.7605
53.6	15.9526	12.8059	12.7982
53.7	16.1743	12.7964	12.856
53.8	16.2674	12.7955	12.9427
53.9	16.2308	12.8035	13.0656
54	16.0774	12.8185	13.2312
54.1	15.8327	12.8361	13.4444
54.2	15.5303	12.8512	13.7082
54.3	15.2046	12.8599	14.0222
54.4	14.8834	12.8626	14.381
54.5	14.5831	12.8642	14.7732
54.6	14.3097	12.8716	15.1807
54.7	14.0638	12.8909	15.5803
54.8	13.8461	12.9245	15.9459
54.9	13.6591	12.971	16.2544
55	13.5056	13.0252	16.4904
55.1	13.3856	13.0806	16.6498
55.2	13.2956	13.1306	16.7378
55.3	13.2315	13.1708	16.7659
55.4	13.1918	13.2001	16.7486
55.5	13.1782	13.2212	16.7027
55.6	13.194	13.239	16.6468
55.7	13.2393	13.2592	16.5969
55.8	13.3094	13.2856	16.5614
55.9	13.3939	13.3186	16.5354
56	13.4802	13.354	16.4995
56.1	13.5568	13.3836	16.4255
56.2	13.616	13.3981	16.2847
56.3	13.6542	13.3904	16.0589
56.4	13.671	13.3592	15.7469
56.5	13.668	13.3098	15.3659
56.6	13.6483	13.2525	14.9455
56.7	13.6177	13.1996	14.5191
56.8	13.5844	13.1608	14.1153
56.9	13.5571	13.1413	13.7521
57	13.5422	13.1404	13.4369
57.1	13.5413	13.1533	13.1681
57.2	13.552	13.1737	12.9409
57.3	13.5717	13.196	12.7512
57.4	13.6032	13.2163	12.6
57.5	13.6588	13.2322	12.4929
57.6	13.7593	13.2409	12.4373
57.7	13.9281	13.238	12.4369
57.8	14.1812	13.2177	12.4858
57.9	14.5194	13.1744	12.5684
58	14.9247	13.1054	12.6644
58.1	15.3648	13.0125	12.7564
58.2	15.8005	12.9019	12.8351
58.3	16.1957	12.7828	12.8993
58.4	16.5247	12.6663	12.9522
58.5	16.776	12.5668	12.9973
58.6	16.9505	12.5002	13.0371
58.7	17.0573	12.4817	13.0739
58.8	17.1081	12.5204	13.1107
58.9	17.114	12.6146	13.1516
59	17.0846	12.751	13.2
59.1	17.0289	12.9066	13.2568
59.2	16.957	13.056	13.3197
59.3	16.8793	13.1783	13.3841
59.4	16.805	13.2619	13.4445
59.5	16.7387	13.307	13.4967
59.6	16.6766	13.3219	13.537
59.7	16.6062	13.3189	13.5624
59.8	16.5093	13.3083	13.5702
59.9	16.3686	13.2962	13.5594
60	16.176	13.2846	13.5314
60.1	15.9397	13.2735	13.4908
60.2	15.6869	13.2638	13.4439
60.3	15.4583	13.2583	13.3957
60.4	15.2958	13.2621	13.3473
60.5	15.2267	13.2809	13.2953
60.6	15.2517	13.3182	13.2355
60.7	15.3431	13.3722	13.1654
60.8	15.453	13.4353	13.086
60.9	15.5292	13.4961	13.0017
61	15.5316	13.5434	12.9183
61.1	15.4418	13.57	12.842
61.2	15.2661	13.5742	12.7788
61.3	15.0315	13.5591	12.7337
61.4	14.778	13.5313	12.7098
61.5	14.551	13.5	12.7089
61.6	14.3928	13.4749	12.7314
61.7	14.3366	13.4622	12.7772
61.8	14.4	13.4608	12.845
61.9	14.5828	13.4606	12.9311
62	14.8677	13.4459	13.0282
62.1	15.2247	13.4029	13.1257
62.2	15.6183	13.3269	13.2116
62.3	16.0133	13.2268	13.2765
62.4	16.3803	13.1229	13.3168
62.5	16.6969	13.0402	13.336
62.6	16.9484	12.9986	13.3428
62.7	17.1253	13.0064	13.3478
62.8	17.2228	13.0575	13.36
62.9	17.2403	13.1355	13.3846
63	17.1822	13.2209	13.4215
63.1	17.0585	13.2974	13.4657
63.2	16.885	13.3554	13.5081
63.3	16.6841	13.3916	13.5383
63.4	16.4843	13.4068	13.5463
63.5	16.3172	13.4034	13.5246
63.6	16.2094	13.385	13.4704
63.7	16.1761	13.3564	13.3868
63.8	16.2186	13.3248	13.2819
63.9	16.328	13.2991	13.1667
64	16.4941	13.2881	13.0522
64.1	16.7104	13.2975	12.9471
64.2	16.9745	13.328	12.8568
64.3	17.2823	13.3742	12.7833
64.4	17.6221	13.427	12.7253
64.5	17.9698	13.4762	12.6774
64.6	18.2914	13.514	12.632
64.7	18.5501	13.5368	12.5817
64.8	18.7163	13.5448	12.5237
64.9	18.7766	13.5408	12.4627
65	18.7361	13.5278	12.4098
65.1	18.6161	13.5073	12.3774
65.2	18.4461	13.4799	12.374
65.3	18.255	13.446	12.3995
65.4	18.0649	13.4077	12.4469
65.5	17.8885	13.368	12.5053
65.6	17.7299	13.3291	12.5639
65.7	17.5882	13.2908	12.6147
65.8	17.4619	13.2498	12.6524
65.9	17.3517	13.2012	12.6759
66	17.2618	13.1408	12.689
66.1	17.1969	13.0676	12.7026
66.2	17.1593	12.9848	12.7312
66.3	17.146	12.898	12.7882
66.4	17.1491	12.8131	12.8778
66.5	17.1569	12.735	12.9917
66.6	17.1542	12.6663	13.111
66.7	17.1224	12.6088	13.2143
66.8	17.0399	12.5628	13.2875
66.9	16.8867	12.5275	13.3292
67	16.6513	12.5	13.3494
67.1	16.3396	12.4761	13.362
67.2	15.9778	12.4513	13.3761
67.3	15.608	12.4228	13.3904
67.4	15.2759	12.3908	13.3946
67.5	15.0153	12.3593	13.375
67.6	14.8364	12.3367	13.3245
67.7	14.7237	12.3343	13.2487
67.8	14.6433	12.3644	13.1682
67.9	14.5572	12.4355	13.1147
68	14.4362	12.5494	13.1228
68.1	14.2694	12.7004	13.2203
68.2	14.0644	12.8764	13.4199
68.3	13.842	13.0601	13.7152
68.4	13.6273	13.2308	14.0815
68.5	13.4406	13.3666	14.4828
68.6	13.2938	13.4487	14.8805
68.7	13.1899	13.4666	15.2422
68.8	13.1266	13.4222	15.5458
68.9	13.0998	13.3305	15.7807
69	13.1065	13.2155	15.9453
69.1	13.1444	13.1038	16.045
69.2	13.2101	13.0165	16.0902
69.3	13.2966	12.9633	16.0955
69.4	13.391	12.9407	16.0792
69.5	13.4736	12.9362	16.0601
69.6	13.5222	12.9339	16.0518
69.7	13.5178	12.9213	16.0568
69.8	13.4532	12.893	16.0623
69.9	13.3367	12.8508	16.0416
70	13.1898	12.8001	15.9611
70.1	13.0394	12.7459	15.7924
70.2	12.9088	12.6928	15.5236
70.3	12.8122	12.6478	15.164
70.4	12.7534	12.624	14.7425
70.5	12.7281	12.6417	14.299
70.6	12.7284	12.7241	13.8731
70.7	12.745	12.8894	13.4962
70.8	12.7687	13.1441	13.1877
70.9	12.7919	13.4787	12.9553
71	12.8086	13.8703	12.7987
71.1	12.8159	14.2876	12.7123
71.2	12.8139	14.6982	12.6872
71.3	12.8062	15.0719	12.7113
71.4	12.7982	15.3807	12.7701
71.5	12.7951	15.5977	12.8477
71.6	12.8009	15.6983	12.9287
71.7	12.8176	15.6653	13.0009
71.8	12.8462	15.4962	13.057
71.9	12.8863	15.2078	13.0948
72	12.935	14.8347	13.1173
72.1	12.9857	14.4223	13.1296
72.2	13.0292	14.016	13.1375
72.3	13.0566	13.6516	13.1445
72.4	13.0626	13.3492	13.1512
72.5	13.0481	13.1134	13.1552
72.6	13.0189	12.9365	13.155
72.7	12.9825	12.8056	13.1534
72.8	12.9442	12.709	13.1617
72.9	12.9044	12.6402	13.1978
73	12.8609	12.5991	13.2812
73.1	12.8119	12.589	13.4235
73.2	12.7598	12.6121	13.6208
73.3	12.7113	12.6665	13.8535
73.4	12.6744	12.7462	14.0926
73.5	12.6566	12.8441	14.3113
73.6	12.6649	12.9562	14.4939
73.7	12.7062	13.0846	14.6399
73.8	12.7875	13.2379	14.7616
73.9	12.9166	13.4272	14.8766
74	13.1015	13.6616	15.0003
74.1	13.3499	13.9426	15.1404
74.2	13.6663	14.2621	15.295
74.3	14.0487	14.6017	15.4557
74.4	14.4844	14.9351	15.6118
74.5	14.9476	15.2305	15.7559
74.6	15.403	15.454	15.8865
74.7	15.8133	15.5746	16.0059
74.8	16.1495	15.572	16.1148
74.9	16.3974	15.4432	16.206
75	16.5579	15.2048	16.2623
75.1	16.6442	14.8889	16.26
75.2	16.6761	14.5351	16.1771
75.3	16.6772	14.1824	16.0009
75.4	16.67	13.8626	15.7356
75.5	16.673	13.597	15.4028
75.6	16.6954	13.3954	15.0377
75.7	16.7357	13.2578	14.6809
75.8	16.7817	13.1766	14.37
75.9	16.8146	13.1402	14.1337
76	16.8162	13.1385	13.9909
76.1	16.7758	13.1681	13.9522
76.2	16.6958	13.235	14.0217
76.3	16.5918	13.3522	14.1959
76.4	16.4873	13.5334	14.4622
76.5	16.4045	13.7854	14.7976
76.6	16.3569	14.1033	15.1698
76.7	16.3454	14.4701	15.5405
76.8	16.3604	14.8613	15.8717
76.9	16.3871	15.2508	16.131
77	16.4123	15.6151	16.2973
77.1	16.4292	15.9363	16.3638
77.2	16.4392	16.2029	16.3401
77.3	16.4512	16.4095	16.2513
77.4	16.4778	16.555	16.1328
77.5	16.5297	16.6391	16.0222
77.6	16.611	16.6578	15.9488
77.7	16.7152	16.6018	15.9269
77.8	16.8262	16.4575	15.954
77.9	16.9218	16.2133	16.0164
78	16.9807	15.8676	16.0974
78.1	16.9889	15.4336	16.1849
78.2	16.9451	14.9411	16.2737
78.3	16.8607	14.431	16.3625
78.4	16.7575	13.9488	16.4484
78.5	16.6605	13.5351	16.5237
78.6	16.5904	13.2195	16.5766
78.7	16.5566	13.0159	16.5965
78.8	16.5537	12.9215	16.579
78.9	16.5646	12.9194	16.529
79	16.5682	12.984	16.4584
79.1	16.5481	13.0876	16.3822
79.2	16.4992	13.2046	16.3145
79.3	16.4295	13.315	16.2645
79.4	16.3584	13.4046	16.236
79.5	16.3122	13.4654	16.2272
79.6	16.3153	13.4951	16.2332
79.7	16.3832	13.4977	16.2477
79.8	16.5156	13.4818	16.2662
79.9	16.6969	13.4606	16.2885
80	16.9004	13.4516	16.3195
80.1	17.0963	13.4774	16.3672
80.2	17.2597	13.5651	16.4381
80.3	17.3751	13.7414	16.5333
80.4	17.4384	14.0252	16.6475
80.5	17.4551	14.4186	16.7696
80.6	17.4369	14.9015	16.8852
80.7	17.3986	15.4326	16.9792
80.8	17.3548	15.9574	17.0383
80.9	17.3174	16.4214	17.0536
81	17.2935	16.7835	17.0235
81.1	17.285	17.026	16.9543
81.2	17.2896	17.157	16.8594
81.3	17.3032	17.2046	16.7563
81.4	17.3222	17.2055	16.6628
81.5	17.3444	17.1929	16.5929
81.6	17.3685	17.1879	16.5535
81.7	17.3929	17.196	16.5439
81.8	17.414	17.2094	16.5559
81.9	17.4266	17.2134	16.5748
82	17.4264	17.1929	16.5802
82.1	17.4122	17.1383	16.5477
82.2	17.3873	17.0477	16.452
82.3	17.3586	16.9252	16.2735
82.4	17.3328	16.7786	16.0043
82.5	17.3137	16.617	15.6533
82.6	17.2984	16.4509	15.2452
82.7	17.2771	16.2927	14.8162
82.8	17.2359	16.1568	14.4078
82.9	17.1636	16.0583	14.0608
83	17.0587	16.0095	13.811
83.1	16.9316	16.0153	13.6854
83.2	16.8016	16.0695	13.6981
83.3	16.6912	16.1552	13.8461
83.4	16.6197	16.2488	14.1061
83.5	16.5985	16.327	14.4339
83.6	16.6291	16.3717	14.7714
83.7	16.7033	16.3724	15.0577
83.8	16.8049	16.3282	15.2422
83.9	16.9131	16.2478	15.2946
84	17.0066	16.1488	15.2087
84.1	17.0678	16.0551	15.0001
84.2	17.0853	15.9922	14.701
84.3	17.0563	15.9814	14.3517
84.4	16.9859	16.0345	13.9932
84.5	16.8835	16.1512	13.6594
84.6	16.7579	16.3208	13.3735
84.7	16.6132	16.5275	13.1458
84.8	16.4482	16.7569	12.976
84.9	16.2618	17.0005	12.8562
85	16.0586	17.2557	12.7752
85.1	15.8518	17.5219	12.7211
85.2	15.6625	17.7954	12.6839
85.3	15.514	18.0658	12.6568
85.4	15.4251	18.3164	12.6367
85.5	15.405	18.5284	12.6225
85.6	15.4517	18.687	12.6127
85.7	15.5525	18.7855	12.6036
85.8	15.6885	18.8277	12.5891
85.9	15.8391	18.828	12.5632
86	15.9868	18.809	12.5227
86.1	16.1204	18.7932	12.4706
86.2	16.2346	18.7926	12.4153
86.3	16.3283	18.8	12.368
86.4	16.4009	18.7878	12.3385
86.5	16.4493	18.7184	12.3321
86.6	16.4667	18.5604	12.35
86.7	16.4442	18.3021	12.3923
86.8	16.3752	17.9573	12.4594
86.9	16.2604	17.5602	12.5517
87	16.1109	17.1554	12.6683
87.1	15.9477	16.7846	12.8036
87.2	15.7972	16.4764	12.9459
87.3	15.6837	16.2396	13.077
87.4	15.622	16.0612	13.1751
87.5	15.6136	15.9113	13.2209
87.6	15.646	15.7521	13.2041
87.7	15.6948	15.5513	13.1287
87.8	15.7304	15.2926	13.0125
87.9	15.7271	14.9802	12.8818
88	15.672	14.6369	12.763
88.1	15.5704	14.2957	12.6752
88.2	15.4449	13.9896	12.626
88.3	15.3276	13.7408	12.6124
88.4	15.2481	13.5527	12.6243
88.5	15.2222	13.4094	12.6495
88.6	15.2468	13.2836	12.6783
88.7	15.3036	13.1499	12.7048
88.8	15.368	12.9965	12.7267
88.9	15.4203	12.8288	12.743
89	15.4533	12.6644	12.752
89.1	15.4728	12.5238	12.7508
89.2	15.4924	12.4226	12.7369
89.3	15.5247	12.3673	12.7107
89.4	15.5735	12.3542	12.6765
89.5	15.6322	12.3723	12.6408
89.6	15.6882	12.4059	12.6102
89.7	15.7306	12.4401	12.5891
89.8	15.7556	12.4656	12.579
89.9	15.7666	12.4818	12.5777
90	15.7711	12.4943	12.5795
90.1	15.7765	12.5105	12.5763
90.2	15.7882	12.5344	12.5593
90.3	15.809	12.5639	12.5237
90.4	15.8384	12.5924	12.4715
90.5	15.8709	12.6127	12.4115
90.6	15.8965	12.6204	12.3552
90.7	15.9041	12.6161	12.3114
90.8	15.8867	12.6044	12.2834
90.9	15.846	12.5927	12.269
91	15.7921	12.5875	12.2637
91.1	15.7394	12.5917	12.2648
91.2	15.7015	12.6027	12.2711
91.3	15.6871	12.6134	12.2826
91.4	15.6983	12.6152	12.2972
91.5	15.732	12.6002	12.3105
91.6	15.782	12.5641	12.3169
91.7	15.8417	12.5079	12.3131
91.8	15.9061	12.4385	12.3014
91.9	15.9721	12.3682	12.2903
92	16.0382	12.3105	12.2918
92.1	16.1033	12.2758	12.316
92.2	16.1654	12.2687	12.367
92.3	16.2212	12.288	12.4406
92.4	16.2661	12.3286	12.5254
92.5	16.2941	12.3836	12.6057
92.6	16.2988	12.4457	12.6666
92.7	16.2758	12.5087	12.6979
92.8	16.2254	12.5687	12.6976
92.9	16.1551	12.627	12.6729
93	16.0778	12.6917	12.638
93.1	16.0083	12.779	12.6094
93.2	15.9589	12.9106	12.6002
93.3	15.9371	13.1072	12.6175
93.4	15.9457	13.3802	12.6623
93.5	15.9833	13.7226	12.7314
93.6	16.0454	14.1062	12.8196
93.7	16.1247	14.4871	12.9203
93.8	16.2122	14.8193	13.0266
93.9	16.2977	15.0689	13.1346
94	16.3699	15.2234	13.2468
94.1	16.4137	15.291	13.3741
94.2	16.41	15.2909	13.5338
94.3	16.3368	15.2426	13.7441
94.4	16.1746	15.158	14.0174
94.5	15.9125	15.0399	14.3545
94.6	15.5545	14.8858	14.7432
94.7	15.1223	14.6939	15.1593
94.8	14.6527	14.4698	15.5715
94.9	14.1902	14.2282	15.948
95	13.7774	13.9893	16.2635
95.1	13.4454	13.7723	16.5017
95.2	13.2094	13.5887	16.6552
95.3	13.0673	13.4406	16.7246
95.4	13.0042	13.3232	16.7172
95.5	12.998	13.2293	16.6475
95.6	13.0259	13.1535	16.5381
95.7	13.0685	13.0947	16.4176
95.8	13.1122	13.0555	16.3177
95.9	13.1488	13.0398	16.266
96	13.1739	13.0488	16.2784
96.1	13.1864	13.0781	16.3546
96.2	13.1873	13.1161	16.4781
96.3	13.18	13.1459	16.621
96.4	13.1709	13.1512	16.7527
96.5	13.1682	13.1226	16.8468
96.6	13.1805	13.0633	16.8847
96.7	13.2139	12.9904	16.8581
96.8	13.27	12.9321	16.77
96.9	13.3442	12.9206	16.633
97	13.4278	12.9837	16.4664
97.1	13.5108	13.1388	16.2921
97.2	13.5847	13.3891	16.1306
97.3	13.6445	13.7233	15.9999
97.4	13.6888	14.1167	15.9139
97.5	13.7195	14.5351	15.8813
97.6	13.7408	14.94	15.9028
97.7	13.7582	15.2964	15.9688
97.8	13.7775	15.5785	16.0588
97.9	13.8031	15.7753	16.1457
98	13.8363	15.8921	16.2023
98.1	13.874	15.9497	16.2103
98.2	13.9087	15.9805	16.1648
98.3	13.9312	16.0233	16.0729
98.4	13.9346	16.1166	15.9473
98.5	13.9161	16.2914	15.7973
98.6	13.8763	16.5643	15.6238
98.7	13.8165	16.9328	15.4196
98.8	13.7358	17.3743	15.1747
98.9	13.6326	17.8481	14.8846
99	13.5075	18.3028	14.5556
99.1	13.3667	18.6877	14.207
99.2	13.2236	18.965	13.8664
99.3	13.0961	19.1196	13.5631
99.4	13.0023	19.1614	13.3199
99.5	12.9551	19.1191	13.1487
99.6	12.9584	19.0292	13.0484
99.7	13.006	18.926	13.0072
99.8	13.0847	18.8347	13.0067
99.9	13.1785	18.7692	13.0273
100	13.2737	18.7343	13.0536
100.1	13.3628	18.7269	13.0766
100.2	13.4441	18.7392	13.0935
100.3	13.5199	18.759	13.106
100.4	13.5941	18.7724	13.1179
100.5	13.6714	18.7651	13.1327
100.6	13.7618	18.7245	13.1524
100.7	13.8858	18.6414	13.1767
100.8	14.0754	18.5122	13.202
100.9	14.3662	18.3398	13.2213
101	14.7848	18.1333	13.225
101.1	15.3351	17.905	13.2039
101.2	15.9939	17.6669	13.1531
101.3	16.7157	17.4285	13.0757
101.4	17.4458	17.1967	12.9837
101.5	18.1332	16.9774	12.8945
101.6	18.7398	16.7758	12.8271
101.7	19.2417	16.5958	12.7957
101.8	19.6257	16.4369	12.8053
101.9	19.8856	16.2923	12.8506
102	20.023	16.1507	12.9175
102.1	20.0504	16.001	12.9882
102.2	19.9942	15.8388	13.0472
102.3	19.8903	15.6699	13.0862
102.4	19.7758	15.5107	13.1051
102.5	19.6799	15.3842	13.1107
102.6	19.6184	15.3133	13.1122
102.7	19.5943	15.3131	13.117
102.8	19.6019	15.3858	13.1277
102.9	19.633	15.5194	13.1424
103	19.6814	15.6905	13.156
103.1	19.7442	15.8717	13.1631
103.2	19.8212	16.0379	13.1584
103.3	19.9123	16.1722	13.1369
103.4	20.0159	16.2681	13.0949
103.5	20.1272	16.3284	13.0325
103.6	20.2387	16.3611	12.9544
103.7	20.3411	16.3763	12.8694
103.8	20.4245	16.3834	12.7867
103.9	20.4807	16.3901	12.7128
104	20.5035	16.4018	12.6499
104.1	20.4901	16.421	12.5964
104.2	20.4418	16.4463	12.548
104.3	20.365	16.4728	12.4991
104.4	20.2718	16.4926	12.4445
104.5	20.1773	16.4973	12.3834
104.6	20.0964	16.4806	12.3221
104.7	20.0388	16.4413	12.2765
104.8	20.0068	16.3847	12.2711
104.9	19.9952	16.3206	12.3347
105	19.9943	16.2612	12.4932
105.1	19.9932	16.2169	12.7617
105.2	19.9839	16.1945	13.1394
105.3	19.9608	16.1957	13.6081
105.4	19.919	16.2168	14.1337
105.5	19.8498	16.2469	14.6723
105.6	19.7404	16.2669	15.1771
105.7	19.5769	16.2501	15.6066
105.8	19.3516	16.1661	15.9308
105.9	19.0699	15.9899	16.1359
106	18.7517	15.7106	16.2261
106.1	18.4271	15.3376	16.2218
106.2	18.1271	14.8995	16.1548
106.3	17.8742	14.4379	16.0605
106.4	17.6764	13.9963	15.9709
106.5	17.5284	13.609	15.908
106.6	17.4162	13.2944	15.8836
106.7	17.323	13.0528	15.9019
106.8	17.2322	12.8713	15.9629
106.9	17.1281	12.7313	16.0634
107	16.9951	12.6173	16.1958
107.1	16.8191	12.5232	16.3466
107.2	16.5893	12.4523	16.497
107.3	16.3018	12.4125	16.627
107.4	15.9613	12.4094	16.7197
107.5	15.5811	12.4417	16.7664
107.6	15.1823	12.5013	16.7671
107.7	14.7928	12.5776	16.7296
107.8	14.4448	12.6626	16.6672
107.9	14.1714	12.7525	16.5966
108	14.0017	12.847	16.535
108.1	13.9554	12.9459	16.4964
108.2	14.0382	13.0466	16.4876
108.3	14.2409	13.1427	16.5063
108.4	14.5391	13.2243	16.5425
108.5	14.8969	13.28	16.5834
108.6	15.2727	13.2998	16.6172
108.7	15.6268	13.2783	16.6364
108.8	15.9279	13.2169	16.6375
108.9	16.1578	13.1238	16.6215
109	16.3123	13.0125	16.5929
109.1	16.3997	12.898	16.5582
109.2	16.4382	12.7927	16.5249
109.3	16.4495	12.7027	16.4994
109.4	16.452	12.6277	16.4854
109.5	16.4546	12.5622	16.484
109.6	16.456	12.5004	16.4932
109.7	16.4486	12.4406	16.5096
109.8	16.4254	12.388	16.5293
109.9	16.3849	12.3534	16.5482
110	16.3322	12.349	16.5619
110.1	16.2743	12.3816	16.5645
110.2	16.2156	12.4475	16.5471
110.3	16.1529	12.5327	16.5004
110.4	16.0759	12.6167	16.4182
110.5	15.9688	12.6802	16.3032
110.6	15.8161	12.7102	16.1687
110.7	15.608	12.7025	16.0368
110.8	15.3453	12.6609	15.9309
110.9	15.0401	12.5944	15.8671
111	14.7132	12.5144	15.8455
111.1	14.3876	12.4324	15.8478
111.2	14.0832	12.3583	15.8409
111.3	13.8137	12.2998	15.786
111.4	13.5849	12.2607	15.6505
111.5	13.3969	12.2406	15.4172
111.6	13.2461	12.2357	15.0898
111.7	13.1282	12.2399	14.6907
111.8	13.0393	12.2486	14.2549
111.9	12.9765	12.2595	13.8218
112	12.9363	12.2739	13.4276
112.1	12.9142	12.2951	13.1001
112.2	12.9048	12.3276	12.855
112.3	12.9028	12.3753	12.6939
112.4	12.9038	12.441	12.6056
112.5	12.9052	12.5264	12.5691
112.6	12.907	12.635	12.5598
112.7	12.9109	12.7747	12.5558
112.8	12.9193	12.958	12.5431
112.9	12.9329	13.1968	12.5174
113	12.95	13.4943	12.4822
113.1	12.9664	13.8372	12.4451
113.2	12.9773	14.1932	12.4149
113.3	12.9798	14.5168	12.3987
113.4	12.9741	14.7608	12.4019
113.5	12.9625	14.8892	12.4265
113.6	12.948	14.8854	12.4703
113.7	12.9323	14.7549	12.5271
113.8	12.9152	14.5212	12.5873
113.9	12.896	14.2188	12.6401
114	12.8747	13.8853	12.6757
114.1	12.8536	13.5553	12.6891
114.2	12.8366	13.2564	12.6817
114.3	12.8281	13.0081	12.6622
114.4	12.8305	12.8215	12.6438
114.5	12.8428	12.7004	12.6397
114.6	12.8613	12.6408	12.6584
114.7	12.8816	12.6317	12.7002
114.8	12.9016	12.6584	12.7574
114.9	12.9221	12.7059	12.8183
115	12.9473	12.7617	12.8715
115.1	12.985	12.8158	12.9095
115.2	13.0478	12.8602	12.9292
115.3	13.1529	12.8887	12.9302
115.4	13.3187	12.8986	12.9146
115.5	13.5578	12.893	12.8863
115.6	13.8707	12.8805	12.8517
115.7	14.243	12.8724	12.8191
115.8	14.6486	12.8768	12.7978
115.9	15.0584	12.8959	12.7945
116	15.4468	12.926	12.8106
116.1	15.7962	12.9601	12.8401
116.2	16.0946	12.9913	12.8707
116.3	16.3317	13.0139	12.8875
116.4	16.4956	13.0232	12.8781
116.5	16.5736	13.016	12.8386
116.6	16.5553	12.9916	12.7751
116.7	16.4383	12.954	12.7023
116.8	16.2306	12.913	12.637
116.9	15.9485	12.8833	12.5898
117	15.6125	12.8797	12.5602
117.1	15.2424	12.9131	12.5379
117.2	14.8573	12.9855	12.5098
117.3	14.4759	13.089	12.4686
117.4	14.1172	13.2079	12.4176
117.5	13.7996	13.3237	12.3688
117.6	13.5379	13.4194	12.3364
117.7	13.34	13.4822	12.3303
117.8	13.2069	13.5027	12.3541
117.9	13.1333	13.4745	12.4091
118	13.1108	13.3951	12.4995
118.1	13.1297	13.2675	12.6366
118.2	13.1801	13.1034	12.8362
118.3	13.2531	12.9229	13.1115
118.4	13.3413	12.7522	13.4638
118.5	13.4379	12.6173	13.8768
118.6	13.5352	12.5374	14.319
118.7	13.6221	12.5194	14.7522
118.8	13.6847	12.5566	15.1423
118.9	13.7104	12.632	15.4672
119	13.693	12.7229	15.7176
119.1	13.6351	12.8075	15.8911
119.2	13.5483	12.8699	15.985
119.3	13.4507	12.9033	15.9926
119.4	13.3631	12.9098	15.9062
119.5	13.3043	12.8985	15.7233
119.6	13.2852	12.8816	15.4519
119.7	13.3049	12.871	15.112
119.8	13.3515	12.8749	14.7332
119.9	13.4066	12.8963	14.3484
120	13.4522	12.9326	13.9878
120.1	13.4759	12.9766	13.6741
120.2	13.4733	13.02	13.4199
120.3	13.4489	13.056	13.2282
120.4	13.4131	13.0826	13.0953
120.5	13.379	13.1021	13.0115
120.6	13.358	13.1191	12.9628
120.7	13.3564	13.1375	12.932
120.8	13.3742	13.1578	12.9031
120.9	13.4066	13.1777	12.8658
121	13.448	13.1933	12.8188
121.1	13.4945	13.2027	12.7682
121.2	13.546	13.2064	12.7224
121.3	13.6039	13.2074	12.6876
121.4	13.6694	13.2085	12.6656
121.5	13.7405	13.2101	12.655
121.6	13.8123	13.2101	12.6544
121.7	13.8776	13.2045	12.665
121.8	13.929	13.1899	12.6902
121.9	13.9607	13.1664	12.7326
122	13.97	13.1384	12.791
122.1	13.9589	13.1138	12.8582
122.2	13.9338	13.102	12.9227
122.3	13.9048	13.1092	12.9727
122.4	13.8813	13.1348	13.0007
122.5	13.8683	13.1691	13.0063
122.6	13.8641	13.1963	12.996
122.7	13.8607	13.2004	12.9797
122.8	13.8483	13.1724	12.9674
122.9	13.8196	13.1133	12.965
123	13.7718	13.032	12.9733
123.1	13.7066	12.9404	12.9891
123.2	13.6277	12.8479	13.0066
123.3	13.5395	12.7614	13.0203
123.4	13.4477	12.6868	13.0266
123.5	13.3602	12.6317	13.0244
123.6	13.2849	12.6042	13.015
123.7	13.2282	12.6092	13
123.8	13.1934	12.6444	12.982
123.9	13.1801	12.6993	12.964
124	13.185	12.759	12.9499
124.1	13.2008	12.8103	12.9435
124.2	13.2184	12.8466	12.9462
124.3	13.2298	12.869	12.956
124.4	13.2326	12.8825	12.9678
124.5	13.2315	12.8917	12.9749
124.6	13.2368	12.8974	12.9717
124.7	13.26	12.8965	12.9546
124.8	13.3087	12.8839	12.9228
124.9	13.3835	12.8562	12.8778
125	13.4771	12.8144	12.824
125.1	13.5765	12.7643	12.7684
125.2	13.6664	12.7148	12.7222
125.3	13.7337	12.6763	12.7004
125.4	13.7726	12.6569	12.7206
125.5	13.7881	12.6599	12.8003
125.6	13.797	12.6822	12.9522
125.7	13.8249	12.715	13.1807
125.8	13.8993	12.7476	13.4782
125.9	14.0409	12.7727	13.8256
126	14.256	12.7899	14.1937
126.1	14.5309	12.805	14.5466
126.2	14.8329	12.8277	14.8475
126.3	15.1175	12.8654	15.0654
126.4	15.3413	12.9202	15.1819
126.5	15.4765	12.987	15.1947
126.6	15.5199	13.0551	15.1175
126.7	15.4931	13.1106	14.9756
126.8	15.4351	13.1397	14.7979
126.9	15.3886	13.1329	14.6099
127	15.3887	13.0874	14.4296
127.1	15.4535	13.0082	14.2677
127.2	15.5819	12.9063	14.1296
127.3	15.756	12.7958	14.0182
127.4	15.947	12.689	13.9366
127.5	16.1239	12.5944	13.8906
127.6	16.2605	12.5169	13.8903
127.7	16.3414	12.4605	13.9487
127.8	16.3625	12.4308	14.0741
127.9	16.3292	12.4341	14.2615
128	16.2532	12.4749	14.4865
128.1	16.1504	12.5514	14.7071
128.2	16.039	12.6537	14.8739
128.3	15.938	12.7656	14.9441
128.4	15.8635	12.8683	14.8935
128.5	15.8247	12.9449	14.723
128.6	15.8223	12.9833	14.4562
128.7	15.8501	12.9775	14.1328
128.8	15.8985	12.9278	13.7973
128.9	15.959	12.84	13.4889
129	16.0254	12.7238	13.2342
129.1	16.0939	12.5918	13.0442
129.2	16.1615	12.46	12.9151
129.3	16.2241	12.3453	12.8318
129.4	16.2757	12.262	12.7736
129.5	16.3091	12.218	12.719
129.6	16.3177	12.2123	12.6532
129.7	16.2956	12.237	12.5718
129.8	16.2364	12.2811	12.4823
129.9	16.1304	12.3332	12.4006
130	15.9655	12.3842	12.343
130.1	15.7309	12.4275	12.3188
130.2	15.4248	12.4585	12.327
130.3	15.0591	12.474	12.3569
130.4	14.6593	12.4723	12.3945
130.5	14.2586	12.4528	12.4276
130.6	13.8891	12.417	12.4509
130.7	13.5737	12.3691	12.4668
130.8	13.3224	12.3169	12.4847
130.9	13.1339	12.2707	12.5188
131	12.9992	12.2406	12.586
131.1	12.9062	12.2331	12.7038
131.2	12.8426	12.2486	12.887
131.3	12.7982	12.2813	13.1436
131.4	12.7651	12.3218	13.4707
131.5	12.7383	12.36	13.8529
131.6	12.7156	12.3883	14.2632
131.7	12.6979	12.4031	14.6687
131.8	12.6886	12.4062	15.0375
131.9	12.6926	12.4025	15.3466
132	12.7134	12.3978	15.5867
132.1	12.7506	12.3955	15.7629
132.2	12.7985	12.3961	15.8903
132.3	12.8467	12.398	15.9856
132.4	12.8839	12.3995	16.0572
132.5	12.9015	12.4002	16.0992
132.6	12.8982	12.4012	16.0909
132.7	12.8807	12.4046	16.0051
132.8	12.8618	12.4119	15.8206
132.9	12.8555	12.4235	15.5331
133	12.8709	12.4389	15.161
133.1	12.9088	12.4569	14.7442
133.2	12.9631	12.4769	14.3378
133.3	13.0247	12.4981	14.0022
133.4	13.0857	12.5188	13.7909
133.5	13.1407	12.5357	13.7387
133.6	13.1856	12.5439	13.8532
133.7	13.2154	12.5387	14.1122
133.8	13.2229	12.517	14.4679
133.9	13.2008	12.4791	14.8583
134	13.145	12.4293	15.2211
134.1	13.058	12.3754	15.5074
134.2	12.9498	12.3269	15.6901
134.3	12.8359	12.2933	15.764
134.4	12.7336	12.2824	15.7397
134.5	12.6562	12.2978	15.6357
134.6	12.6092	12.3377	15.4733
134.7	12.5896	12.3953	15.2748
134.8	12.5872	12.4614	15.0652
134.9	12.59	12.5276	14.8737
135	12.5881	12.5878	14.7321
135.1	12.5775	12.6367	14.6675
135.2	12.5608	12.6679	14.6924
135.3	12.5462	12.6742	14.7972
135.4	12.5447	12.6501	14.9495
135.5	12.5668	12.5965	15.1034
135.6	12.6195	12.5225	15.2143
135.7	12.7047	12.444	15.2539
135.8	12.8187	12.3777	15.2189
135.9	12.9533	12.3356	15.13
136	13.0968	12.322	15.0245
136.1	13.2357	12.3339	14.9446
136.2	13.357	12.3647	14.9251
136.3	13.4506	12.4068	14.9851
136.4	13.5123	12.4536	15.1233
136.5	13.5444	12.5005	15.3193
136.6	13.5551	12.5454	15.5399
136.7	13.5554	12.5902	15.7499
136.8	13.5556	12.6402	15.9208
136.9	13.5616	12.7017	16.0361
137	13.5742	12.779	16.0911
137.1	13.5896	12.8698	16.0871
137.2	13.6015	12.9639	16.0279
137.3	13.6043	13.0454	15.9186
137.4	13.5949	13.0993	15.7693
137.5	13.5743	13.1172	15.5978
137.6	13.548	13.0999	15.4297
137.7	13.5256	13.0557	15.2914
137.8	13.5186	12.9952	15.2035
137.9	13.5371	12.9266	15.1755
138	13.5854	12.8544	15.2052
138.1	13.6594	12.78	15.2826
138.2	13.7467	12.7035	15.3941
138.3	13.8291	12.6269	15.5267
138.4	13.8879	12.5558	15.669
138.5	13.9079	12.4998	15.8112
138.6	13.8805	12.4697	15.9444
138.7	13.8047	12.4736	16.0604
138.8	13.6882	12.5132	16.1528
138.9	13.5484	12.5825	16.2186
139	13.4119	12.6698	16.2595
139.1	13.3093	12.7608	16.2812
139.2	13.2683	12.8429	16.2917
139.3	13.3074	12.9079	16.2988
139.4	13.4337	12.9539	16.3092
139.5	13.6461	12.9854	16.3273
139.6	13.9421	13.0117	16.3547
139.7	14.3221	13.0432	16.3904
139.8	14.7884	13.0865	16.4311
139.9	15.3394	13.1426	16.4737
140	15.9626	13.2081	16.5162
140.1	16.6313	13.2785	16.5583
140.2	17.3086	13.3524	16.5996
140.3	17.9555	13.4308	16.6386
140.4	18.5395	13.5147	16.6732
140.5	19.0397	13.6018	16.7008
140.6	19.4474	13.6855	16.7197
140.7	19.7627	13.7567	16.7275
140.8	19.9899	13.8069	16.7211
140.9	20.1322	13.8311	16.6957
141	20.1892	13.8294	16.647
141.1	20.1568	13.807	16.573
141.2	20.0316	13.7717	16.477
141.3	19.8163	13.7317	16.3681
141.4	19.5244	13.6922	16.2604
141.5	19.1803	13.6535	16.1691
141.6	18.8149	13.6121	16.1069
141.7	18.4578	13.5629	16.0807
141.8	18.1312	13.5024	16.0892
141.9	17.8465	13.4299	16.1241
142	17.6074	13.3476	16.1725
142.1	17.4139	13.2595	16.2225
142.2	17.2655	13.1702	16.266
142.3	17.1614	13.0856	16.3007
142.4	17.0977	13.0115	16.3284
142.5	17.0636	12.9526	16.3523
142.6	17.0409	12.9109	16.3744
142.7	17.0077	12.8847	16.3959
142.8	16.9453	12.8694	16.4181
142.9	16.8457	12.86	16.443
143	16.7147	12.8528	16.472
143.1	16.5699	12.847	16.5037
143.2	16.4336	12.8437	16.5321
143.3	16.325	12.8449	16.5481
143.4	16.2531	12.8521	16.5424
143.5	16.2141	12.8655	16.5101
143.6	16.1918	12.8845	16.4518
143.7	16.1636	12.9078	16.3734
143.8	16.1095	12.9344	16.2831
143.9	16.0239	12.9634	16.1884
144	15.9229	12.9942	16.0952
144.1	15.843	13.0263	16.0089
144.2	15.8295	13.0579	15.9356
144.3	15.9183	13.0862	15.8825
144.4	16.1197	13.1063	15.8562
144.5	16.4126	13.1132	15.8584
144.6	16.7516	13.1036	15.8842
144.7	17.0822	13.0779	15.9223
144.8	17.357	13.0405	15.9587
144.9	17.5447	12.998	15.9816
145	17.6339	12.9561	15.9853
145.1	17.6314	12.9178	15.9711
145.2	17.5568	12.8833	15.9468
145.3	17.4363	12.8515	15.9249
145.4	17.2942	12.8214	15.9188
145.5	17.1464	12.7919	15.9378
145.6	16.9954	12.7631	15.9823
145.7	16.8318	12.7349	16.0438
145.8	16.642	12.7077	16.1086
145.9	16.4181	12.6818	16.1641
146	16.1675	12.658	16.2047
146.1	15.9147	12.6378	16.2319
146.2	15.6958	12.6234	16.2518
146.3	15.5499	12.6173	16.2691
146.4	15.5078	12.621	16.2844
146.5	15.5833	12.6338	16.2948
146.6	15.7676	12.6522	16.2981
146.7	16.029	12.6693	16.2975
146.8	16.322	12.6761	16.3008
146.9	16.6015	12.6631	16.3179
147	16.8377	12.6238	16.355
147.1	17.0235	12.5576	16.4112
147.2	17.171	12.4702	16.4763
147.3	17.3002	12.3718	16.5334
147.4	17.4247	12.2743	16.5628
147.5	17.543	12.188	16.548
147.6	17.6371	12.1208	16.482
147.7	17.679	12.0794	16.3699
147.8	17.6427	12.0704	16.2285
147.9	17.5156	12.0999	16.0813
148	17.3053	12.1713	15.9521
148.1	17.0389	12.2841	15.8586
148.2	16.7547	12.4341	15.8085
148.3	16.4914	12.6133	15.7995
148.4	16.2788	12.8085	15.8225
148.5	16.1328	13.0006	15.8667
148.6	16.0551	13.1659	15.9224
148.7	16.0361	13.2815	15.9827
148.8	16.0596	13.3351	16.0419
148.9	16.1081	13.3327	16.0946
149	16.1671	13.2999	16.134
149.1	16.2277	13.2759	16.154
149.2	16.286	13.2998	16.1518
149.3	16.3404	13.3976	16.1302
149.4	16.3879	13.5742	16.0969
149.5	16.4229	13.8139	16.0605
149.6	16.4393	14.089	16.027
149.7	16.4329	14.3696	15.9986
149.8	16.4047	14.6291	15.975
149.9	16.3605	14.8462	15.956
150	16.3089	15.0028	15.9421
150.1	16.259	15.0824	15.9344
150.2	16.218	15.0723	15.9328
150.3	16.1915	14.9667	15.9351
150.4	16.1856	14.7709	15.9382
150.5	16.2095	14.5018	15.9398
150.6	16.275	14.1856	15.9399
150.7	16.3938	13.8526	15.9406
150.8	16.5716	13.5313	15.943
150.9	16.8034	13.2436	15.9458
151	17.0695	13.0027	15.9453
151.1	17.3371	12.8123	15.9379
151.2	17.5657	12.6683	15.9225
151.3	17.7171	12.562	15.8999
151.4	17.7655	12.4832	15.8708
151.5	17.7037	12.4235	15.8339
151.6	17.5452	12.3778	15.7859
151.7	17.3184	12.3445	15.7229
151.8	17.0589	12.3237	15.6424
151.9	16.7995	12.3159	15.5441
152	16.5631	12.3199	15.4302
152.1	16.3604	12.3332	15.3051
152.2	16.1928	12.3522	15.1762
152.3	16.0588	12.3738	15.0547
152.4	15.9627	12.3958	14.9552
152.5	15.9169	12.4162	14.8932
152.6	15.9398	12.4334	14.8804
152.7	16.0455	12.4462	14.9192
152.8	16.2331	12.4558	14.9988
152.9	16.4811	12.4654	15.0938
153	16.7484	12.4792	15.1682
153.1	16.9853	12.5001	15.1843
153.2	17.1471	12.5296	15.1128
153.3	17.2075	12.5671	14.942
153.4	17.1638	12.6111	14.6812
153.5	17.0357	12.6582	14.3575
153.6	16.8567	12.7023	14.0082
153.7	16.6648	12.7344	13.6705
153.8	16.4933	12.7437	13.3737
153.9	16.3646	12.7211	13.1341
154	16.2884	12.6636	12.9542
154.1	16.2621	12.577	12.8256
154.2	16.2744	12.4758	12.7348
154.3	16.3099	12.3803	12.6682
154.4	16.3525	12.3107	12.6176
154.5	16.3881	12.2807	12.5842
154.6	16.4067	12.2939	12.5797
154.7	16.4012	12.343	12.6247
154.8	16.3651	12.4129	12.7408
154.9	16.2879	12.4862	12.9407
155	16.1552	12.5488	13.2199
155.1	15.9543	12.5938	13.5557
155.2	15.6852	12.622	13.9134
155.3	15.369	12.6398	14.2572
155.4	15.0475	12.6559	14.5587
155.5	14.7703	12.6776	14.8009
155.6	14.5765	12.709	14.9785
155.7	14.4789	12.7505	15.0954
155.8	14.4595	12.8004	15.163
155.9	14.4787	12.8559	15.1987
156	14.4903	12.9138	15.2226
156.1	14.4567	12.9694	15.2534
156.2	14.3574	13.0163	15.3022
156.3	14.1911	13.0472	15.3695
156.4	13.9724	13.0571	15.4455
156.5	13.7268	13.0466	15.5136
156.6	13.4841	13.0235	15.5567
156.7	13.2729	13.0006	15.5621
156.8	13.1136	12.9917	15.5241
156.9	13.0151	13.0068	15.4434
157	12.9731	13.0492	15.323
157.1	12.9743	13.1143	15.1636
157.2	13.0021	13.1908	14.9622
157.3	13.042	13.2637	14.7147
157.4	13.0848	13.3188	14.4217
157.5	13.1278	13.3468	14.0936
157.6	13.1743	13.3455	13.7511
157.7	13.2321	13.3189	13.4209
157.8	13.31	13.273	13.1289
157.9	13.4122	13.2121	12.8942
158	13.5355	13.1371	12.7256
158.1	13.669	13.0468	12.6219
158.2	13.7982	12.9409	12.5738
158.3	13.9108	12.8226	12.568
158.4	13.9998	12.7004	12.5919
158.5	14.0645	12.5881	12.6364
158.6	14.107	12.5021	12.6963
158.7	14.1274	12.4568	12.7671
158.8	14.1225	12.4602	12.8424
158.9	14.0877	12.5102	12.9131
159	14.0203	12.5947	12.9708
159.1	13.9224	12.6944	13.0115
159.2	13.8015	12.7878	13.0375
159.3	13.6698	12.857	13.0558
159.4	13.5421	12.8928	13.074
159.5	13.4333	12.8976	13.0969
159.6	13.3559	12.8855	13.1239
159.7	13.3169	12.8797	13.1496
159.8	13.3173	12.9074	13.1669
159.9	13.3521	12.9944	13.1713
160	13.4117	13.1601	13.1642
160.1	13.4846	13.4141	13.1531
160.2	13.559	13.755	13.1476
160.3	13.625	14.17	13.1544
160.4	13.6753	14.636	13.173
160.5	13.7051	15.1221	13.1959
160.6	13.7121	15.593	13.2117
160.7	13.6972	16.0146	13.2102
160.8	13.6653	16.3597	13.1859
160.9	13.6241	16.6126	13.1386
161	13.5833	16.77	13.0726
161.1	13.5509	16.8404	12.9943
161.2	13.5318	16.8406	12.9117
161.3	13.5263	16.7921	12.8358
161.4	13.5312	16.7173	12.7825
161.5	13.5419	16.6352	12.773
161.6	13.5555	16.5593	12.831
161.7	13.5709	16.4953	12.9765
161.8	13.5877	16.441	13.2189
161.9	13.6041	16.3896	13.5515
162	13.6176	16.3331	13.951
162.1	13.6271	16.2668	14.3813
162.2	13.6346	16.1914	14.8025
162.3	13.6448	16.1115	15.1799
162.4	13.6624	16.0328	15.4913
162.5	13.6894	15.9578	15.7292
162.6	13.7221	15.8851	15.8979
162.7	13.7526	15.8106	16.0077
162.8	13.7711	15.733	16.0711
162.9	13.7713	15.6572	16.1007
163	13.7544	15.5955	16.1079
163.1	13.7338	15.5638	16.1029
163.2	13.7345	15.5756	16.0937
163.3	13.7895	15.6372	16.0845
163.4	13.931	15.7451	16.0755
163.5	14.1787	15.886	16.0645
163.6	14.531	16.0401	16.048
163.7	14.9619	16.1849	16.0235
163.8	15.426	16.3011	15.9896
163.9	15.8683	16.3782	15.9466
164	16.2371	16.4179	15.897
164.1	16.4953	16.433	15.8459
164.2	16.6279	16.441	15.8003
164.3	16.6435	16.4548	15.7675
164.4	16.5714	16.4751	15.7532
164.5	16.4534	16.49	15.7597
164.6	16.333	16.4796	15.7851
164.7	16.2465	16.4259	15.8232
164.8	16.2154	16.322	15.865
164.9	16.2451	16.175	15.9014
165	16.3262	16.0022	15.9268
165.1	16.4388	15.8236	15.9403
165.2	16.5585	15.6539	15.945
165.3	16.6617	15.5001	15.9448
165.4	16.7311	15.3635	15.9417
165.5	16.7587	15.2455	15.9349
165.6	16.7461	15.1515	15.9226
165.7	16.7035	15.091	15.9042
165.8	16.6448	15.0725	15.8816
165.9	16.5845	15.0987	15.8589
166	16.5346	15.1657	15.8409
166.1	16.5037	15.2652	15.8315
166.2	16.497	15.3875	15.8315
166.3	16.5153	15.5236	15.8391
166.4	16.5528	15.6646	15.8499
166.5	16.5962	15.8013	15.8593
166.6	16.6268	15.9225	15.8655
166.7	16.6273	16.0166	15.8704
166.8	16.5885	16.0731	15.8782
166.9	16.5125	16.0872	15.8935
167	16.4123	16.0606	15.9184
167.1	16.3067	16.0026	15.9519
167.2	16.2154	15.9265	15.9881
167.3	16.1529	15.8461	16.0162
167.4	16.1237	15.7724	16.0197
167.5	16.1212	15.7104	15.9776
167.6	16.1309	15.661	15.8686
167.7	16.1367	15.6242	15.6771
167.8	16.1275	15.604	15.3985
167.9	16.0994	15.6092	15.0432
168	16.0563	15.6499	14.6374
168.1	16.0076	15.7313	14.2214
168.2	15.9655	15.8491	13.8445
168.3	15.9419	15.9858	13.5564
168.4	15.9448	16.1118	13.3968
168.5	15.9742	16.1893	13.3858
168.6	16.0229	16.1794	13.5185
168.7	16.0801	16.0512	13.7665
168.8	16.1369	15.7898	14.0846
168.9	16.1905	15.4024	14.4223
169	16.2445	14.9192	14.7363
169.1	16.3057	14.3881	14.9985
169.2	16.378	13.8638	15.1985
169.3	16.4577	13.3956	15.3387
169.4	16.5321	13.0174	15.427
169.5	16.5818	12.7434	15.4719
169.6	16.5879	12.5684	15.4799
169.7	16.5388	12.4736	15.4574
169.8	16.436	12.4332	15.4132
169.9	16.2951	12.421	15.3587
170	16.1413	12.4162	15.3059
170.1	16.002	12.4064	15.2647
170.2	15.8983	12.3872	15.2387
170.3	15.8399	12.3601	15.2224
170.4	15.8238	12.3294	15.2025
170.5	15.8376	12.2995	15.1609
170.6	15.865	12.2737	15.0813
170.7	15.8926	12.2548	14.9532
170.8	15.9134	12.2451	14.776
170.9	15.9274	12.2463	14.5608
171	15.9391	12.259	14.3305
171.1	15.9532	12.2807	14.1178
171.2	15.9728	12.3066	13.959
171.3	15.9988	12.3308	13.8864
171.4	16.0315	12.3484	13.92
171.5	16.0718	12.3577	14.063
171.6	16.1217	12.3601	14.3018
171.7	16.1831	12.3584	14.61
171.8	16.2567	12.354	14.954
171.9	16.3406	12.3458	15.2992
172	16.4288	12.3316	15.6152
172.1	16.5121	12.3103	15.8782
172.2	16.5789	12.2845	16.0706
172.3	16.6188	12.2594	16.1808
172.4	16.6257	12.2416	16.2045
172.5	16.6005	12.2363	16.1467
172.6	16.551	12.2456	16.0231
172.7	16.4897	12.2677	15.8586
172.8	16.4297	12.2974	15.683
172.9	16.3814	12.3281	15.5254
173	16.3488	12.3549	15.4085
173.1	16.3294	12.3768	15.3452
173.2	16.316	12.3965	15.3384
173.3	16.2994	12.4179	15.3842
173.4	16.2711	12.4432	15.4743
173.5	16.2256	12.4704	15.5987
173.6	16.1612	12.4947	15.747
173.7	16.0795	12.5104	15.9083
173.8	15.9844	12.5136	16.0713
173.9	15.8814	12.5039	16.224
174	15.777	12.4841	16.3539
174.1	15.6781	12.4588	16.4498
174.2	15.5917	12.4333	16.5047
174.3	15.5235	12.4136	16.5175
174.4	15.4756	12.4069	16.4943
174.5	15.4451	12.4205	16.4468
174.6	15.426	12.4591	16.3898
174.7	15.4128	12.5217	16.3374
174.8	15.4042	12.5995	16.2998
174.9	15.4016	12.6779	16.2824
175	15.4058	12.7392	16.2863
175.1	15.4132	12.7683	16.3086
175.2	15.4167	12.7574	16.3415
175.3	15.4106	12.7086	16.3714
175.4	15.3966	12.6335	16.3797
175.5	15.3862	12.5498	16.3454
175.6	15.3969	12.4758	16.2494
175.7	15.4451	12.425	16.0798
175.8	15.5375	12.4044	15.8357
175.9	15.6676	12.4145	15.5285
176	15.8173	12.4516	15.1792
176.1	15.9637	12.5093	14.8134
176.2	16.0866	12.5788	14.4556
176.3	16.1747	12.6475	14.1249
176.4	16.2269	12.7003	13.8333
176.5	16.2499	12.7229	13.5862
176.6	16.2529	12.7078	13.3823
176.7	16.2418	12.6594	13.2152
176.8	16.2141	12.5946	13.0741
176.9	16.1586	12.538	12.9468
177	16.0587	12.5124	12.8224
177.1	15.8992	12.5308	12.695
177.2	15.6729	12.5917	12.566
177.3	15.3849	12.6805	12.4452
177.4	15.0528	12.7758	12.3473
177.5	14.7033	12.8578	12.2873
177.6	14.3653	12.9142	12.2736
177.7	14.0653	12.9419	12.3051
177.8	13.8213	12.9447	12.3715
177.9	13.6412	12.9286	12.461
178	13.5219	12.8983	12.5677
178.1	13.4524	12.8565	12.6977
178.2	13.4175	12.8055	12.8669
178.3	13.4034	12.7499	13.0933
178.4	13.4004	12.6979	13.3873
178.5	13.4042	12.6609	13.7447
178.6	13.4127	12.6503	14.1458
178.7	13.4224	12.6736	14.56
178.8	13.4269	12.7307	14.9532
178.9	13.4172	12.8142	15.2939
179	13.3862	12.9102	15.5555
179.1	13.3316	13.0028	15.7173
179.2	13.2588	13.078	15.7667
179.3	13.1794	13.1271	15.7034
179.4	13.109	13.1484	15.5447
179.5	13.0622	13.1463	15.3268
179.6	13.0493	13.1284	15.0984
179.7	13.074	13.1023	14.9094
179.8	13.136	13.0744	14.7977
179.9	13.2355	13.0486	14.7815
180	13.376	13.0279	14.8582
180.1	13.5643	13.0154	15.0103
180.2	13.8061	13.015	15.2129
180.3	14.0997	13.03	15.4406
180.4	14.4324	13.0616	15.6711
180.5	14.7817	13.1063	15.8874
180.6	15.1207	13.1559	16.0774
180.7	15.4247	13.199	16.2336
180.8	15.6759	13.2248	16.3532
180.9	15.8649	13.2265	16.4375
181	15.9871	13.2039	16.4919
181.1	16.0393	13.1623	16.5233
181.2	16.0181	13.1103	16.5377
181.3	15.9224	13.0559	16.5387
181.4	15.757	13.003	16.5265
181.5	15.5361	12.952	16.4997
181.6	15.2829	12.902	16.4578
181.7	15.0265	12.8544	16.4029
181.8	14.7967	12.8129	16.3399
181.9	14.6199	12.7819	16.2762
182	14.5168	12.7633	16.2196
182.1	14.4999	12.7564	16.1778
182.2	14.5713	12.7591	16.1569
182.3	14.7204	12.7688	16.1593
182.4	14.9242	12.7825	16.1812
182.5	15.1516	12.7953	16.2129
182.6	15.3708	12.8002	16.2415
182.7	15.5573	12.7904	16.2552
182.8	15.6987	12.7627	16.2489
182.9	15.7956	12.7181	16.2267
183	15.8586	12.6615	16.1994
183.1	15.9029	12.6007	16.1788
183.2	15.9421	12.545	16.1711
183.3	15.9848	12.5026	16.1727
183.4	16.0349	12.4794	16.1701
183.5	16.0935	12.4765	16.1436
183.6	16.1606	12.4911	16.0729
183.7	16.2362	12.5192	15.9426
183.8	16.3193	12.5579	15.7448
183.9	16.4067	12.6077	15.4803
184	16.492	12.6709	15.1583
184.1	16.5661	12.7496	14.7938
184.2	16.6194	12.8419	14.4064
184.3	16.6446	12.9402	14.0176
184.4	16.6394	13.0323	13.6482
184.5	16.6069	13.1043	13.3165
184.6	16.5541	13.1438	13.037
184.7	16.4906	13.1434	12.8199
184.8	16.4258	13.1026	12.6694
184.9	16.3682	13.028	12.583
185	16.3243	12.9325	12.5512
185.1	16.2985	12.832	12.5601
185.2	16.2904	12.7419	12.5951
185.3	16.2909	12.6728	12.6447
185.4	16.28	12.628	12.7005
185.5	16.2298	12.6024	12.7562
185.6	16.1128	12.584	12.8056
185.7	15.9123	12.5573	12.8411
185.8	15.6295	12.5095	12.855
185.9	15.2834	12.435	12.8421
186	14.9053	12.3381	12.8019
186.1	14.529	12.2304	12.7399
186.2	14.1824	12.1283	12.6652
186.3	13.8825	12.0477	12.5868
186.4	13.636	12.001	12.511
186.5	13.4418	11.9931	12.4408
186.6	13.2945	12.0207	12.3792
186.7	13.1864	12.0732	12.3332
186.8	13.1089	12.1376	12.3175
186.9	13.0539	12.2026	12.3535
187	13.0149	12.2613	12.4649
187.1	12.9884	12.3113	12.6703
187.2	12.9759	12.3517	12.9744
187.3	12.9856	12.3811	13.3638
187.4	13.0323	12.3969	13.8069
187.5	13.1328	12.3962	14.2612
187.6	13.3	12.3793	14.6831
187.7	13.5359	12.3523	15.0387
187.8	13.8284	12.327	15.3111
187.9	14.152	12.3159	15.5011
188	14.4741	12.3269	15.6241
188.1	14.7627	12.3591	15.703
188.2	14.9924	12.404	15.7607
188.3	15.1468	12.449	15.8137
188.4	15.2193	12.4822	15.8692
188.5	15.2129	12.4947	15.9267
188.6	15.1416	12.48	15.9799
188.7	15.0316	12.4338	16.0182
188.8	14.9205	12.3544	16.0247
188.9	14.8503	12.2454	15.9766
189	14.8583	12.1174	15.8486
189.1	14.9659	11.9878	15.6211
189.2	15.1718	11.8758	15.2889
189.3	15.4501	11.7968	14.8661
189.4	15.7552	11.7578	14.385
189.5	16.033	11.7568	13.8901
189.6	16.2353	11.7855	13.4275
189.7	16.3327	11.8326	13.036
189.8	16.3226	11.8867	12.7396
189.9	16.2279	11.938	12.5442
190	16.0884	11.9791	12.4388
190.1	15.9462	12.0068	12.3995
190.2	15.8325	12.021	12.3969
190.3	15.7586	12.0241	12.4033
190.4	15.7147	12.0195	12.4002
190.5	15.6755	12.0111	12.3811
190.6	15.6119	12.0031	12.3505
190.7	15.5033	12	12.3198
190.8	15.3464	12.0059	12.3012
190.9	15.1575	12.0231	12.3031
191	14.9674	12.0509	12.327
191.1	14.8105	12.0849	12.3684
191.2	14.714	12.1181	12.4186
191.3	14.6907	12.1446	12.4691
191.4	14.7389	12.1646	12.5136
191.5	14.8448	12.1861	12.5502
191.6	14.9887	12.2233	12.5825
191.7	15.1505	12.2929	12.6197
191.8	15.3146	12.4088	12.6766
191.9	15.4711	12.5794	12.771
192	15.614	12.8064	12.9193
192.1	15.739	13.0838	13.1325
192.2	15.8428	13.3981	13.4119
192.3	15.9247	13.7293	13.7465
192.4	15.9874	14.0544	14.1139
192.5	16.0375	14.3531	14.4829
192.6	16.0821	14.6133	14.82
192.7	16.1253	14.8334	15.0959
192.8	16.1658	15.0199	15.2924
192.9	16.1982	15.182	15.4065
193	16.2157	15.3253	15.4499
193.1	16.2141	15.4488	15.4452
193.2	16.1937	15.5453	15.4203
193.3	16.159	15.6071	15.4017
193.4	16.116	15.6319	15.4101
193.5	16.0701	15.6266	15.4582
193.6	16.0251	15.606	15.5491
193.7	15.9833	15.5868	15.6775
193.8	15.9467	15.5801	15.8306
193.9	15.9175	15.5877	15.9915
194	15.8976	15.6025	16.1416
194.1	15.8859	15.613	16.2653
194.2	15.8782	15.6095	16.3522
194.3	15.8681	15.5887	16.3999
194.4	15.8496	15.556	16.4144
194.5	15.8197	15.5221	16.408
194.6	15.7771	15.4976	16.3947
194.7	15.7193	15.4852	16.3833
194.8	15.64	15.4762	16.3724
194.9	15.5284	15.45	16.3484
195	15.372	15.3804	16.2882
195.1	15.1616	15.2444	16.1672
195.2	14.8969	15.0305	15.9698
195.3	14.5899	14.7448	15.6997
195.4	14.2644	14.4098	15.3837
195.5	13.9505	14.0581	15.0683
195.6	13.6756	13.7236	14.8072
195.7	13.4568	13.4343	14.6462
195.8	13.2966	13.2076	14.6108
195.9	13.1853	13.0501	14.7012
196	13.1069	12.9584	14.895
196.1	13.0468	12.922	15.1558
196.2	12.9978	12.9246	15.4412
196.3	12.9606	12.9483	15.7079
196.4	12.9407	12.9772	15.9141
196.5	12.9429	13.0003	16.0209
196.6	12.9671	13.0139	15.997
196.7	13.0069	13.0201	15.8283
196.8	13.0516	13.0251	15.5279
196.9	13.091	13.0361	15.1393
197	13.119	13.0589	14.7297
197.1	13.1356	13.0962	14.3729
197.2	13.1464	13.1455	14.1302
197.3	13.1601	13.1992	14.0366
197.4	13.1839	13.2448	14.0962
197.5	13.2208	13.268	14.2874
197.6	13.2698	13.2556	14.5729
197.7	13.3287	13.1985	14.9107
197.8	13.3961	13.0941	15.2626
197.9	13.4734	12.9472	15.5986
198	13.5626	12.7694	15.8962
198.1	13.6636	12.577	16.1397
198.2	13.7718	12.3875	16.3203
198.3	13.8785	12.2179	16.4378
198.4	13.9729	12.0825	16.5013
198.5	14.0456	11.993	16.527
198.6	14.0896	11.9577	16.5332
198.7	14.0999	11.9803	16.536
198.8	14.0726	12.0586	16.5464
198.9	14.0056	12.1829	16.5694
199	13.8999	12.3361	16.6049
199.1	13.762	12.4975	16.6494
199.2	13.6038	12.6484	16.6972
199.3	13.4421	12.7776	16.7431
199.4	13.2963	12.8837	16.7845
199.5	13.1853	12.9726	16.8213
199.6	13.1248	13.0524	16.8552
199.7	13.1238	13.128	16.8858
199.8	13.185	13.1989	16.9097
[truncated: 17,928 more rows]

## Sheet: WT_siNeg
Time (second)	Trace 1	Trace 2	Trace 3
0	3.40067	2.32305	0.82043
0.1	3.35818	2.34238	0.8394
0.2	3.31594	2.35574	0.8581
0.3	3.27709	2.36283	0.87588
0.4	3.24488	2.36352	0.89226
0.5	3.22202	2.35788	0.90696
0.6	3.21022	2.34628	0.91993
0.7	3.20989	2.32942	0.93126
0.8	3.22012	2.30837	0.94113
0.9	3.23894	2.28454	0.94976
1	3.26376	2.25955	0.95732
1.1	3.29186	2.23506	0.96401
1.2	3.32087	2.21262	0.97004
1.3	3.34916	2.19345	0.97567
1.4	3.37593	2.17836	0.98125
1.5	3.40121	2.16764	0.98709
1.6	3.4257	2.16115	0.99342
1.7	3.45046	2.1584	1.00026
1.8	3.47669	2.15871	1.00735
1.9	3.5054	2.16143	1.01414
2	3.53726	2.16603	1.01998
2.1	3.57249	2.17221	1.0243
2.2	3.61078	2.17994	1.02686
2.3	3.65135	2.18928	1.02794
2.4	3.69306	2.20035	1.02831
2.5	3.73457	2.2131	1.02901
2.6	3.77448	2.22725	1.03097
2.7	3.81155	2.24223	1.03454
2.8	3.84474	2.25726	1.03907
2.9	3.8732	2.27143	1.04275
3	3.89629	2.28396	1.04267
3.1	3.91341	2.29424	1.03526
3.2	3.92401	2.30199	1.01685
3.3	3.92755	2.3072	0.9844
3.4	3.92365	2.31011	0.9362
3.5	3.91215	2.31103	0.87234
3.6	3.8933	2.31025	0.79492
3.7	3.86784	2.30796	0.708
3.8	3.83699	2.30422	0.61708
3.9	3.80245	2.29904	0.52839
4	3.76616	2.29245	0.44799
4.1	3.73028	2.2846	0.38088
4.2	3.6969	2.27589	0.33029
4.3	3.66797	2.26699	0.29725
4.4	3.64512	2.25883	0.28072
4.5	3.62949	2.25255	0.27803
4.6	3.62163	2.24934	0.28571
4.7	3.62137	2.25024	0.30037
4.8	3.62784	2.25594	0.31953
4.9	3.63947	2.26662	0.34209
5	3.65428	2.28182	0.36836
5.1	3.67008	2.30043	0.39972
5.2	3.68487	2.32079	0.43801
5.3	3.69714	2.34094	0.48481
5.4	3.70608	2.35888	0.5409
5.5	3.71168	2.37291	0.60591
5.6	3.71466	2.3819	0.67831
5.7	3.71624	2.38545	0.75565
5.8	3.71795	2.38397	0.83499
5.9	3.72126	2.37856	0.91329
6	3.72743	2.37078	0.9878
6.1	3.73734	2.3624	1.05635
6.2	3.75143	2.35506	1.11741
6.3	3.7697	2.35	1.17016
6.4	3.79183	2.34791	1.21436
6.5	3.81714	2.34887	1.25027
6.6	3.84477	2.35233	1.27851
6.7	3.87365	2.35732	1.29993
6.8	3.9026	2.36261	1.31548
6.9	3.93034	2.36693	1.32613
7	3.95559	2.36919	1.33275
7.1	3.97715	2.3686	1.33605
7.2	3.99398	2.36472	1.33651
7.3	4.00528	2.35749	1.33448
7.4	4.01051	2.34714	1.33013
7.5	4.00935	2.33422	1.32362
7.6	4.00161	2.31957	1.31514
7.7	3.98711	2.30436	1.30499
7.8	3.96566	2.29012	1.29357
7.9	3.93709	2.27869	1.28137
8	3.9015	2.27202	1.26886
8.1	3.85949	2.27188	1.25636
8.2	3.81253	2.2795	1.24398
8.3	3.76307	2.29516	1.23158
8.4	3.71449	2.31794	1.21882
8.5	3.67069	2.34568	1.20531
8.6	3.63546	2.37516	1.19075
8.7	3.61163	2.40253	1.17505
8.8	3.6004	2.42397	1.15846
8.9	3.60084	2.43626	1.1415
9	3.60982	2.43729	1.12493
9.1	3.62247	2.42635	1.10958
9.2	3.63298	2.40407	1.0962
9.3	3.63566	2.37219	1.08536
9.4	3.62605	2.33306	1.07733
9.5	3.60176	2.28919	1.07211
9.6	3.56299	2.2428	1.06945
9.7	3.51252	2.19548	1.06891
9.8	3.45516	2.14806	1.06998
9.9	3.39697	2.10061	1.07216
10	3.34417	2.05265	1.07507
10.1	3.30216	2.00346	1.07845
10.2	3.27477	1.95245	1.08217
10.3	3.26387	1.8996	1.08625
10.4	3.26933	1.8457	1.09078
10.5	3.28943	1.79256	1.09589
10.6	3.32142	1.74291	1.10169
10.7	3.36213	1.7001	1.10827
10.8	3.40862	1.66762	1.11569
10.9	3.45844	1.64848	1.12394
11	3.50985	1.64472	1.13299
11.1	3.56173	1.65699	1.14274
11.2	3.61339	1.6844	1.15301
11.3	3.66438	1.72472	1.16353
11.4	3.71425	1.77469	1.17393
11.5	3.76249	1.83052	1.1838
11.6	3.80842	1.88847	1.1927
11.7	3.85126	1.94523	1.20028
11.8	3.8902	1.99832	1.20636
11.9	3.92442	2.04623	1.21097
12	3.95326	2.08846	1.21446
12.1	3.97626	2.12542	1.2174
12.2	3.99324	2.15819	1.22062
12.3	4.00438	2.18828	1.225
12.4	4.01028	2.21731	1.23141
12.5	4.01189	2.24672	1.2405
12.6	4.01044	2.27758	1.25261
12.7	4.00733	2.3105	1.26763
12.8	4.00391	2.34557	1.28504
12.9	4.00131	2.38242	1.30392
13	4.0003	2.42034	1.32305
13.1	4.0012	2.45833	1.3411
13.2	4.00397	2.49516	1.35678
13.3	4.00827	2.52944	1.36903
13.4	4.01366	2.55959	1.37713
13.5	4.01967	2.58397	1.38072
13.6	4.02599	2.60093	1.37984
13.7	4.0324	2.60899	1.37483
13.8	4.03879	2.60705	1.36622
13.9	4.04505	2.59459	1.35468
14	4.05095	2.57179	1.3409
14.1	4.05613	2.53957	1.32559
14.2	4.06005	2.49957	1.30944
14.3	4.0621	2.45387	1.29311
14.4	4.06166	2.40483	1.27724
14.5	4.05825	2.35471	1.26235
14.6	4.05164	2.3055	1.24883
14.7	4.0419	2.25866	1.23681
14.8	4.02936	2.21517	1.22611
14.9	4.01457	2.17551	1.21625
15	3.99818	2.13984	1.2065
15.1	3.98083	2.1082	1.19614
15.2	3.96313	2.08064	1.1847
15.3	3.94561	2.05738	1.17224
15.4	3.92873	2.03881	1.15946
15.5	3.91289	2.02547	1.14762
15.6	3.89852	2.01788	1.13814
15.7	3.88597	2.01644	1.13209
15.8	3.87563	2.02123	1.12955
15.9	3.86777	2.03192	1.12919
16	3.86257	2.04776	1.12814
16.1	3.85999	2.06765	1.1223
16.2	3.85981	2.09023	1.10693
16.3	3.86158	2.1141	1.07763
16.4	3.86469	2.138	1.03128
16.5	3.86841	2.16095	0.96684
16.6	3.87208	2.18237	0.88582
16.7	3.87516	2.20204	0.79228
16.8	3.87733	2.22004	0.69242
16.9	3.87856	2.23666	0.59369
17	3.87905	2.25228	0.50375
17.1	3.87915	2.2673	0.42945
17.2	3.87924	2.28207	0.37589
17.3	3.87961	2.29694	0.34594
17.4	3.88034	2.31225	0.34006
17.5	3.88129	2.32827	0.3566
17.6	3.88211	2.34518	0.39236
17.7	3.88229	2.36298	0.44328
17.8	3.88128	2.3814	0.50518
17.9	3.87861	2.39985	0.57428
18	3.87403	2.41744	0.64752
18.1	3.86756	2.43307	0.72266
18.2	3.8596	2.4456	0.79813
18.3	3.85087	2.45406	0.87285
18.4	3.84236	2.4578	0.94598
18.5	3.8352	2.45667	1.01676
18.6	3.83047	2.45105	1.08445
18.7	3.82902	2.44184	1.14832
18.8	3.83136	2.43033	1.20771
18.9	3.83756	2.41805	1.26211
19	3.84724	2.40654	1.31121
19.1	3.85973	2.39719	1.3549
19.2	3.87412	2.39104	1.39334
19.3	3.88945	2.38868	1.4269
19.4	3.9048	2.39023	1.45621
19.5	3.91941	2.39536	1.4822
19.6	3.93268	2.40336	1.50612
19.7	3.94418	2.41326	1.52956
19.8	3.95361	2.42399	1.55438
19.9	3.96081	2.43452	1.58259
20	3.96572	2.44393	1.61611
20.1	3.96837	2.45152	1.65648
20.2	3.96888	2.45683	1.70465
20.3	3.96743	2.45966	1.76069
20.4	3.96418	2.46001	1.82377
20.5	3.9592	2.45807	1.89218
20.6	3.95239	2.45414	1.96354
20.7	3.94335	2.44859	2.03509
20.8	3.93145	2.44182	2.10408
20.9	3.91592	2.43424	2.16806
21	3.89612	2.42618	2.22518
21.1	3.87194	2.41794	2.2743
21.2	3.8441	2.40967	2.31503
21.3	3.81442	2.40142	2.34763
21.4	3.78571	2.39311	2.37287
21.5	3.7614	2.38449	2.39191
21.6	3.74482	2.37521	2.40612
21.7	3.73835	2.36482	2.41696
21.8	3.74259	2.35289	2.42593
21.9	3.75592	2.33907	2.43438
22	3.77447	2.32323	2.44344
22.1	3.79262	2.30559	2.45385
22.2	3.80397	2.28678	2.46588
22.3	3.80252	2.26786	2.47924
22.4	3.78378	2.2503	2.49312
22.5	3.7457	2.23578	2.50625
22.6	3.68905	2.22602	2.51712
22.7	3.61739	2.22249	2.52422
22.8	3.53645	2.22618	2.52623
22.9	3.45332	2.23738	2.52223
23	3.3753	2.25564	2.51182
23.1	3.30889	2.27974	2.49511
23.2	3.25899	2.30786	2.47269
23.3	3.22836	2.33781	2.4455
23.4	3.21753	2.36722	2.41474
23.5	3.2251	2.39385	2.38177
23.6	3.2483	2.4157	2.34806
23.7	3.28372	2.43122	2.3151
23.8	3.32799	2.43937	2.28436
23.9	3.37827	2.43964	2.25717
24	3.43247	2.43209	2.23465
24.1	3.48921	2.41732	2.21762
24.2	3.54755	2.39639	2.20659
24.3	3.60664	2.3708	2.20175
24.4	3.6655	2.34234	2.20304
24.5	3.72284	2.31296	2.21019
24.6	3.77719	2.2846	2.2228
24.7	3.82709	2.25908	2.2404
24.8	3.87139	2.23788	2.2624
24.9	3.90944	2.22209	2.28816
25	3.94128	2.21235	2.31694
25.1	3.96753	2.20878	2.34793
25.2	3.98926	2.21101	2.3803
25.3	4.00769	2.21823	2.41322
25.4	4.02394	2.22922	2.44594
25.5	4.03878	2.24245	2.47778
25.6	4.05253	2.25624	2.50811
25.7	4.06505	2.26896	2.53628
25.8	4.07577	2.27929	2.56157
25.9	4.08391	2.28644	2.58315
26	4.08858	2.29027	2.60001
26.1	4.08908	2.29126	2.6111
26.2	4.08498	2.29038	2.61545
26.3	4.07633	2.28871	2.61233
26.4	4.06369	2.2871	2.60143
26.5	4.04809	2.28576	2.58304
26.6	4.03094	2.28414	2.55802
26.7	4.01385	2.28086	2.52769
26.8	3.99835	2.27406	2.49371
26.9	3.98568	2.26182	2.45771
27	3.9766	2.24276	2.42109
27.1	3.97129	2.21657	2.38487
27.2	3.96933	2.18434	2.34962
27.3	3.96985	2.14862	2.31563
27.4	3.97172	2.11311	2.28308
27.5	3.97382	2.0821	2.25236
27.6	3.97529	2.0597	2.2242
27.7	3.97572	2.04915	2.1997
27.8	3.97519	2.05222	2.18021
27.9	3.97427	2.06902	2.16705
28	3.97385	2.09798	2.16115
28.1	3.97489	2.13628	2.16282
28.2	3.97828	2.1803	2.17166
28.3	3.98458	2.22624	2.18659
28.4	3.99392	2.27066	2.20615
28.5	4.00595	2.31085	2.22881
28.6	4.01994	2.34502	2.25315
28.7	4.03478	2.37237	2.27804
28.8	4.04918	2.39295	2.30252
28.9	4.06175	2.40744	2.3256
29	4.07115	2.41696	2.34609
29.1	4.07616	2.42287	2.36245
29.2	4.07582	2.42655	2.37288
29.3	4.06947	2.42936	2.3755
29.4	4.05687	2.43255	2.36865
29.5	4.03821	2.43727	2.35126
29.6	4.01415	2.44449	2.32294
29.7	3.98577	2.45503	2.28414
29.8	3.95445	2.46939	2.23604
29.9	3.92179	2.48772	2.18048
30	3.8894	2.50969	2.11981
30.1	3.85877	2.53443	2.05681
30.2	3.8312	2.56054	1.99458
30.3	3.80773	2.5862	1.93642
30.4	3.78916	2.60942	1.88559
30.5	3.77613	2.6283	1.84503
30.6	3.76915	2.64131	1.81699
30.7	3.76866	2.64755	1.8027
30.8	3.77496	2.64677	1.80211
30.9	3.78815	2.63936	1.81387
31	3.808	2.62617	1.83545
31.1	3.83384	2.60834	1.86354
31.2	3.86453	2.58706	1.89456
31.3	3.89846	2.56356	1.92526
31.4	3.93371	2.53908	1.9532
31.5	3.96824	2.51485	1.9771
31.6	4.00009	2.49212	1.9969
31.7	4.02768	2.47208	2.0136
31.8	4.04994	2.45571	2.02889
31.9	4.06643	2.44366	2.0447
32	4.07729	2.43608	2.06277
32.1	4.08315	2.4326	2.08426
32.2	4.08495	2.43245	2.10966
32.3	4.0838	2.43467	2.13871
32.4	4.08074	2.43839	2.17061
32.5	4.07673	2.44306	2.20421
32.6	4.07254	2.44861	2.23826
32.7	4.06874	2.45539	2.27164
32.8	4.06571	2.46406	2.30346
32.9	4.06361	2.47528	2.33312
33	4.06236	2.4895	2.36031
33.1	4.0616	2.50678	2.38489
33.2	4.06071	2.52679	2.40691
33.3	4.05884	2.54889	2.42644
33.4	4.05502	2.57228	2.44365
33.5	4.04833	2.59621	2.45874
33.6	4.03805	2.62006	2.47198
33.7	4.02383	2.6434	2.48375
33.8	4.00572	2.66593	2.49451
33.9	3.98424	2.6874	2.50479
34	3.96029	2.7075	2.51515
34.1	3.93506	2.72581	2.52613
34.2	3.90998	2.7418	2.53814
34.3	3.8866	2.75487	2.55143
34.4	3.86657	2.76441	2.56604
34.5	3.85158	2.76991	2.58183
34.6	3.84327	2.77098	2.59844
34.7	3.84306	2.76738	2.61545
34.8	3.85199	2.75903	2.63238
34.9	3.87044	2.746	2.64882
35	3.89795	2.72856	2.66448
35.1	3.9331	2.70725	2.67924
35.2	3.97351	2.68283	2.69314
35.3	4.01609	2.65629	2.70643
35.4	4.05733	2.62871	2.71953
35.5	4.09383	2.601	2.73304
35.6	4.12273	2.57371	2.74767
35.7	4.14218	2.54678	2.7643
35.8	4.15155	2.51945	2.78385
35.9	4.15149	2.4903	2.80723
36	4.14372	2.4575	2.8352
36.1	4.13074	2.41912	2.8682
36.2	4.11529	2.37357	2.90619
36.3	4.09999	2.32001	2.94841
36.4	4.08699	2.25868	2.99336
36.5	4.07781	2.19108	3.03883
36.6	4.07336	2.11988	3.08206
36.7	4.07408	2.04876	3.12006
36.8	4.08009	1.98185	3.15011
36.9	4.09141	1.92321	3.1701
37	4.10799	1.87627	3.17888
37.1	4.12973	1.84333	3.1764
37.2	4.15635	1.82528	3.16366
37.3	4.18734	1.82163	3.14244
37.4	4.22183	1.83071	3.11493
37.5	4.25856	1.85009	3.08334
37.6	4.29591	1.8771	3.04956
37.7	4.33199	1.90927	3.01498
37.8	4.36482	1.94464	2.98048
37.9	4.39249	1.98193	2.94657
38	4.41336	2.02044	2.91358
38.1	4.42624	2.05991	2.88196
38.2	4.43054	2.10024	2.85239
38.3	4.42622	2.14125	2.82587
38.4	4.41384	2.18255	2.80357
38.5	4.3943	2.22346	2.78672
38.6	4.36866	2.26308	2.7763
38.7	4.33787	2.30048	2.77288
38.8	4.30254	2.33481	2.77645
38.9	4.26291	2.3655	2.78644
39	4.21883	2.39232	2.80176
39.1	4.17005	2.41536	2.82094
39.2	4.11655	2.43495	2.84236
39.3	4.05894	2.45145	2.86435
39.4	3.99874	2.46516	2.88538
39.5	3.93847	2.47612	2.90413
39.6	3.88145	2.48419	2.91954
39.7	3.83142	2.48901	2.93078
39.8	3.79184	2.49023	2.93725
39.9	3.76535	2.48763	2.93855
40	3.7532	2.48132	2.93447
40.1	3.75507	2.47179	2.92499
40.2	3.76911	2.45992	2.91031
40.3	3.79227	2.4468	2.89092
40.4	3.8209	2.4335	2.86763
40.5	3.85127	2.42086	2.84159
40.6	3.88016	2.40922	2.81424
40.7	3.90517	2.39836	2.78723
40.8	3.92501	2.38757	2.7622
40.9	3.93938	2.37582	2.74057
41	3.94891	2.36207	2.72335
41.1	3.95488	2.34555	2.71097
41.2	3.95891	2.32602	2.70331
41.3	3.96272	2.30386	2.69984
41.4	3.96785	2.2801	2.69985
41.5	3.97552	2.25622	2.70276
41.6	3.98652	2.23399	2.70834
41.7	4.00128	2.21518	2.71679
41.8	4.01984	2.20132	2.72867
41.9	4.04199	2.19352	2.74464
42	4.06725	2.19229	2.76512
42.1	4.09497	2.19758	2.79001
42.2	4.12425	2.20878	2.81847
42.3	4.15399	2.22486	2.84896
42.4	4.18288	2.24454	2.87944
42.5	4.20953	2.26645	2.9077
42.6	4.23257	2.28934	2.93175
42.7	4.25084	2.31214	2.9502
42.8	4.26351	2.33404	2.96242
42.9	4.27012	2.35444	2.9686
43	4.27056	2.37293	2.96955
43.1	4.26496	2.38916	2.96649
43.2	4.25354	2.40282	2.96075
43.3	4.23652	2.41359	2.95347
43.4	4.21418	2.42119	2.94551
43.5	4.18693	2.42543	2.93733
43.6	4.15556	2.42625	2.929
43.7	4.12136	2.42384	2.92021
43.8	4.08619	2.41862	2.91031
43.9	4.05237	2.41125	2.89826
44	4.02241	2.40254	2.88267
44.1	3.9986	2.39339	2.86189
44.2	3.98267	2.38465	2.83421
44.3	3.97548	2.37702	2.79804
44.4	3.97689	2.37101	2.75223
44.5	3.98592	2.36692	2.69625
44.6	4.00097	2.3648	2.63037
44.7	4.0202	2.36449	2.55562
44.8	4.04193	2.36567	2.47361
44.9	4.06482	2.36784	2.38635
45	4.08798	2.37037	2.29597
45.1	4.11092	2.37255	2.20451
45.2	4.13338	2.37362	2.11376
45.3	4.15517	2.37288	2.02522
45.4	4.17607	2.3697	1.9401
45.5	4.19579	2.36363	1.85931
45.6	4.21404	2.35444	1.78344
45.7	4.23063	2.34219	1.71274
45.8	4.24559	2.32719	1.64704
45.9	4.25914	2.31006	1.58573
46	4.27176	2.2916	1.52776
46.1	4.28399	2.27277	1.47184
46.2	4.29636	2.25455	1.41664
46.3	4.30922	2.23789	1.36121
46.4	4.32269	2.22357	1.30532
46.5	4.33659	2.21221	1.24971
46.6	4.35054	2.20425	1.19621
46.7	4.36393	2.20003	1.14759
46.8	4.37611	2.19986	1.10713
46.9	4.38634	2.20407	1.07814
47	4.39385	2.21298	1.06332
47.1	4.39784	2.22692	1.06427
47.2	4.39749	2.24602	1.0812
47.3	4.39202	2.2701	1.1128
47.4	4.38083	2.29854	1.15646
47.5	4.36363	2.3302	1.20861
47.6	4.34059	2.36347	1.26523
47.7	4.31241	2.39638	1.32233
47.8	4.28018	2.4268	1.37641
47.9	4.2452	2.45277	1.42483
48	4.20863	2.47274	1.46599
48.1	4.17114	2.48579	1.49936
48.2	4.13267	2.49177	1.52541
48.3	4.09236	2.49127	1.54533
48.4	4.04864	2.48545	1.56081
48.5	3.99971	2.47575	1.57366
48.6	3.94397	2.46355	1.58557
48.7	3.88067	2.44988	1.59787
48.8	3.81035	2.43515	1.61143
48.9	3.7351	2.41909	1.62667
49	3.65843	2.40084	1.64357
49.1	3.5849	2.37915	1.66184
49.2	3.51938	2.35262	1.68092
49.3	3.46626	2.32009	1.70015
49.4	3.42876	2.2809	1.71874
49.5	3.40839	2.23521	1.7358
49.6	3.40485	2.18413	1.75044
49.7	3.4163	2.12987	1.76177
49.8	3.43984	2.07554	1.76909
49.9	3.47217	2.02493	1.77191
50	3.51027	1.98203	1.7701
50.1	3.55176	1.95048	1.76386
50.2	3.59511	1.93305	1.75363
50.3	3.63957	1.93119	1.7401
50.4	3.68487	1.94493	1.72408
50.5	3.73096	1.97289	1.70659
50.6	3.77772	2.01263	1.68892
50.7	3.82485	2.06114	1.67276
50.8	3.87181	2.11531	1.66028
50.9	3.91799	2.17229	1.65411
51	3.96277	2.22976	1.6571
51.1	4.00567	2.28591	1.67202
51.2	4.04632	2.33939	1.70112
51.3	4.08453	2.3892	1.74572
51.4	4.12012	2.43451	1.80591
51.5	4.1529	2.47466	1.88049
51.6	4.18265	2.5091	1.96706
51.7	4.20912	2.53753	2.06237
51.8	4.23208	2.55988	2.1627
51.9	4.25147	2.57644	2.26433
52	4.26741	2.58777	2.36393
52.1	4.28025	2.5947	2.45873
52.2	4.29048	2.59816	2.54671
52.3	4.29866	2.59905	2.62658
52.4	4.30527	2.59807	2.69774
52.5	4.31061	2.59566	2.76015
52.6	4.31474	2.59194	2.81431
52.7	4.31742	2.58673	2.86108
52.8	4.31824	2.57968	2.90161
52.9	4.31663	2.5704	2.93718
53	4.31199	2.55864	2.96912
53.1	4.30374	2.54437	2.9986
53.2	4.29143	2.52786	3.0265
53.3	4.27474	2.50967	3.05326
53.4	4.25358	2.49054	3.07881
53.5	4.2281	2.47124	3.10246
53.6	4.1988	2.45243	3.12295
53.7	4.16652	2.43449	3.13854
53.8	4.13249	2.41755	3.14718
53.9	4.09828	2.40144	3.14676
54	4.06564	2.38585	3.13526
54.1	4.03632	2.37049	3.11101
54.2	4.01185	2.35517	3.07282
54.3	3.99329	2.33997	3.02006
54.4	3.98113	2.32523	2.95277
54.5	3.97521	2.31153	2.87175
54.6	3.97481	2.29957	2.77858
54.7	3.97879	2.29007	2.67562
54.8	3.9858	2.28361	2.56587
54.9	3.99449	2.28051	2.45271
55	4.00359	2.28072	2.3395
55.1	4.01206	2.28377	2.22914
55.2	4.01909	2.28891	2.12354
55.3	4.02409	2.29512	2.0234
55.4	4.02666	2.30136	1.92801
55.5	4.0266	2.30673	1.83549
55.6	4.02389	2.31058	1.74318
55.7	4.01872	2.31259	1.64828
55.8	4.01148	2.31276	1.54861
55.9	4.00273	2.31131	1.44324
56	3.99324	2.30855	1.333
56.1	3.98384	2.30476	1.22057
56.2	3.97539	2.30013	1.11028
56.3	3.96871	2.29471	1.00748
56.4	3.96448	2.2884	0.91772
56.5	3.96326	2.28104	0.84588
56.6	3.96547	2.27245	0.7954
56.7	3.97136	2.26243	0.76781
56.8	3.98108	2.25084	0.76264
56.9	3.99462	2.23751	0.77766
57	4.01181	2.22225	0.8094
57.1	4.03226	2.20486	0.8538
57.2	4.05536	2.18521	0.90684
57.3	4.08027	2.16333	0.96491
57.4	4.10599	2.1396	1.02514
57.5	4.13145	2.11491	1.08539
57.6	4.15567	2.09073	1.14421
57.7	4.17791	2.06903	1.20065
57.8	4.19772	2.05206	1.25425
57.9	4.21505	2.04204	1.3049
58	4.23017	2.04067	1.35287
58.1	4.24358	2.04882	1.39883
58.2	4.2559	2.06626	1.44376
58.3	4.26767	2.09163	1.48889
58.4	4.27926	2.12267	1.5355
58.5	4.2908	2.15655	1.58467
58.6	4.30211	2.19041	1.63707
58.7	4.31277	2.22177	1.69278
58.8	4.32219	2.24888	1.7512
58.9	4.32972	2.27092	1.81114
59	4.3348	2.2879	1.87089
59.1	4.33698	2.30055	1.92848
59.2	4.33608	2.30996	1.98189
59.3	4.33219	2.3173	2.02924
59.4	4.32565	2.32353	2.06898
59.5	4.31704	2.32923	2.09996
59.6	4.30706	2.33457	2.12155
59.7	4.29644	2.33939	2.13361
59.8	4.28583	2.34328	2.13647
59.9	4.27571	2.34574	2.13088
60	4.26632	2.34632	2.11792
60.1	4.25769	2.34462	2.09883
60.2	4.24966	2.34033	2.07494
60.3	4.24212	2.33321	2.04747
60.4	4.23519	2.32312	2.01748
60.5	4.2294	2.31006	1.98582
60.6	4.2259	2.29423	1.95303
60.7	4.22627	2.27618	1.91949
60.8	4.23226	2.25675	1.88544
60.9	4.24527	2.23706	1.85113
61	4.26575	2.21833	1.81694
61.1	4.2927	2.20174	1.78344
61.2	4.32348	2.18827	1.7514
61.3	4.35401	2.1786	1.72163
61.4	4.37929	2.17324	1.6949
61.5	4.39428	2.17261	1.6717
61.6	4.39475	2.17723	1.65216
61.7	4.37805	2.18779	1.63603
61.8	4.34362	2.20513	1.62273
61.9	4.29305	2.22999	1.61153
62	4.22989	2.26282	1.60171
62.1	4.15915	2.30349	1.59275
62.2	4.08661	2.35115	1.58435
62.3	4.01805	2.40425	1.57645
62.4	3.95862	2.46076	1.56912
62.5	3.91224	2.51843	1.56248
62.6	3.88124	2.57518	1.55652
62.7	3.8663	2.62936	1.5511
62.8	3.86655	2.67999	1.54595
62.9	3.87993	2.72671	1.54075
63	3.90363	2.76975	1.53523
63.1	3.93464	2.80966	1.52925
63.2	3.97015	2.84716	1.52285
63.3	4.00786	2.88281	1.51621
63.4	4.04614	2.91695	1.5096
63.5	4.08397	2.9496	1.5033
63.6	4.12087	2.9805	1.49753
63.7	4.15676	3.00923	1.49242
63.8	4.19185	3.03531	1.48806
63.9	4.22655	3.05836	1.48457
64	4.26141	3.07817	1.4822
64.1	4.29709	3.09473	1.4814
64.2	4.33421	3.10823	1.48287
64.3	4.3733	3.11897	1.48753
64.4	4.41459	3.12728	1.49637
64.5	4.45789	3.13335	1.5103
64.6	4.50245	3.13716	1.52993
64.7	4.54699	3.13837	1.5554
64.8	4.5897	3.13631	1.58623
64.9	4.62848	3.13004	1.62134
65	4.66114	3.11851	1.65915
65.1	4.68572	3.10078	1.69775
65.2	4.70074	3.07622	1.73518
65.3	4.70542	3.04467	1.76966
65.4	4.69977	3.00652	1.79989
65.5	4.68462	2.96262	1.82516
65.6	4.66145	2.91412	1.84543
65.7	4.63226	2.86217	1.8614
65.8	4.59929	2.80772	1.87436
65.9	4.5648	2.75134	1.88611
66	4.53087	2.69324	1.89867
66.1	4.49925	2.63334	1.91411
66.2	4.47129	2.57164	1.93419
66.3	4.44793	2.50846	1.96004
66.4	4.4297	2.44478	1.99195
66.5	4.4167	2.38237	2.02915
66.6	4.40867	2.32365	2.06977
66.7	4.40495	2.27148	2.11104
66.8	4.40455	2.22864	2.14962
66.9	4.40621	2.19739	2.18217
67	4.40849	2.179	2.20595
67.1	4.40993	2.1735	2.21933
67.2	4.40912	2.1797	2.22214
67.3	4.40485	2.19536	2.21571
67.4	4.39617	2.21757	2.20252
67.5	4.38252	2.24324	2.18574
67.6	4.36375	2.26951	2.16855
67.7	4.34018	2.29414	2.15357
67.8	4.31259	2.31568	2.14247
67.9	4.28216	2.33352	2.13578
68	4.25035	2.34786	2.133
68.1	4.21872	2.35948	2.13283
68.2	4.18878	2.3696	2.13357
68.3	4.16177	2.37967	2.13337
68.4	4.13856	2.39117	2.13052
68.5	4.1196	2.4055	2.12353
68.6	4.10497	2.42383	2.11113
68.7	4.09443	2.44704	2.09223
68.8	4.08756	2.47563	2.06593
68.9	4.08385	2.50963	2.03168
69	4.08278	2.54854	1.98941
69.1	4.0838	2.59124	1.93985
69.2	4.08636	2.63598	1.88466
69.3	4.08987	2.68045	1.82647
69.4	4.09367	2.72189	1.76863
69.5	4.09707	2.75737	1.7148
69.6	4.09942	2.78415	1.66835
69.7	4.10011	2.79999	1.63183
69.8	4.09871	2.80348	1.6066
69.9	4.0949	2.79422	1.59278
70	4.08853	2.7729	1.58935
70.1	4.07947	2.74118	1.59467
70.2	4.06754	2.70153	1.60687
70.3	4.05252	2.65705	1.62438
70.4	4.03409	2.61121	1.64612
70.5	4.01204	2.56763	1.67154
70.6	3.98649	2.52993	1.70052
70.7	3.95813	2.5014	1.73308
70.8	3.92836	2.48476	1.76919
70.9	3.89931	2.48188	1.80859
71	3.8736	2.49352	1.85076
71.1	3.8539	2.51918	1.89494
71.2	3.84238	2.55714	1.94019
71.3	3.84024	2.60464	1.98549
71.4	3.84737	2.65827	2.02977
71.5	3.86225	2.71445	2.07196
71.6	3.88225	2.77	2.11101
71.7	3.90404	2.8225	2.14593
71.8	3.92422	2.87061	2.17584
71.9	3.93989	2.91407	2.20007
72	3.94904	2.9535	2.21814
72.1	3.95081	2.99008	2.22986
72.2	3.94537	3.02518	2.23525
72.3	3.93376	3.05998	2.23452
72.4	3.91755	3.09527	2.22795
72.5	3.89838	3.13141	2.21582
72.6	3.87776	3.16835	2.19829
72.7	3.85678	3.20576	2.17542
72.8	3.8361	3.24316	2.14715
72.9	3.81604	3.28	2.11347
73	3.79668	3.31565	2.07452
73.1	3.7781	3.34947	2.03078
73.2	3.76045	3.3807	1.98315
73.3	3.74407	3.4085	1.93302
73.4	3.72944	3.432	1.88226
73.5	3.71709	3.45031	1.83298
73.6	3.70758	3.46264	1.78739
73.7	3.70146	3.46829	1.74753
73.8	3.69935	3.46677	1.71501
73.9	3.70197	3.45783	1.69088
74	3.71021	3.44143	1.67561
74.1	3.72496	3.4179	1.66915
74.2	3.74687	3.388	1.671
74.3	3.77594	3.353	1.68042
74.4	3.81118	3.31474	1.69652
74.5	3.85037	3.2756	1.71831
74.6	3.89011	3.23828	1.74478
74.7	3.92616	3.20544	1.77488
74.8	3.95408	3.17924	1.80754
74.9	3.97003	3.16086	1.84165
75	3.9715	3.15002	1.87614
75.1	3.95796	3.14487	1.90992
75.2	3.93109	3.14198	1.94193
75.3	3.8947	3.13677	1.97114
75.4	3.85427	3.12408	1.99657
75.5	3.81616	3.09901	2.01731
75.6	3.7867	3.05775	2.03253
75.7	3.77128	2.99824	2.04153
75.8	3.77359	2.92065	2.04376
75.9	3.79519	2.82751	2.03886
76	3.8354	2.72344	2.02673
76.1	3.89157	2.61454	2.00753
76.2	3.95957	2.50748	1.98181
76.3	4.03454	2.40864	1.95045
76.4	4.11154	2.32316	1.91472
76.5	4.1862	2.2544	1.87619
76.6	4.2552	2.20362	1.8366
76.7	4.31641	2.17011	1.79768
76.8	4.36896	2.15156	1.76098
76.9	4.41305	2.14469	1.72772
77	4.4496	2.14587	1.69872
77.1	4.47989	2.15174	1.67446
77.2	4.50524	2.1596	1.65521
77.3	4.52671	2.16765	1.64121
77.4	4.54501	2.17505	1.63287
77.5	4.56049	2.18178	1.63082
77.6	4.5733	2.1885	1.63596
77.7	4.58355	2.19627	1.64925
77.8	4.59152	2.20634	1.67155
77.9	4.59774	2.21984	1.70331
78	4.60299	2.2376	1.74438
78.1	4.60819	2.26001	1.7939
78.2	4.61421	2.28687	1.85027
78.3	4.62168	2.31749	1.91132
78.4	4.63086	2.35073	1.97456
78.5	4.64149	2.3852	2.03752
78.6	4.65288	2.41938	2.098
78.7	4.66396	2.45179	2.15438
78.8	4.6735	2.48113	2.20566
78.9	4.68026	2.50627	2.25153
79	4.68321	2.52637	2.2922
79.1	4.68169	2.54088	2.32822
79.2	4.67548	2.54952	2.36021
79.3	4.66484	2.55237	2.38872
79.4	4.65043	2.54978	2.41406
79.5	4.63324	2.54242	2.43633
79.6	4.61445	2.53114	2.45545
79.7	4.59526	2.51692	2.47128
79.8	4.57679	2.50075	2.48378
79.9	4.55993	2.48353	2.49305
80	4.54531	2.46604	2.49939
80.1	4.53319	2.44888	2.50324
80.2	4.5235	2.43251	2.50502
80.3	4.51582	2.41729	2.50498
80.4	4.50941	2.40353	2.50306
80.5	4.50332	2.39144	2.49891
80.6	4.49655	2.38118	2.4919
80.7	4.48812	2.3728	2.4814
80.8	4.47734	2.36626	2.4671
80.9	4.46387	2.36138	2.44928
81	4.44786	2.35789	2.42901
81.1	4.42987	2.35541	2.40817
81.2	4.41079	2.35361	2.3892
81.3	4.39161	2.35214	2.3747
81.4	4.37324	2.3508	2.3669
81.5	4.35623	2.34952	2.36719
81.6	4.34073	2.34837	2.37577
81.7	4.32643	2.34763	2.39153
81.8	4.31266	2.3477	2.41222
81.9	4.29864	2.34915	2.43485
82	4.28355	2.35265	2.45619
82.1	4.26685	2.35893	2.47329
82.2	4.24824	2.36872	2.48403
82.3	4.22781	2.38263	2.48734
82.4	4.20591	2.40112	2.48331
82.5	4.18308	2.42436	2.47309
82.6	4.15999	2.45218	2.45859
82.7	4.13732	2.48403	2.44216
82.8	4.11577	2.51904	2.42614
82.9	4.09604	2.55601	2.41261
83	4.07883	2.59358	2.40312
83.1	4.06486	2.63035	2.39856
83.2	4.05476	2.66507	2.39916
83.3	4.04897	2.69671	2.40459
83.4	4.04765	2.72462	2.41409
83.5	4.0505	2.7485	2.42668
83.6	4.05671	2.76836	2.44132
83.7	4.06502	2.78444	2.4571
83.8	4.07385	2.79706	2.4733
83.9	4.08154	2.80652	2.48942
84	4.08658	2.813	2.50517
84.1	4.0879	2.81656	2.52032
84.2	4.08497	2.81718	2.53469
84.3	4.07786	2.81481	2.54797
84.4	4.06718	2.80946	2.55976
84.5	4.05393	2.80122	2.5695
84.6	4.03929	2.79032	2.57655
84.7	4.02445	2.77702	2.58024
84.8	4.01048	2.76165	2.57991
84.9	3.99822	2.74449	2.57499
85	3.98826	2.72576	2.56503
85.1	3.98101	2.7056	2.54966
85.2	3.97676	2.68411	2.52862
85.3	3.97566	2.66134	2.5017
85.4	3.97783	2.63736	2.46881
85.5	3.98328	2.61229	2.42998
85.6	3.99188	2.5863	2.38554
85.7	4.0033	2.5596	2.33628
85.8	4.01703	2.53245	2.28364
85.9	4.03233	2.50509	2.22978
86	4.04834	2.47772	2.17751
86.1	4.06412	2.45054	2.13006
86.2	4.07873	2.42372	2.09067
86.3	4.0913	2.39755	2.06206
86.4	4.10103	2.37242	2.046
86.5	4.10729	2.34895	2.04299
86.6	4.10965	2.32795	2.0522
86.7	4.10805	2.31033	2.07158
86.8	4.10288	2.297	2.09831
86.9	4.09516	2.28865	2.12924
87	4.0865	2.28557	2.16141
87.1	4.07901	2.2875	2.19237
87.2	4.075	2.2936	2.22048
87.3	4.0766	2.30252	2.24483
87.4	4.08529	2.31268	2.26521
87.5	4.1016	2.32248	2.28185
87.6	4.12482	2.33058	2.29522
87.7	4.15307	2.33613	2.30588
87.8	4.18351	2.33876	2.31435
87.9	4.21272	2.33861	2.32105
88	4.2373	2.33607	2.32635
88.1	4.25432	2.33167	2.33056
88.2	4.26175	2.32586	2.33398
88.3	4.25873	2.31879	2.33685
88.4	4.24563	2.31029	2.33937
88.5	4.22385	2.29973	2.34169
88.6	4.19564	2.28617	2.34383
88.7	4.16362	2.26849	2.34571
88.8	4.1305	2.24567	2.34712
88.9	4.09867	2.2172	2.34776
89	4.07001	2.18339	2.3473
89.1	4.04567	2.14558	2.34542
89.2	4.02614	2.10619	2.34189
89.3	4.01121	2.06844	2.33663
89.4	4.0002	2.03597	2.3297
89.5	3.99209	2.01228	2.32124
89.6	3.98574	2.00016	2.31149
89.7	3.98009	2.00134	2.3007
89.8	3.97427	2.0163	2.28921
89.9	3.96769	2.04434	2.27745
90	3.96008	2.08381	2.2661
90.1	3.95148	2.13251	2.2561
90.2	3.9422	2.18803	2.24871
90.3	3.9328	2.248	2.24532
90.4	3.92413	2.31028	2.24731
90.5	3.91727	2.37306	2.25571
90.6	3.91349	2.43483	2.27101
90.7	3.91405	2.49443	2.29298
90.8	3.91992	2.55102	2.32072
90.9	3.93145	2.6041	2.3528
91	3.94798	2.65349	2.38761
91.1	3.96769	2.69929	2.42367
91.2	3.98761	2.74179	2.45992
91.3	4.00392	2.78135	2.49578
91.4	4.01253	2.81824	2.53119
91.5	4.00985	2.85256	2.56636
91.6	3.99345	2.88415	2.60164
91.7	3.96277	2.91267	2.63729
91.8	3.91932	2.93759	2.67337
91.9	3.86665	2.95839	2.70984
92	3.80979	2.97464	2.74653
92.1	3.75451	2.98609	2.78335
92.2	3.70637	2.99278	2.82032
92.3	3.66986	2.99503	2.85759
92.4	3.6478	2.99339	2.89539
92.5	3.64106	2.98866	2.93394
92.6	3.6487	2.98175	2.9733
92.7	3.66842	2.97361	3.01329
92.8	3.69713	2.9651	3.05341
92.9	3.73161	2.95693	3.09287
93	3.76905	2.94952	3.13063
93.1	3.8074	2.94299	3.16556
93.2	3.84544	2.93716	3.19652
93.3	3.88274	2.93154	3.22246
93.4	3.91943	2.92548	3.24257
93.5	3.95587	2.91827	3.25627
93.6	3.99247	2.90921	3.26336
93.7	4.02935	2.8978	3.26406
93.8	4.06632	2.88382	3.25911
93.9	4.10284	2.86744	3.24979
94	4.13811	2.84923	3.23789
94.1	4.17124	2.83012	3.22545
94.2	4.20148	2.81132	3.2145
94.3	4.22834	2.79413	3.20653
94.4	4.25172	2.7797	3.20212
94.5	4.27194	2.76884	3.20059
94.6	4.28961	2.76188	3.2
94.7	4.3055	2.75859	3.19732
94.8	4.32035	2.75826	3.18901
94.9	4.3347	2.75979	3.17164
95	4.3488	2.76193	3.14261
95.1	4.36256	2.76344	3.10072
95.2	4.37565	2.76328	3.04654
95.3	4.38753	2.76074	2.98244
95.4	4.39758	2.75549	2.91235
95.5	4.40517	2.74762	2.84128
95.6	4.40971	2.73761	2.77466
95.7	4.41077	2.72625	2.71766
95.8	4.40815	2.71464	2.6746
95.9	4.40211	2.704	2.64847
96	4.39343	2.69557	2.64074
96.1	4.38355	2.69043	2.65135
96.2	4.37445	2.68941	2.67892
96.3	4.36843	2.69293	2.72113
96.4	4.36777	2.70099	2.77512
96.5	4.37425	2.71323	2.8379
96.6	4.3888	2.72895	2.90671
96.7	4.41118	2.74727	2.97919
96.8	4.44004	2.76723	3.05347
96.9	4.47312	2.78783	3.12824
97	4.50767	2.80809	3.2026
97.1	4.54096	2.82707	3.27603
97.2	4.57076	2.84386	3.34827
97.3	4.59561	2.85764	3.41921
97.4	4.61495	2.86773	3.4888
97.5	4.62894	2.87362	3.55691
97.6	4.6383	2.87502	3.62322
97.7	4.64392	2.8719	3.6871
97.8	4.64669	2.86443	3.74758
97.9	4.64736	2.85296	3.80336
98	4.64646	2.83791	3.85289
98.1	4.64441	2.81976	3.89462
98.2	4.64156	2.79896	3.92722
98.3	4.63825	2.77598	3.94988
98.4	4.63476	2.75127	3.96241
98.5	4.63131	2.72531	3.96542
98.6	4.62793	2.69862	3.96016
98.7	4.62439	2.67182	3.94836
98.8	4.62021	2.64555	3.93188
98.9	4.61469	2.62047	3.91241
99	4.60702	2.59723	3.89116
99.1	4.59642	2.5764	3.86869
99.2	4.58223	2.55839	3.84483
99.3	4.564	2.54349	3.81889
99.4	4.54146	2.53182	3.78982
99.5	4.51451	2.52332	3.75661
99.6	4.48326	2.51783	3.71857
99.7	4.44808	2.51503	3.67558
99.8	4.40972	2.51451	3.62819
99.9	4.36936	2.5158	3.57758
100	4.32873	2.51832	3.52532
100.1	4.28994	2.52145	3.47317
100.2	4.2552	2.52456	3.42271
100.3	4.22641	2.52707	3.37515
100.4	4.20467	2.52857	3.33118
100.5	4.18988	2.52895	3.29092
100.6	4.18056	2.52858	3.25404
100.7	4.17393	2.52837	3.21984
100.8	4.16633	2.52967	3.1875
100.9	4.15392	2.53405	3.15623
101	4.13337	2.54283	3.12538
101.1	4.10272	2.55658	3.09457
101.2	4.0618	2.5747	3.0637
101.3	4.01251	2.59518	3.03294
101.4	3.95855	2.61464	3.00269
101.5	3.90487	2.6288	2.97353
101.6	3.8568	2.63313	2.94614
101.7	3.81914	2.62362	2.9212
101.8	3.79528	2.59752	2.89932
101.9	3.78672	2.55384	2.8809
102	3.79289	2.49364	2.86601
102.1	3.81143	2.41993	2.8543
102.2	3.83883	2.33729	2.84498
102.3	3.87124	2.25136	2.83689
102.4	3.90527	2.16811	2.8286
102.5	3.93862	2.09314	2.81869
102.6	3.97032	2.03104	2.806
102.7	4.00069	1.98494	2.78982
102.8	4.03089	1.95625	2.77003
102.9	4.0624	1.94469	2.74714
103	4.09649	1.94858	2.72216
103.1	4.13381	1.96536	2.69643
103.2	4.17425	1.99211	2.67139
103.3	4.21705	2.02609	2.64845
103.4	4.26096	2.06516	2.62886
103.5	4.30462	2.10792	2.61365
103.6	4.34672	2.15361	2.60361
103.7	4.38621	2.20187	2.59927
103.8	4.42236	2.25239	2.60075
103.9	4.45471	2.30467	2.60771
104	4.483	2.35775	2.61913
104.1	4.50709	2.41034	2.63337
104.2	4.52691	2.46091	2.64813
104.3	4.54241	2.50801	2.6608
104.4	4.55361	2.55055	2.66867
104.5	4.56057	2.58798	2.66942
104.6	4.56346	2.62035	2.66145
104.7	4.56257	2.64816	2.6441
104.8	4.55829	2.67215	2.61778
104.9	4.55111	2.69295	2.58385
105	4.54153	2.71093	2.54438
105.1	4.53006	2.72606	2.50185
105.2	4.51709	2.73804	2.45875
105.3	4.50291	2.74652	2.41731
105.4	4.48763	2.7514	2.37921
105.5	4.47125	2.75305	2.34542
105.6	4.45367	2.75249	2.31622
105.7	4.43481	2.75126	2.29123
105.8	4.41461	2.75124	2.2696
105.9	4.39311	2.75427	2.25015
106	4.37047	2.76176	2.23165
106.1	4.34695	2.77439	2.21294
106.2	4.3229	2.79194	2.19307
106.3	4.29881	2.81328	2.17128
106.4	4.27519	2.83658	2.14703
106.5	4.25262	2.85951	2.11983
106.6	4.23166	2.87967	2.08921
106.7	4.21279	2.89483	2.05469
106.8	4.19637	2.90324	2.01585
106.9	4.18263	2.90379	1.97242
107	4.17161	2.89609	1.92455
107.1	4.16322	2.88052	1.87291
107.2	4.15722	2.85815	1.81877
107.3	4.15328	2.8307	1.7639
107.4	4.15093	2.80039	1.71039
107.5	4.14964	2.7698	1.66026
107.6	4.14881	2.74163	1.61515
107.7	4.14778	2.71844	1.576
107.8	4.14596	2.70234	1.54284
107.9	4.14281	2.6947	1.51475
108	4.13793	2.69593	1.49003
108.1	4.13111	2.70534	1.46644
108.2	4.12229	2.72127	1.44175
108.3	4.1116	2.74125	1.41421
108.4	4.09934	2.76244	1.38303
108.5	4.08588	2.782	1.34875
108.6	4.07172	2.79754	1.31323
108.7	4.05743	2.80733	1.2794
108.8	4.04361	2.81053	1.25072
108.9	4.03092	2.8071	1.23048
109	4.01997	2.79772	1.22104
109.1	4.01132	2.78357	1.22334
109.2	4.00539	2.76612	1.23666
109.3	4.00242	2.74695	1.25875
109.4	4.00247	2.72756	1.28629
109.5	4.00538	2.70928	1.31557
109.6	4.01082	2.69315	1.34319
109.7	4.01834	2.6799	1.36666
109.8	4.02746	2.66992	1.38477
109.9	4.03768	2.66332	1.39773
110	4.04857	2.66006	1.40703
110.1	4.05981	2.66009	1.4151
110.2	4.07123	2.66349	1.42491
110.3	4.08279	2.6706	1.43947
110.4	4.09458	2.68202	1.46136
110.5	4.10679	2.69849	1.49238
110.6	4.11963	2.72072	1.53328
110.7	4.13326	2.74919	1.58365
110.8	4.14767	2.78402	1.64192
110.9	4.16272	2.82487	1.70562
111	4.17805	2.87098	1.7716
111.1	4.19316	2.92127	1.83644
111.2	4.20748	2.97452	1.89686
111.3	4.22041	3.02943	1.95
111.4	4.23145	3.08478	1.9937
111.5	4.2402	3.13938	2.02663
111.6	4.24639	3.19207	2.04831
111.7	4.2499	3.2417	2.05911
111.8	4.25064	3.28715	2.06009
111.9	4.2486	3.32737	2.05289
112	4.24374	3.36146	2.03956
112.1	4.236	3.38884	2.0223
112.2	4.22529	3.40928	2.00329
112.3	4.21153	3.42299	1.98442
112.4	4.19469	3.43061	1.96712
112.5	4.17486	3.4331	1.95222
112.6	4.15234	3.43164	1.93996
112.7	4.12776	3.42749	1.93002
112.8	4.10212	3.42184	1.92172
112.9	4.07691	3.41575	1.91417
113	4.05411	3.41002	1.90645
113.1	4.03603	3.40521	1.89782
113.2	4.02506	3.40158	1.88773
113.3	4.02318	3.39909	1.87594
113.4	4.03145	3.39745	1.86249
113.5	4.04949	3.39617	1.84767
113.6	4.07519	3.39468	1.83205
113.7	4.10469	3.39255	1.81636
113.8	4.13272	3.38962	1.80144
113.9	4.15331	3.38624	1.78821
114	4.16077	3.38331	1.77756
114.1	4.15063	3.38223	1.77024
114.2	4.12055	3.38465	1.76681
114.3	4.07081	3.39211	1.76751
114.4	4.00437	3.40557	1.77225
114.5	3.92651	3.42513	1.78056
114.6	3.84396	3.44971	1.79158
114.7	3.76388	3.47716	1.80416
114.8	3.6928	3.50447	1.817
114.9	3.63576	3.52835	1.82878
115	3.5957	3.54573	1.83834
115.1	3.57344	3.55436	1.84493
115.2	3.56789	3.55318	1.84827
115.3	3.57669	3.54244	1.84865
115.4	3.59684	3.52361	1.84691
115.5	3.6254	3.49899	1.84424
115.6	3.65987	3.47129	1.84204
115.7	3.69844	3.44309	1.84163
115.8	3.73993	3.41653	1.84399
115.9	3.78358	3.39304	1.84959
116	3.82881	3.3733	1.85828
116.1	3.87505	3.35736	1.86933
116.2	3.92165	3.34482	1.88152
116.3	3.96788	3.33504	1.8934
116.4	4.01307	3.32733	1.90354
116.5	4.05668	3.32099	1.91081
116.6	4.09844	3.31537	1.91453
116.7	4.13831	3.30974	1.91463
116.8	4.17647	3.30329	1.91153
116.9	4.21313	3.29504	1.90608
117	4.24844	3.28391	1.89936
117.1	4.28233	3.26884	1.89246
117.2	4.31443	3.24895	1.88634
117.3	4.34413	3.22373	1.88173
117.4	4.37059	3.19323	1.87912
117.5	4.39289	3.15811	1.87872
117.6	4.41019	3.11961	1.88056
117.7	4.42182	3.07941	1.88448
117.8	4.42739	3.03937	1.89013
117.9	4.4268	3.00124	1.89707
118	4.42028	2.9664	1.90473
118.1	4.40828	2.93557	1.91248
118.2	4.39144	2.90875	1.9197
118.3	4.37053	2.88519	1.92582
118.4	4.34635	2.86355	1.93029
118.5	4.31967	2.84218	1.93261
118.6	4.29119	2.81954	1.93223
118.7	4.26147	2.79459	1.92856
118.8	4.23092	2.76717	1.9209
118.9	4.19978	2.73814	1.90857
119	4.16817	2.70936	1.89099
119.1	4.13609	2.68335	1.86783
119.2	4.10351	2.6628	1.83922
119.3	4.07046	2.65	1.80576
119.4	4.03705	2.64633	1.76858
119.5	4.0035	2.65195	1.72919
119.6	3.97014	2.6658	1.68936
119.7	3.93739	2.68579	1.6509
119.8	3.90569	2.70927	1.61559
119.9	3.87548	2.73351	1.58499
120	3.84717	2.75625	1.56047
120.1	3.82109	2.77599	1.54316
120.2	3.79755	2.79218	1.53403
120.3	3.77677	2.80519	1.53377
120.4	3.75891	2.81608	1.54278
120.5	3.74406	2.82629	1.56093
120.6	3.7323	2.83728	1.58743
120.7	3.72369	2.8502	1.62056
120.8	3.71835	2.86569	1.65764
120.9	3.71647	2.88368	1.69501
121	3.71831	2.90353	1.72835
121.1	3.72414	2.92411	1.75311
121.2	3.7341	2.94406	1.76509
121.3	3.7481	2.96213	1.76109
121.4	3.76572	2.97737	1.73953
121.5	3.7861	2.98934	1.7008
121.6	3.8081	2.99813	1.64747
121.7	3.83037	3.00426	1.58402
121.8	3.85165	3.00851	1.51635
121.9	3.8709	3.01171	1.45097
122	3.88757	3.01453	1.39407
122.1	3.90157	3.0174	1.35073
122.2	3.91329	3.0205	1.32422
122.3	3.92343	3.02383	1.31573
122.4	3.9328	3.02729	1.32438
122.5	3.94207	3.03077	1.34763
122.6	3.95164	3.03417	1.38184
122.7	3.96148	3.03739	1.42297
122.8	3.97118	3.04031	1.4672
122.9	3.98003	3.0428	1.51133
123	3.98724	3.04481	1.55303
123.1	3.99215	3.04646	1.59086
123.2	3.99439	3.0482	1.6241
123.3	3.99401	3.05083	1.65252
123.4	3.99141	3.05544	1.6762
123.5	3.98726	3.06323	1.69534
123.6	3.98221	3.07527	1.71021
123.7	3.97678	3.09224	1.72126
123.8	3.97117	3.11428	1.72914
123.9	3.96522	3.14104	1.7349
124	3.95854	3.17173	1.73997
124.1	3.95062	3.20543	1.74613
124.2	3.941	3.24131	1.7553
124.3	3.92951	3.27878	1.76935
124.4	3.91625	3.31753	1.78971
124.5	3.90172	3.35742	1.81723
124.6	3.88667	3.39829	1.85195
124.7	3.87205	3.43972	1.8931
124.8	3.85889	3.48095	1.9392
124.9	3.84819	3.52083	1.98822
125	3.84087	3.55797	2.03791
125.1	3.83774	3.59093	2.08603
125.2	3.83941	3.61854	2.13062
125.3	3.84633	3.64013	2.17025
125.4	3.85863	3.65564	2.20406
125.5	3.8761	3.66568	2.23187
125.6	3.89813	3.67139	2.25402
125.7	3.92362	3.67423	2.27128
125.8	3.95113	3.6757	2.28465
125.9	3.97892	3.67704	2.29516
126	4.00528	3.679	2.30372
126.1	4.02871	3.68173	2.31101
126.2	4.04824	3.68468	2.31747
126.3	4.06362	3.68668	2.32331
126.4	4.07529	3.68608	2.3286
126.5	4.08432	3.68098	2.33331
126.6	4.09214	3.66951	2.33746
126.7	4.10021	3.65016	2.34101
126.8	4.10966	3.62209	2.34393
126.9	4.12106	3.58545	2.34611
127	4.13426	3.54148	2.34729
127.1	4.14845	3.4924	2.3471
127.2	4.16231	3.44117	2.34505
127.3	4.1743	3.39091	2.34061
127.4	4.18296	3.34439	2.33327
127.5	4.18718	3.3034	2.32262
127.6	4.1864	3.26842	2.30838
127.7	4.18071	3.23851	2.29043
127.8	4.17072	3.21143	2.26873
127.9	4.15752	3.18422	2.24339
128	4.14238	3.15374	2.21462
128.1	4.12659	3.11745	2.18278
128.2	4.11129	3.07397	2.14845
128.3	4.09735	3.02353	2.1125
128.4	4.08538	2.96805	2.07613
128.5	4.07576	2.91092	2.04086
128.6	4.0687	2.85649	2.00843
128.7	4.06431	2.80936	1.98066
128.8	4.06263	2.77365	1.95917
128.9	4.06358	2.75233	1.94515
129	4.06697	2.74683	1.93907
129.1	4.07235	2.75692	1.9406
129.2	4.07906	2.78094	1.9486
129.3	4.08618	2.81618	1.96129
129.4	4.09259	2.85945	1.97669
129.5	4.09716	2.9076	1.99303
129.6	4.09883	2.95791	2.00927
129.7	4.09688	3.00832	2.02539
129.8	4.09101	3.05744	2.04247
129.9	4.08145	3.10449	2.06247
130	4.06889	3.1491	2.08771
130.1	4.0543	3.19114	2.12024
130.2	4.03867	3.23053	2.16118
130.3	4.02268	3.26718	2.2103
130.4	4.00646	3.30091	2.2658
130.5	3.98944	3.33146	2.32449
130.6	3.97038	3.35851	2.38222
130.7	3.94762	3.38177	2.4345
130.8	3.91944	3.40105	2.47717
130.9	3.88453	3.41625	2.50701
131	3.84241	3.42744	2.52208
131.1	3.79382	3.43486	2.5219
131.2	3.74074	3.43884	2.50729
131.3	3.6863	3.4398	2.48012
131.4	3.63435	3.43815	2.44286
131.5	3.58893	3.43423	2.39811
131.6	3.55362	3.42826	2.34831
131.7	3.53105	3.42029	2.29546
131.8	3.5226	3.4102	2.24106
131.9	3.52827	3.39768	2.18616
132	3.54686	3.38231	2.13155
132.1	3.57631	3.36357	2.07793
132.2	3.61404	3.34087	2.02605
132.3	3.65739	3.31366	1.97676
132.4	3.70385	3.28153	1.93096
132.5	3.7512	3.24428	1.88948
132.6	3.79762	3.2021	1.85281
132.7	3.84159	3.15573	1.82094
132.8	3.88192	3.10645	1.79322
132.9	3.91767	3.05614	1.76834
133	3.9483	3.00706	1.74454
133.1	3.97371	2.96165	1.71993
133.2	3.99439	2.92221	1.69296
133.3	4.01143	2.89054	1.66288
133.4	4.02647	2.86763	1.63008
133.5	4.04143	2.85354	1.59618
133.6	4.05819	2.8473	1.56379
133.7	4.07816	2.84705	1.53605
133.8	4.10199	2.8504	1.51589
133.9	4.12927	2.85478	1.50537
134	4.15862	2.85793	1.50507
134.1	4.18788	2.85822	1.51387
134.2	4.21451	2.85489	1.52905
134.3	4.23609	2.84804	1.54678
134.4	4.25082	2.83851	1.56282
134.5	4.25786	2.82754	1.57336
134.6	4.25749	2.81643	1.5757
134.7	4.25098	2.80618	1.56877
134.8	4.24032	2.79732	1.5532
134.9	4.2277	2.78976	1.53112
135	4.21508	2.78295	1.50571
135.1	4.20382	2.77601	1.48051
135.2	4.19458	2.76803	1.45878
135.3	4.18739	2.7583	1.44299
135.4	4.18195	2.7465	1.43446
135.5	4.17797	2.73279	1.43328
135.6	4.17547	2.71775	1.43847
135.7	4.1749	2.70226	1.44829
135.8	4.17704	2.68725	1.46062
135.9	4.18276	2.67353	1.47337
136	4.19273	2.66164	1.48479
136.1	4.20712	2.65173	1.49365
136.2	4.22546	2.64362	1.49926
136.3	4.24676	2.6369	1.50137
136.4	4.2696	2.63114	1.49997
136.5	4.29252	2.62599	1.4951
136.6	4.31424	2.62139	1.48663
136.7	4.33386	2.61761	1.4742
136.8	4.35089	2.61521	1.45719
136.9	4.36523	2.61496	1.43486
137	4.37699	2.61762	1.40649
137.1	4.3864	2.62381	1.37164
137.2	4.39364	2.63383	1.33024
137.3	4.39889	2.64757	1.28271
137.4	4.40234	2.66455	1.22987
137.5	4.40425	2.68396	1.17277
137.6	4.40506	2.70486	1.11244
137.7	4.40538	2.72628	1.04964
137.8	4.40601	2.74744	0.98471
137.9	4.40779	2.76774	0.91758
138	4.4115	2.78687	0.84795
138.1	4.41774	2.80462	0.7757
138.2	4.42678	2.82085	0.70133
138.3	4.43855	2.83532	0.62628
138.4	4.45265	2.8476	0.55316
138.5	4.46835	2.85707	0.48558
138.6	4.48471	2.86304	0.4277
138.7	4.50065	2.86481	0.38361
138.8	4.51507	2.86192	0.35657
138.9	4.52698	2.85427	0.34838
139	4.53565	2.84214	0.359
139.1	4.5407	2.82622	0.38646
139.2	4.54227	2.80746	0.42714
139.3	4.54096	2.78695	0.47626
139.4	4.53778	2.76569	0.5286
139.5	4.53386	2.74448	0.57917
139.6	4.53016	2.72384	0.6239
139.7	4.52713	2.7041	0.66002
139.8	4.52437	2.68548	0.6863
139.9	4.52058	2.66836	0.70303
140	4.51356	2.65341	0.71176
140.1	4.50052	2.64173	0.7149
140.2	4.47853	2.63469	0.71521
140.3	4.44507	2.63363	0.71539
140.4	4.39863	2.63933	0.71758
140.5	4.33912	2.65156	0.7232
140.6	4.26817	2.66866	0.73284
140.7	4.18916	2.68755	0.74635
140.8	4.10686	2.70397	0.76303
140.9	4.02689	2.71318	0.78194
141	3.95498	2.71084	0.80215
141.1	3.89611	2.69394	0.82295
141.2	3.85383	2.66156	0.84395
141.3	3.82983	2.61525	0.86512
141.4	3.82376	2.55903	0.88669
141.5	3.83355	2.49884	0.909
141.6	3.85591	2.44158	0.93236
141.7	3.88702	2.39407	0.95697
141.8	3.92323	2.36186	0.98279
141.9	3.96158	2.34836	1.00953
142	4.00008	2.35437	1.03671
142.1	4.03769	2.37807	1.06371
142.2	4.07411	2.41544	1.08988
142.3	4.10945	2.46113	1.11468
142.4	4.1439	2.50943	1.13788
142.5	4.1775	2.55528	1.15961
142.6	4.21006	2.59497	1.18042
142.7	4.24128	2.62663	1.20123
142.8	4.27079	2.65017	1.22313
142.9	4.29839	2.66706	1.24715
143	4.32407	2.6797	1.27405
143.1	4.348	2.69087	1.30408
143.2	4.37038	2.70313	1.33694
143.3	4.39135	2.71838	1.37184
143.4	4.41079	2.73767	1.40768
143.5	4.42832	2.76118	1.44333
143.6	4.44331	2.78833	1.47786
143.7	4.45504	2.81809	1.51077
143.8	4.46285	2.84918	1.54205
143.9	4.46631	2.88033	1.57216
144	4.46533	2.9104	1.60184
144.1	4.4602	2.93845	1.6319
144.2	4.45148	2.96369	1.66294
144.3	4.43988	2.98545	1.69522
144.4	4.42613	3.00308	1.72853
144.5	4.41077	3.01597	1.76224
144.6	4.39407	3.02357	1.7954
144.7	4.37601	3.02544	1.82687
144.8	4.35631	3.0214	1.85554
144.9	4.3346	3.01158	1.88046
145	4.31055	2.99649	1.90093
145.1	4.28404	2.977	1.91657
145.2	4.25531	2.95424	1.92727
145.3	4.22499	2.92952	1.93321
145.4	4.19404	2.90415	1.93469
145.5	4.16369	2.87933	1.93206
145.6	4.13524	2.85605	1.92557
145.7	4.1099	2.83504	1.91526
145.8	4.08863	2.8168	1.9009
145.9	4.072	2.80159	1.88199
146	4.06015	2.78948	1.85788
146.1	4.05277	2.78043	1.82802
146.2	4.04915	2.77429	1.79217
146.3	4.04836	2.77091	1.75073
146.4	4.04939	2.77015	1.70486
146.5	4.05132	2.77192	1.65647
146.6	4.05354	2.77617	1.60796
146.7	4.05578	2.78287	1.56174
146.8	4.05817	2.79192	1.51974
146.9	4.06109	2.80314	1.48292
147	4.06506	2.81619	1.45101
147.1	4.07052	2.83058	1.4225
147.2	4.07765	2.84573	1.39494
147.3	4.08627	2.86101	1.3655
147.4	4.09587	2.87579	1.33161
147.5	4.10566	2.88955	1.29166
147.6	4.11471	2.90184	1.24548
147.7	4.12213	2.91237	1.19465
147.8	4.1272	2.9209	1.14241
147.9	4.12939	2.92729	1.09324
148	4.12842	2.93144	1.05222
148.1	4.12415	2.93326	1.02414
148.2	4.11655	2.93273	1.0127
148.3	4.1056	2.92987	1.01985
148.4	4.09139	2.92475	1.04545
148.5	4.0741	2.91758	1.08727
148.6	4.05418	2.90865	1.14142
148.7	4.03243	2.89837	1.20303
148.8	4.01003	2.88722	1.26705
148.9	3.9885	2.87567	1.329
149	3.96951	2.86417	1.38553
149.1	3.95463	2.85301	1.4347
149.2	3.94508	2.84234	1.47599
149.3	3.94141	2.83211	1.51009
149.4	3.9434	2.82216	1.5385
149.5	3.95001	2.81227	1.56313
149.6	3.95953	2.80226	1.58593
149.7	3.96986	2.79206	1.60858
149.8	3.97882	2.78179	1.63226
149.9	3.98457	2.77171	1.65754
150	3.98584	2.76226	1.68431
150.1	3.98214	2.75392	1.71187
150.2	3.97381	2.74719	1.73899
150.3	3.96185	2.74249	1.76417
150.4	3.94772	2.7401	1.78585
150.5	3.93302	2.74011	1.80264
150.6	3.91919	2.74237	1.81355
150.7	3.90729	2.74645	1.81819
150.8	3.89782	2.75165	1.8168
150.9	3.89077	2.75703	1.81025
151	3.8857	2.76154	1.79995
151.1	3.88198	2.76412	1.78768
151.2	3.87896	2.76388	1.77537
151.3	3.87621	2.76026	1.76487
151.4	3.8736	2.7531	1.75766
151.5	3.87126	2.74262	1.7547
151.6	3.86948	2.72932	1.75625
151.7	3.86851	2.71386	1.76183
151.8	3.86839	2.69692	1.77028
151.9	3.86884	2.67905	1.77991
152	3.86931	2.66069	1.78875
152.1	3.86918	2.6422	1.79483
152.2	3.868	2.62396	1.79639
152.3	3.86576	2.60647	1.79214
152.4	3.86307	2.59035	1.78135
152.5	3.86101	2.57624	1.76391
152.6	3.86084	2.56471	1.74031
152.7	3.86355	2.55601	1.71156
152.8	3.86929	2.55002	1.67905
152.9	3.87711	2.54628	1.64438
153	3.88489	2.5441	1.60916
153.1	3.88959	2.54289	1.57489
153.2	3.88781	2.54234	1.54275
153.3	3.87655	2.5426	1.5136
153.4	3.85384	2.54416	1.48787
153.5	3.81923	2.54759	1.46568
153.6	3.77406	2.55312	1.44688
153.7	3.72123	2.56024	1.43114
153.8	3.66483	2.56745	1.4181
153.9	3.6095	2.57225	1.40746
154	3.55978	2.57141	1.39908
154.1	3.51955	2.5615	1.39299
154.2	3.49161	2.53944	1.38938
154.3	3.47748	2.50318	1.38854
154.4	3.47744	2.45215	1.39077
154.5	3.49072	2.38753	1.3962
154.6	3.5158	2.31224	1.40477
154.7	3.55077	2.23067	1.41611
154.8	3.59364	2.14819	1.42959
154.9	3.64255	2.07051	1.44435
155	3.6959	2.00294	1.45944
155.1	3.75236	1.94975	1.47392
155.2	3.81076	1.91367	1.48698
155.3	3.8701	1.89555	1.49802
155.4	3.92938	1.89437	1.50667
155.5	3.98768	1.90751	1.51282
155.6	4.04417	1.93124	1.51656
155.7	4.09817	1.96136	1.51818
155.8	4.14925	1.99382	1.51809
155.9	4.19725	2.02529	1.51682
156	4.2423	2.05353	1.51492
156.1	4.28468	2.0776	1.51287
156.2	4.32472	2.09775	1.51103
156.3	4.36264	2.11521	1.50952
156.4	4.39842	2.13181	1.50817
156.5	4.43176	2.14958	1.50654
156.6	4.4621	2.17027	1.50397
156.7	4.48873	2.19514	1.49969
156.8	4.51093	2.22475	1.493
156.9	4.52814	2.25903	1.48346
157	4.54006	2.29737	1.47098
157.1	4.54669	2.33894	1.45597
157.2	4.54834	2.38289	1.43927
157.3	4.54552	2.42853	1.42214
157.4	4.5389	2.47546	1.40601
157.5	4.52917	2.5235	1.39225
157.6	4.51692	2.57256	1.38193
157.7	4.50267	2.62247	1.37561
157.8	4.48677	2.67278	1.37315
157.9	4.46951	2.72268	1.37377
158	4.45116	2.77107	1.37612
158.1	4.43209	2.81663	1.37856
158.2	4.41279	2.85809	1.37943
158.3	4.3939	2.89444	1.37738
158.4	4.37619	2.9251	1.37161
158.5	4.36041	2.94998	1.36194
158.6	4.34719	2.96944	1.3488
158.7	4.33693	2.98411	1.33306
158.8	4.32974	2.99462	1.31571
158.9	4.32535	3.00138	1.29759
159	4.32318	3.0044	1.27914
159.1	4.3224	3.00319	1.26026
159.2	4.32203	2.99689	1.24046
159.3	4.3211	2.98446	1.21909
159.4	4.31877	2.96494	1.19582
159.5	4.31446	2.93785	1.17101
159.6	4.30788	2.90332	1.1459
159.7	4.29914	2.86223	1.12264
159.8	4.2887	2.81611	1.10383
159.9	4.27736	2.7669	1.09188
160	4.26619	2.71666	1.08834
160.1	4.25639	2.66722	1.09329
160.2	4.24916	2.61996	1.10508
160.3	4.24551	2.57568	1.12052
160.4	4.24616	2.53464	1.13541
160.5	4.25135	2.49669	1.14546
160.6	4.26086	2.46154	1.14716
160.7	4.27395	2.42897	1.13856
160.8	4.28951	2.39902	1.11974
160.9	4.30617	2.37209	1.09278
161	4.32249	2.34887	1.06134
161.1	4.3371	2.33021	1.02992
161.2	4.34885	2.3169	1.00296
161.3	4.35685	2.30946	0.98402
161.4	4.36056	2.30791	0.97513
161.5	4.35979	2.31172	0.9766
161.6	4.35464	2.3198	0.98705
161.7	4.34557	2.33064	1.0039
161.8	4.33326	2.34253	1.02394
161.9	4.31861	2.35382	1.044
162	4.30259	2.36312	1.06154
162.1	4.28615	2.36951	1.07496
162.2	4.2701	2.37258	1.08369
162.3	4.25503	2.37243	1.08812
162.4	4.24126	2.36958	1.08928
162.5	4.22886	2.36487	1.08857
162.6	4.21774	2.35927	1.08741
162.7	4.20765	2.35377	1.08705
162.8	4.19835	2.34926	1.08845
162.9	4.18963	2.34639	1.09226
163	4.18131	2.3455	1.09877
163.1	4.17329	2.3466	1.10802
163.2	4.16543	2.3493	1.11982
163.3	4.15753	2.35296	1.13376
163.4	4.1493	2.35677	1.14933
163.5	4.14035	2.35998	1.16587
163.6	4.13032	2.36206	1.18263
163.7	4.11895	2.36288	1.1988
163.8	4.10621	2.36278	1.21348
163.9	4.09244	2.36253	1.22574
164	4.07839	2.36316	1.23467
164.1	4.06516	2.36576	1.23946
164.2	4.05411	2.37118	1.23955
164.3	4.04664	2.37982	1.23475
164.4	4.04398	2.39151	1.22531
164.5	4.04694	2.40546	1.21193
164.6	4.05576	2.42041	1.19572
164.7	4.07	2.43485	1.17802
164.8	4.08853	2.44727	1.16017
164.9	4.10965	2.45641	1.14335
165	4.13125	2.4615	1.12839
165.1	4.15107	2.4624	1.11572
165.2	4.167	2.45951	1.10537
165.3	4.17738	2.45377	1.09711
165.4	4.1812	2.44638	1.09057
165.5	4.17823	2.43863	1.08544
165.6	4.16903	2.43169	1.08163
165.7	4.15474	2.42638	1.07931
165.8	4.13684	2.42315	1.079
165.9	4.11686	2.42205	1.0815
166	4.09607	2.42287	1.08775
166.1	4.0753	2.4253	1.09864
166.2	4.05488	2.42918	1.11479
166.3	4.03472	2.43464	1.13636
166.4	4.01439	2.44224	1.1629
166.5	3.99331	2.4529	1.19343
166.6	3.97086	2.46779	1.22659
166.7	3.94647	2.48808	1.26096
166.8	3.9197	2.51463	1.29545
166.9	3.89031	2.54772	1.32954
167	3.85838	2.58686	1.36352
167.1	3.82443	2.63075	1.39839
167.2	3.78956	2.67732	1.43567
167.3	3.75541	2.72393	1.47704
167.4	3.72412	2.7677	1.52394
167.5	3.69803	2.80585	1.57726
167.6	3.67939	2.836	1.63719
167.7	3.66998	2.8565	1.70324
167.8	3.6708	2.86654	1.7744
167.9	3.68198	2.86625	1.84934
168	3.70275	2.85655	1.92666
168.1	3.73163	2.83903	2.00504
168.2	3.76667	2.81562	2.08329
168.3	3.8058	2.78839	2.16031
168.4	3.84707	2.75927	2.23504
168.5	3.88888	2.72988	2.30637
168.6	3.93009	2.70144	2.37311
168.7	3.97004	2.67472	2.43403
168.8	4.00853	2.6501	2.48792
168.9	4.04566	2.62766	2.53372
169	4.08177	2.60732	2.57057
169.1	4.11732	2.5889	2.59787
169.2	4.15277	2.57221	2.61535
169.3	4.18856	2.55701	2.62295
169.4	4.22501	2.54297	2.62088
169.5	4.26223	2.52965	2.60953
169.6	4.30002	2.51642	2.58946
169.7	4.33779	2.5025	2.56146
169.8	4.37448	2.4871	2.52652
169.9	4.40858	2.46952	2.48593
170	4.43827	2.44938	2.44128
170.1	4.46164	2.42676	2.39454
170.2	4.477	2.40221	2.34796
170.3	4.48323	2.37664	2.30407
170.4	4.48004	2.35115	2.26545
170.5	4.46809	2.32664	2.23451
170.6	4.44903	2.30355	2.21331
170.7	4.42522	2.28164	2.20323
170.8	4.39939	2.25996	2.20487
170.9	4.37421	2.23706	2.21798
171	4.35186	2.21141	2.24155
171.1	4.33379	2.1819	2.27401
171.2	4.32059	2.1484	2.31353
171.3	4.31214	2.11206	2.35829
171.4	4.30775	2.07536	2.40669
171.5	4.30655	2.04182	2.45746
171.6	4.30768	2.01543	2.50964
171.7	4.31056	1.99987	2.56241
171.8	4.3149	1.9978	2.61493
171.9	4.32074	2.01034	2.66613
172	4.32822	2.03682	2.71457
172.1	4.33745	2.07491	2.75836
172.2	4.34829	2.12108	2.79528
172.3	4.36026	2.17118	2.82288
172.4	4.37252	2.22115	2.83881
172.5	4.38396	2.26756	2.84115
172.6	4.3934	2.30804	2.82866
172.7	4.3998	2.34139	2.80109
172.8	4.40251	2.36762	2.75908
172.9	4.40135	2.38765	2.70409
173	4.39668	2.40305	2.63796
173.1	4.38934	2.41569	2.56246
173.2	4.38042	2.42743	2.47888
173.3	4.37113	2.43987	2.38769
173.4	4.3625	2.45419	2.28854
173.5	4.3553	2.47104	2.18048
173.6	4.34987	2.49054	2.06243
173.7	4.34615	2.51235	1.93384
173.8	4.34373	2.53572	1.79529
173.9	4.34199	2.55969	1.64897
174	4.3403	2.58315	1.49886
174.1	4.33813	2.60504	1.3505
174.2	4.33524	2.62442	1.21046
174.3	4.33166	2.64059	1.08544
174.4	4.32775	2.65315	0.98139
174.5	4.32401	2.66201	0.9026
174.6	4.32095	2.66742	0.85113
174.7	4.31895	2.66991	0.82657
174.8	4.31808	2.67019	0.82621
174.9	4.31809	2.66897	0.84563
175	4.31845	2.66683	0.87947
175.1	4.31849	2.66407	0.92218
175.2	4.31761	2.66066	0.96879
175.3	4.31543	2.65631	1.01528
175.4	4.31194	2.65067	1.05879
175.5	4.30753	2.64349	1.09756
175.6	4.3029	2.63493	1.13069
175.7	4.29886	2.62557	1.15794
175.8	4.29617	2.6165	1.17942
175.9	4.2953	2.60906	1.19554
176	4.29632	2.60466	1.20685
176.1	4.29887	2.60444	1.21408
176.2	4.30225	2.60901	1.21809
176.3	4.30558	2.61837	1.21989
176.4	4.30796	2.63194	1.22051
176.5	4.3087	2.64868	1.22093
176.6	4.30737	2.66741	1.22196
176.7	4.30383	2.68702	1.22406
176.8	4.2982	2.70672	1.22734
176.9	4.29076	2.72612	1.23149
177	4.28183	2.74521	1.2359
177.1	4.27168	2.76424	1.2397
177.2	4.26057	2.7836	1.242
177.3	4.24872	2.80362	1.24201
177.4	4.23643	2.8245	1.23921
177.5	4.22416	2.84625	1.23343
177.6	4.21255	2.86867	1.22493
177.7	4.2024	2.89141	1.21432
177.8	4.19456	2.914	1.2025
177.9	4.18982	2.93588	1.19053
178	4.18873	2.95648	1.17947
178.1	4.19151	2.97516	1.1702
178.2	4.19808	2.99133	1.16331
178.3	4.2082	3.00441	1.15901
178.4	4.22172	3.01391	1.15706
178.5	4.23884	3.01945	1.15682
178.6	4.26019	3.02075	1.15739
178.7	4.28684	3.01763	1.15783
178.8	4.31982	3.00991	1.15736
178.9	4.35963	2.99744	1.15564
179	4.40561	2.98	1.15291
179.1	4.4554	2.95745	1.14995
179.2	4.50488	2.92982	1.14793
179.3	4.54846	2.89753	1.14807
179.4	4.57981	2.86158	1.15131
179.5	4.59288	2.82357	1.15794
179.6	4.58308	2.78565	1.16749
179.7	4.54817	2.75019	1.1787
179.8	4.48885	2.71935	1.18976
179.9	4.40881	2.69457	1.19868
180	4.3143	2.67619	1.20361
180.1	4.21323	2.66319	1.20322
180.2	4.11406	2.65326	1.19685
180.3	4.02461	2.64305	1.18456
180.4	3.95109	2.62873	1.16705
180.5	3.89748	2.60664	1.14539
180.6	3.86531	2.57399	1.12088
180.7	3.85383	2.52948	1.09481
180.8	3.8606	2.47361	1.06836
180.9	3.88212	2.40875	1.0426
181	3.91452	2.33882	1.01848
181.1	3.95415	2.26871	0.99689
181.2	3.99788	2.20347	0.97864
181.3	4.04322	2.14754	0.96443
181.4	4.0883	2.10409	0.95476
181.5	4.13171	2.07467	0.94977
181.6	4.17248	2.0592	0.94922
181.7	4.20995	2.05625	0.95245
181.8	4.24379	2.06353	0.9584
181.9	4.27393	2.07854	0.9658
182	4.30056	2.09902	0.97328
182.1	4.32393	2.12334	0.97961
182.2	4.34431	2.15055	0.98384
182.3	4.36181	2.18031	0.9854
182.4	4.37644	2.21258	0.98413
182.5	4.38808	2.24739	0.98023
182.6	4.39667	2.28454	0.97412
182.7	4.40227	2.32358	0.9663
182.8	4.40522	2.36383	0.95722
182.9	4.4061	2.40452	0.94716
183	4.40568	2.44498	0.93616
183.1	4.40478	2.48477	0.92406
183.2	4.40408	2.52368	0.91061
183.3	4.40399	2.56165	0.89552
183.4	4.40447	2.59858	0.87866
183.5	4.40509	2.63414	0.86016
183.6	4.40503	2.66763	0.84044
183.7	4.40321	2.69795	0.82022
183.8	4.39857	2.72367	0.8004
183.9	4.39014	2.74325	0.78201
184	4.37734	2.75533	0.76597
184.1	4.35996	2.759	0.75307
184.2	4.33822	2.75396	0.74379
184.3	4.31272	2.74065	0.73834
184.4	4.2843	2.7202	0.73667
184.5	4.25392	2.69422	0.73845
184.6	4.22262	2.66459	0.74319
184.7	4.19146	2.63321	0.75033
184.8	4.16151	2.60175	0.75922
184.9	4.13387	2.57154	0.76927
185	4.10967	2.54348	0.77991
185.1	4.08996	2.51803	0.79057
185.2	4.0756	2.49525	0.80068
185.3	4.06716	2.47489	0.80964
185.4	4.06476	2.45643	0.81683
185.5	4.06804	2.43922	0.82169
185.6	4.07615	2.4226	0.82384
185.7	4.08786	2.40593	0.82323
185.8	4.10174	2.38882	0.82019
185.9	4.11636	2.37113	0.81545
186	4.13045	2.35303	0.80997
186.1	4.14307	2.335	0.80474
186.2	4.15372	2.31774	0.80046
186.3	4.16231	2.30203	0.79733
186.4	4.16913	2.28864	0.79486
186.5	4.17475	2.27812	0.79188
186.6	4.17983	2.27081	0.78667
186.7	4.185	2.26673	0.77728
186.8	4.19072	2.26566	0.76199
186.9	4.1972	2.2671	0.73971
187	4.20435	2.27043	0.71042
187.1	4.21189	2.2749	0.67537
187.2	4.21931	2.27972	0.63705
187.3	4.22607	2.28408	0.59886
187.4	4.23161	2.28725	0.56465
187.5	4.2355	2.2886	0.53798
187.6	4.23748	2.28769	0.52155
187.7	4.23749	2.28428	0.51679
187.8	4.23571	2.27845	0.52365
187.9	4.23251	2.27052	0.5408
188	4.22837	2.26109	0.56606
188.1	4.22386	2.25093	0.59697
188.2	4.21947	2.24095	0.63133
188.3	4.21562	2.2321	0.6676
188.4	4.21253	2.2253	0.70513
188.5	4.21026	2.22137	0.74412
188.6	4.20866	2.22095	0.78541
188.7	4.20745	2.22443	0.83017
188.8	4.2062	2.23192	0.87967
188.9	4.20442	2.2432	0.93493
189	4.20161	2.25771	0.99651
189.1	4.19739	2.2746	1.0644
189.2	4.19149	2.2929	1.13784
189.3	4.18391	2.31157	1.21538
189.4	4.17488	2.32974	1.29493
189.5	4.16482	2.34683	1.3739
189.6	4.15428	2.36258	1.44952
189.7	4.14379	2.37708	1.5191
189.8	4.13371	2.39071	1.58038
189.9	4.12411	2.40393	1.63166
190	4.1148	2.41723	1.67198
190.1	4.10528	2.43094	1.70111
190.2	4.09495	2.44515	1.71941
190.3	4.08321	2.45971	1.72772
190.4	4.0697	2.47423	1.72715
190.5	4.05437	2.48812	1.719
190.6	4.03757	2.50076	1.70457
190.7	4.02003	2.51151	1.68516
190.8	4.00265	2.51991	1.66198
190.9	3.9864	2.52571	1.6361
191	3.97201	2.52893	1.60845
191.1	3.95987	2.52983	1.57976
191.2	3.94988	2.52892	1.55053
191.3	3.94149	2.52678	1.52106
191.4	3.93382	2.524	1.49136
191.5	3.92585	2.52108	1.46122
191.6	3.91673	2.51829	1.43019
191.7	3.90594	2.51568	1.39769
191.8	3.89346	2.51304	1.36318
191.9	3.87977	2.50995	1.3264
192	3.86569	2.5059	1.28767
192.1	3.85217	2.50045	1.24817
192.2	3.83998	2.49352	1.21
192.3	3.82946	2.48558	1.1761
192.4	3.82034	2.47789	1.14988
192.5	3.81164	2.4725	1.13466
192.6	3.80181	2.47202	1.133
192.7	3.78899	2.47907	1.14612
192.8	3.77142	2.49559	1.17355
192.9	3.74788	2.52204	1.21304
193	3.71816	2.55687	1.26088
193.1	3.68325	2.59635	1.31249
193.2	3.64539	2.63492	1.36311
193.3	3.60775	2.66598	1.40852
193.4	3.57395	2.68306	1.4456
193.5	3.54738	2.68106	1.47262
193.6	3.53066	2.65727	1.48923
193.7	3.52517	2.61195	1.49626
193.8	3.53094	2.54841	1.49534
193.9	3.54686	2.47246	1.48846
194	3.57101	2.39142	1.47761
194.1	3.60124	2.31289	1.46452
194.2	3.63558	2.24362	1.45054
194.3	3.67261	2.1885	1.43661
194.4	3.71147	2.15002	1.42333
194.5	3.75184	2.12826	1.41105
194.6	3.7937	2.12117	1.39996
194.7	3.83708	2.12527	1.3901
194.8	3.88184	2.13645	1.38144
194.9	3.92758	2.15074	1.37388
195	3.97355	2.165	1.36724
195.1	4.01871	2.17737	1.36126
195.2	4.06181	2.18742	1.35563
195.3	4.10153	2.19615	1.34998
195.4	4.13667	2.20567	1.34395
195.5	4.16635	2.21869	1.33727
195.6	4.19025	2.238	1.32979
195.7	4.20878	2.26579	1.32158
195.8	4.22307	2.30318	1.31294
195.9	4.23491	2.34993	1.30446
196	4.24641	2.4044	1.29686
196.1	4.25965	2.46381	1.29101
196.2	4.2762	2.52468	1.28768
196.3	4.29675	2.58342	1.28754
196.4	4.32091	2.6369	1.29098
196.5	4.34719	2.6828	1.29811
196.6	4.37322	2.71987	1.30878
196.7	4.39621	2.74793	1.32267
196.8	4.41336	2.76763	1.33938
196.9	4.42237	2.78021	1.3585
197	4.42183	2.78715	1.37971
197.1	4.41138	2.78986	1.4027
197.2	4.3918	2.7895	1.42722
197.3	4.36482	2.78689	1.45293
197.4	4.33292	2.78251	1.47941
197.5	4.29897	2.77663	1.50609
197.6	4.26586	2.76938	1.53225
197.7	4.2362	2.76092	1.5571
197.8	4.21204	2.75154	1.57982
197.9	4.19473	2.74166	1.59967
198	4.18486	2.73181	1.616
198.1	4.18236	2.7226	1.62834
198.2	4.1866	2.71456	1.63633
198.3	4.19657	2.70805	1.63972
198.4	4.21107	2.70315	1.63833
198.5	4.22882	2.69963	1.63212
198.6	4.24859	2.69696	1.62123
198.7	4.2692	2.69443	1.60619
198.8	4.28958	2.69125	1.588
198.9	4.30875	2.68679	1.56815
199	4.32582	2.68067	1.54843
199.1	4.33997	2.67289	1.53057
199.2	4.35052	2.66385	1.51567
199.3	4.35688	2.65435	1.50371
199.4	4.35866	2.64541	1.49321
199.5	4.35567	2.6382	1.48117
199.6	4.34798	2.63379	1.46342
199.7	4.33596	2.63305	1.43534
199.8	4.32023	2.63642	1.39281
[truncated: 19,465 more rows]

## Sheet: WT_siVDAC1
Time (second)	Trace 1	Trace 2	Trace 3
0	4.35111	3.62746	3.7102
0.1	4.3285	3.63843	3.63778
0.2	4.30306	3.63736	3.56124
0.3	4.27402	3.61934	3.48919
0.4	4.24131	3.58258	3.42993
0.5	4.20624	3.52852	3.38973
0.6	4.17189	3.46147	3.37146
0.7	4.14285	3.38817	3.3742
0.8	4.12436	3.31696	3.39383
0.9	4.1211	3.25651	3.42437
1	4.13594	3.21413	3.45953
1.1	4.16913	3.19432	3.49435
1.2	4.21827	3.1979	3.52611
1.3	4.27913	3.22201	3.5546
1.4	4.34708	3.26096	3.58151
1.5	4.41848	3.30754	3.60928
1.6	4.49144	3.35457	3.63988
1.7	4.56591	3.3962	3.67402
1.8	4.64301	3.42898	3.71112
1.9	4.72396	3.45223	3.74991
2	4.80903	3.46776	3.78921
2.1	4.89676	3.47878	3.82836
2.2	4.98369	3.48859	3.86725
2.3	5.06472	3.49969	3.90608
2.4	5.13405	3.51327	3.94504
2.5	5.18638	3.5294	3.98408
2.6	5.21832	3.54734	4.02263
2.7	5.22937	3.56595	4.05952
2.8	5.2223	3.58397	4.09305
2.9	5.20266	3.60034	4.1213
3	5.1775	3.61461	4.14263
3.1	5.15385	3.62721	4.15608
3.2	5.13732	3.63944	4.16166
3.3	5.13126	3.65289	4.16025
3.4	5.13647	3.66867	4.15347
3.5	5.15142	3.6867	4.14328
3.6	5.17277	3.70541	4.13155
3.7	5.1961	3.72201	4.1195
3.8	5.21692	3.73332	4.10733
3.9	5.23166	3.73688	4.09423
4	5.23841	3.73195	4.07881
4.1	5.237	3.71999	4.05985
4.2	5.2285	3.70436	4.03695
4.3	5.21459	3.68922	4.01075
4.4	5.19713	3.67793	3.98273
4.5	5.17826	3.67168	3.95488
4.6	5.16058	3.66913	3.92919
4.7	5.14726	3.66728	3.90727
4.8	5.14164	3.66331	3.88987
4.9	5.14657	3.65624	3.87656
5	5.16359	3.6478	3.86584
5.1	5.19239	3.64189	3.85573
5.2	5.23078	3.64308	3.84467
5.3	5.27521	3.65473	3.83202
5.4	5.3216	3.67768	3.81807
5.5	5.36617	3.70996	3.8036
5.6	5.40599	3.7477	3.78944
5.7	5.43906	3.78646	3.77624
5.8	5.46411	3.82261	3.76455
5.9	5.48009	3.85429	3.7548
6	5.48586	3.88173	3.74732
6.1	5.48018	3.90689	3.74208
6.2	5.46225	3.93234	3.73856
6.3	5.43234	3.95974	3.73569
6.4	5.39215	3.98887	3.73209
6.5	5.34454	4.0175	3.72646
6.6	5.29258	4.04248	3.71804
6.7	5.23842	4.06116	3.70685
6.8	5.18274	4.07255	3.69368
6.9	5.12522	4.07761	3.67995
7	5.06614	4.07888	3.6673
7.1	5.00817	4.07936	3.65713
7.2	4.95727	4.08156	3.65032
7.3	4.92154	4.08664	3.64701
7.4	4.90835	4.09415	3.6467
7.5	4.92086	4.10236	3.64832
7.6	4.9555	4.10884	3.65055
7.7	5.00195	4.11123	3.65204
7.8	5.04567	4.10787	3.65174
7.9	5.07185	4.09825	3.64915
8	5.06909	4.08305	3.64458
8.1	5.03173	4.06385	3.63918
8.2	4.96042	4.04248	3.63465
8.3	4.86149	4.02032	3.63272
8.4	4.74549	3.99776	3.63452
8.5	4.62521	3.97416	3.64017
8.6	4.51345	3.94843	3.64878
8.7	4.42088	3.92016	3.65881
8.8	4.35453	3.89067	3.66863
8.9	4.31712	3.86335	3.67698
9	4.30742	3.8429	3.68326
9.1	4.32113	3.8337	3.68758
9.2	4.35211	3.83804	3.69052
9.3	4.39377	3.85475	3.69278
9.4	4.4403	3.87896	3.69474
9.5	4.48764	3.90292	3.6963
9.6	4.53373	3.91782	3.69688
9.7	4.57796	3.91588	3.69576
9.8	4.62006	3.89188	3.69257
9.9	4.65908	3.84396	3.68764
10	4.69312	3.77388	3.68215
10.1	4.72002	3.68677	3.67781
10.2	4.73829	3.59063	3.67629
10.3	4.74798	3.49533	3.67879
10.4	4.75081	3.41109	3.68564
10.5	4.74968	3.34668	3.69644
10.6	4.74797	3.3078	3.71014
10.7	4.74885	3.29603	3.72537
10.8	4.75482	3.30881	3.74061
10.9	4.76731	3.34035	3.75449
11	4.78657	3.38323	3.76585
11.1	4.81167	3.43015	3.77385
11.2	4.84058	3.47552	3.77803
11.3	4.87039	3.51644	3.77821
11.4	4.89746	3.55264	3.77423
11.5	4.91789	3.5856	3.76563
11.6	4.92809	3.61722	3.75159
11.7	4.92564	3.6487	3.73152
11.8	4.90992	3.6802	3.70621
11.9	4.88246	3.7112	3.6792
12	4.84668	3.74113	3.657
12.1	4.80719	3.76978	3.64771
12.2	4.76881	3.79737	3.65828
12.3	4.73557	3.82417	3.69135
12.4	4.71005	3.85023	3.74312
12.5	4.69291	3.87522	3.80328
12.6	4.68302	3.89854	3.85736
12.7	4.67801	3.91953	3.89049
12.8	4.67495	3.93749	3.89124
12.9	4.67122	3.95176	3.85399
13	4.66498	3.96178	3.77974
13.1	4.65544	3.96721	3.67552
13.2	4.64274	3.96803	3.55281
13.3	4.62779	3.96466	3.42547
13.4	4.612	3.95796	3.30742
13.5	4.59713	3.94918	3.2104
13.6	4.58497	3.93979	3.14213
13.7	4.57686	3.93118	3.1053
13.8	4.57318	3.92428	3.09769
13.9	4.57329	3.91924	3.11333
14	4.57591	3.91539	3.14432
14.1	4.57989	3.9114	3.18271
14.2	4.58477	3.90578	3.22212
14.3	4.59084	3.89765	3.25857
14.4	4.59886	3.88742	3.2908
14.5	4.60959	3.87686	3.32008
14.6	4.62354	3.86831	3.34947
14.7	4.64097	3.86351	3.38259
14.8	4.66203	3.86251	3.42208
14.9	4.68676	3.86347	3.46838
15	4.71505	3.86351	3.51952
15.1	4.74652	3.86009	3.57196
15.2	4.78042	3.85212	3.62206
15.3	4.81577	3.84026	3.66736
15.4	4.85128	3.82632	3.70701
15.5	4.88528	3.81218	3.74143
15.6	4.9158	3.79902	3.77154
15.7	4.94071	3.7871	3.79812
15.8	4.95813	3.77609	3.82153
15.9	4.96676	3.76551	3.84168
16	4.96613	3.75507	3.85806
16.1	4.95648	3.74474	3.86994
16.2	4.93858	3.73473	3.87667
16.3	4.91357	3.72541	3.87809
16.4	4.8828	3.71711	3.87481
16.5	4.84775	3.71016	3.86826
16.6	4.80998	3.70495	3.86061
16.7	4.77098	3.70217	3.8543
16.8	4.73217	3.70285	3.85155
16.9	4.69475	3.70815	3.85381
17	4.65946	3.71876	3.86157
17.1	4.62656	3.73427	3.87437
17.2	4.59602	3.75296	3.89119
17.3	4.56831	3.77202	3.91085
17.4	4.54486	3.78838	3.93224
17.5	4.5281	3.79957	3.95422
17.6	4.52065	3.80434	3.97539
17.7	4.52412	3.8029	3.99398
17.8	4.53823	3.79661	4.00803
17.9	4.56062	3.78752	4.0157
18	4.58746	3.77768	4.01553
18.1	4.61453	3.76877	4.00674
18.2	4.63828	3.76179	3.9894
18.3	4.65676	3.75705	3.96467
18.4	4.66997	3.75435	3.93479
18.5	4.67971	3.75326	3.90266
18.6	4.68882	3.75329	3.8713
18.7	4.70021	3.75396	3.84317
18.8	4.71587	3.75477	3.81982
18.9	4.73638	3.75513	3.8019
19	4.76102	3.75455	3.78945
19.1	4.78822	3.75265	3.78208
19.2	4.81629	3.74917	3.77917
19.3	4.84388	3.74389	3.77991
19.4	4.87023	3.73659	3.78331
19.5	4.89512	3.72713	3.78812
19.6	4.91863	3.71571	3.79281
19.7	4.94047	3.70301	3.79563
19.8	4.95933	3.6903	3.79486
19.9	4.97272	3.67928	3.78932
20	4.9777	3.67157	3.77887
20.1	4.97235	3.6683	3.76461
20.2	4.95702	3.66973	3.74867
20.3	4.93456	3.67524	3.73371
20.4	4.90941	3.68349	3.72231
20.5	4.88601	3.69272	3.71643
20.6	4.86728	3.70125	3.71696
20.7	4.85395	3.70796	3.72348
20.8	4.84476	3.71256	3.73433
20.9	4.8373	3.71554	3.7469
21	4.82882	3.71772	3.75823
21.1	4.81675	3.71965	3.7657
21.2	4.79885	3.72119	3.76773
21.3	4.77346	3.72152	3.76418
21.4	4.73997	3.71946	3.75625
21.5	4.69957	3.71392	3.74595
21.6	4.6556	3.7042	3.73549
21.7	4.61311	3.69043	3.72672
21.8	4.5777	3.67422	3.72085
21.9	4.55395	3.65934	3.71829
22	4.54413	3.65156	3.71871
22.1	4.54764	3.65747	3.7212
22.2	4.56146	3.68203	3.7246
22.3	4.58134	3.72608	3.72783
22.4	4.60319	3.78483	3.73005
22.5	4.62443	3.84829	3.7307
22.6	4.64475	3.90369	3.72939
22.7	4.66598	3.93895	3.72588
22.8	4.69095	3.9457	3.72002
22.9	4.72174	3.92076	3.71186
23	4.75835	3.86601	3.70178
23.1	4.79834	3.78758	3.69057
23.2	4.83784	3.69458	3.67932
23.3	4.87317	3.59774	3.66923
23.4	4.90231	3.50772	3.66115
23.5	4.92541	3.43346	3.65521
23.6	4.9442	3.38081	3.65075
23.7	4.96094	3.3517	3.64658
23.8	4.9774	3.3444	3.6417
23.9	4.99427	3.35444	3.6357
24	5.01121	3.37616	3.62906
24.1	5.0271	3.40403	3.62297
24.2	5.04039	3.43364	3.61888
24.3	5.04941	3.46225	3.61795
24.4	5.05255	3.48887	3.62047
24.5	5.04816	3.51391	3.62547
24.6	5.03445	3.53841	3.63068
24.7	5.00989	3.56316	3.63301
24.8	4.97416	3.58807	3.62956
24.9	4.92915	3.61222	3.61929
25	4.87917	3.63438	3.60443
25.1	4.82988	3.65371	3.59077
25.2	4.78658	3.67003	3.58626
25.3	4.75279	3.68381	3.59806
25.4	4.72974	3.69596	3.62928
25.5	4.71644	3.70743	3.67699
25.6	4.71009	3.71867	3.73221
25.7	4.70667	3.72932	3.78235
25.8	4.70187	3.73822	3.81478
25.9	4.69223	3.74401	3.82034
26	4.67618	3.74586	3.7956
26.1	4.65444	3.74399	3.74296
26.2	4.62959	3.73964	3.66884
26.3	4.60497	3.73479	3.58103
26.4	4.58358	3.73185	3.48658
26.5	4.5674	3.73334	3.39103
26.6	4.55737	3.74128	3.29895
26.7	4.55361	3.75626	3.21485
26.8	4.5555	3.77682	3.14378
26.9	4.56151	3.79939	3.09094
27	4.56939	3.81919	3.06061
27.1	4.57651	3.83168	3.05482
27.2	4.58062	3.83395	3.07261
27.3	4.58028	3.82554	3.11003
27.4	4.57507	3.80848	3.16098
27.5	4.56532	3.78667	3.21855
27.6	4.55157	3.76476	3.27649
27.7	4.53401	3.74705	3.33021
27.8	4.5124	3.73651	3.37737
27.9	4.48666	3.73425	3.41779
28	4.45757	3.7396	3.45313
28.1	4.4272	3.75065	3.48615
28.2	4.3986	3.76528	3.51978
28.3	4.37493	3.78199	3.556
28.4	4.35857	3.80032	3.59493
28.5	4.35045	3.82034	3.63475
28.6	4.3499	3.84192	3.6723
28.7	4.35509	3.86386	3.70412
28.8	4.36368	3.88366	3.72731
28.9	4.37375	3.89805	3.74028
29	4.38452	3.90396	3.74322
29.1	4.39667	3.89957	3.73838
29.2	4.41208	3.885	3.72975
29.3	4.43307	3.86215	3.72216
29.4	4.46158	3.83403	3.71995
29.5	4.49853	3.80397	3.72606
29.6	4.54371	3.77488	3.74151
29.7	4.59596	3.74881	3.76538
29.8	4.65354	3.72662	3.79499
29.9	4.71447	3.70808	3.82637
30	4.77687	3.69212	3.85499
30.1	4.8393	3.67751	3.87676
30.2	4.9009	3.66352	3.88888
30.3	4.96109	3.65028	3.89044
30.4	5.01911	3.63857	3.8823
30.5	5.07351	3.62929	3.86658
30.6	5.12207	3.623	3.84611
30.7	5.16206	3.61977	3.82383
30.8	5.19076	3.61938	3.80236
30.9	5.20612	3.62174	3.78366
31	5.20715	3.62705	3.76867
31.1	5.19414	3.63582	3.75734
31.2	5.16873	3.64861	3.74881
31.3	5.1337	3.66573	3.74202
31.4	5.09266	3.68697	3.73632
31.5	5.04945	3.71146	3.73184
31.6	5.00734	3.73771	3.72924
31.7	4.96832	3.76377	3.72911
31.8	4.93279	3.78757	3.73151
31.9	4.8996	3.80735	3.73587
32	4.8665	3.82214	3.74137
32.1	4.83077	3.83203	3.74717
32.2	4.79011	3.83803	3.75269
32.3	4.74338	3.84167	3.75745
32.4	4.691	3.84437	3.76102
32.5	4.63487	3.84685	3.76294
32.6	4.57787	3.84886	3.76285
32.7	4.52324	3.84938	3.76068
32.8	4.47381	3.84722	3.75687
32.9	4.4313	3.84172	3.75245
33	4.39602	3.83322	3.74886
33.1	4.367	3.82302	3.74745
33.2	4.34256	3.81286	3.749
33.3	4.32104	3.80425	3.75332
33.4	4.30149	3.79788	3.75924
33.5	4.2841	3.79363	3.76481
33.6	4.27002	3.79076	3.76776
33.7	4.26076	3.78829	3.76599
33.8	4.2575	3.78516	3.75814
33.9	4.26068	3.78029	3.74393
34	4.26978	3.77258	3.72415
34.1	4.28332	3.76103	3.70023
34.2	4.29898	3.7451	3.67364
34.3	4.31394	3.72523	3.64544
34.4	4.3256	3.70328	3.61638
34.5	4.3324	3.68242	3.58737
34.6	4.33434	3.66598	3.56012
34.7	4.33313	3.65605	3.53708
34.8	4.33144	3.6525	3.52076
34.9	4.33199	3.65324	3.51269
35	4.33657	3.65555	3.51285
35.1	4.34542	3.65772	3.51966
35.2	4.3572	3.66016	3.53076
35.3	4.36943	3.66506	3.54385
35.4	4.37925	3.67508	3.55738
35.5	4.38427	3.69171	3.57082
35.6	4.38319	3.71451	3.58441
35.7	4.37608	3.74126	3.59875
35.8	4.36424	3.7689	3.61423
35.9	4.34963	3.7945	3.63064
36	4.33435	3.8159	3.64701
36.1	4.32034	3.8318	3.66179
36.2	4.30933	3.84166	3.67334
36.3	4.30274	3.84537	3.68037
36.4	4.30165	3.84311	3.68236
36.5	4.30651	3.83516	3.67959
36.6	4.31697	3.82207	3.673
36.7	4.33179	3.80485	3.66384
36.8	4.34892	3.78511	3.6534
36.9	4.36554	3.76493	3.64275
37	4.3784	3.74645	3.63257
37.1	4.38438	3.73134	3.62322
37.2	4.38156	3.72037	3.61486
37.3	4.37011	3.7132	3.60773
37.4	4.35259	3.70867	3.6022
37.5	4.33331	3.70534	3.59864
37.6	4.3169	3.70205	3.59705
37.7	4.30669	3.69828	3.5965
37.8	4.30361	3.69411	3.59487
37.9	4.30568	3.68991	3.58939
38	4.30832	3.68599	3.57764
38.1	4.30536	3.68222	3.55893
38.2	4.2908	3.67786	3.5352
38.3	4.26083	3.67156	3.51108
38.4	4.2155	3.66171	3.49276
38.5	4.15918	3.64702	3.4862
38.6	4.09956	3.62714	3.49535
38.7	4.04547	3.60333	3.52104
38.8	4.00446	3.57879	3.5609
38.9	3.98103	3.55827	3.60996
39	3.97584	3.54686	3.66178
39.1	3.98612	3.54804	3.70968
39.2	4.00673	3.56205	3.74786
39.3	4.03157	3.58499	3.77235
39.4	4.05491	3.60961	3.78162
39.5	4.07255	3.62715	3.77661
39.6	4.08231	3.62959	3.76012
39.7	4.08417	3.61145	3.7359
39.8	4.08	3.57096	3.70769
39.9	4.07283	3.51057	3.67864
40	4.0661	3.43676	3.65115
40.1	4.06295	3.35904	3.62677
40.2	4.06595	3.2881	3.60625
40.3	4.07688	3.23356	3.58955
40.4	4.09642	3.20195	3.57601
40.5	4.1239	3.19536	3.56464
40.6	4.15737	3.21141	3.55454
40.7	4.1941	3.24425	3.54536
40.8	4.23135	3.28636	3.53746
40.9	4.26702	3.3305	3.53179
41	4.29986	3.37116	3.52943
41.1	4.32923	3.40529	3.53111
41.2	4.35483	3.43234	3.53678
41.3	4.37647	3.45374	3.54552
41.4	4.39398	3.47217	3.5557
41.5	4.4071	3.49059	3.56535
41.6	4.41561	3.51151	3.57258
41.7	4.41953	3.53637	3.57587
41.8	4.41954	3.56549	3.57438
41.9	4.41725	3.59815	3.5681
42	4.41492	3.63282	3.55795
42.1	4.41478	3.66737	3.54546
42.2	4.41802	3.6992	3.53221
42.3	4.42397	3.72568	3.51899
42.4	4.43035	3.74475	3.50533
42.5	4.43432	3.75549	3.4895
42.6	4.43418	3.75835	3.46887
42.7	4.4305	3.75503	3.44065
42.8	4.42637	3.7479	3.40275
42.9	4.42635	3.73947	3.35486
43	4.43473	3.73191	3.29937
43.1	4.45395	3.72658	3.24164
43.2	4.48372	3.72377	3.1894
43.3	4.52129	3.72268	3.15101
43.4	4.5626	3.72168	3.13316
43.5	4.60384	3.7188	3.13897
43.6	4.64269	3.71233	3.1671
43.7	4.67877	3.70122	3.21213
43.8	4.71334	3.68507	3.26618
43.9	4.7482	3.66383	3.32091
44	4.78439	3.63762	3.36943
44.1	4.821	3.60688	3.40748
44.2	4.8549	3.57269	3.43385
44.3	4.88152	3.53724	3.44997
44.4	4.89649	3.50377	3.45914
44.5	4.8972	3.47619	3.46542
44.6	4.88365	3.45826	3.47264
44.7	4.85839	3.45263	3.48359
44.8	4.82548	3.46011	3.49983
44.9	4.78926	3.47935	3.52176
45	4.75328	3.50725	3.54889
45.1	4.71973	3.53985	3.57996
45.2	4.68947	3.57337	3.61289
45.3	4.6626	3.60519	3.64502
45.4	4.63906	3.63446	3.67352
45.5	4.61928	3.66209	3.69613
45.6	4.60416	3.68998	3.71174
45.7	4.59485	3.71983	3.72069
45.8	4.59215	3.75197	3.72456
45.9	4.59581	3.78504	3.7255
46	4.60408	3.81655	3.72541
46.1	4.61362	3.84396	3.72535
46.2	4.62023	3.86567	3.72529
46.3	4.62016	3.88142	3.72457
46.4	4.61159	3.89213	3.72243
46.5	4.59548	3.89923	3.71871
46.6	4.57545	3.90414	3.71397
46.7	4.55632	3.90797	3.70943
46.8	4.5421	3.91147	3.70629
46.9	4.53423	3.91514	3.70501
47	4.5308	3.91934	3.70483
47.1	4.52711	3.92421	3.70397
47.2	4.51727	3.9296	3.70066
47.3	4.49596	3.93506	3.69423
47.4	4.45947	3.93994	3.68592
47.5	4.4061	3.94339	3.6787
47.6	4.33611	3.94445	3.6763
47.7	4.25191	3.9419	3.68179
47.8	4.15827	3.93452	3.69643
47.9	4.06229	3.92203	3.71908
48	3.97261	3.90639	3.74635
48.1	3.89788	3.8931	3.77339
48.2	3.8451	3.89113	3.79521
48.3	3.81817	3.91125	3.80811
48.4	3.81718	3.96285	3.81088
48.5	3.83849	4.05068	3.80527
48.6	3.87569	4.17271	3.7954
48.7	3.92115	4.31995	3.78626
48.8	3.96787	4.47849	3.78188
48.9	4.0111	4.63282	3.78409
49	4.04928	4.7693	3.79232
49.1	4.08375	4.87864	3.80454
49.2	4.11746	4.95696	3.81832
49.3	4.15325	5.00574	3.8318
49.4	4.19264	5.03082	3.84393
49.5	4.23559	5.0411	3.85442
49.6	4.28106	5.04668	3.86345
49.7	4.32795	5.05687	3.87158
49.8	4.37567	5.07852	3.87957
49.9	4.42419	5.11497	3.88833
50	4.4737	5.1659	3.89886
50.1	4.5242	5.2279	3.91219
50.2	4.57513	5.2955	3.92924
50.3	4.62534	5.36255	3.95049
50.4	4.67313	5.42372	3.9755
50.5	4.7165	5.47581	4.00272
50.6	4.75336	5.51861	4.02964
50.7	4.782	5.55476	4.05319
50.8	4.80134	5.58857	4.0703
50.9	4.81116	5.62421	4.07853
51	4.81208	5.66404	4.0767
51.1	4.80543	5.70785	4.06557
51.2	4.79284	5.75334	4.04835
51.3	4.7758	5.79721	4.03055
51.4	4.75531	5.83636	4.0188
51.5	4.73181	5.86848	4.01892
51.6	4.70534	5.89225	4.03393
51.7	4.67583	5.9072	4.06275
51.8	4.64351	5.91373	4.10016
51.9	4.60913	5.91322	4.138
52	4.57413	5.90814	4.16721
52.1	4.54043	5.90176	4.17986
52.2	4.50998	5.89763	4.17058
52.3	4.48417	5.8988	4.13721
52.4	4.46346	5.9069	4.08083
52.5	4.44728	5.92166	4.00569
52.6	4.43454	5.94091	3.91883
52.7	4.42427	5.9612	3.82923
52.8	4.41617	5.97875	3.74643
52.9	4.41059	5.9905	3.6786
53	4.40807	5.99488	3.63085
53.1	4.40863	5.99211	3.60414
53.2	4.41144	5.98402	3.59534
53.3	4.4151	5.97339	3.59848
53.4	4.41827	5.96313	3.60678
53.5	4.42025	5.95558	3.61469
53.6	4.42105	5.95222	3.61936
53.7	4.42099	5.95362	3.62112
53.8	4.42021	5.95967	3.62285
53.9	4.41843	5.96971	3.62833
54	4.41499	5.98254	3.64041
54.1	4.4093	5.99644	3.65964
54.2	4.40113	6.00943	3.68392
54.3	4.39089	6.01981	3.70935
54.4	4.37956	6.02718	3.73187
54.5	4.36837	6.03304	3.74918
54.6	4.35844	6.04037	3.76196
54.7	4.35048	6.05219	3.77351
54.8	4.34465	6.06972	3.78819
54.9	4.34056	6.09139	3.80921
55	4.33749	6.1133	3.83727
55.1	4.3347	6.13071	3.87058
55.2	4.33174	6.13986	3.90581
55.3	4.32863	6.13913	3.93947
55.4	4.3257	6.12938	3.96887
55.5	4.3234	6.11333	3.99254
55.6	4.32189	6.09463	4.01013
55.7	4.32082	6.07687	4.02206
55.8	4.31931	6.06296	4.02913
55.9	4.31611	6.05471	4.03214
56	4.30993	6.05264	4.03173
56.1	4.29977	6.056	4.0284
56.2	4.28515	6.06304	4.02264
56.3	4.26629	6.07134	4.015
56.4	4.24398	6.07838	4.00605
56.5	4.21934	6.08212	3.99635
56.6	4.19369	6.08164	3.98638
56.7	4.16843	6.07742	3.97644
56.8	4.14513	6.07125	3.96668
56.9	4.12546	6.06548	3.95721
57	4.11086	6.06193	3.94834
57.1	4.10207	6.06091	3.9406
57.2	4.09903	6.06089	3.93448
57.3	4.10119	6.05899	3.92998
57.4	4.108	6.05194	3.92648
57.5	4.1192	6.0372	3.92285
57.6	4.13465	6.01357	3.91793
57.7	4.15405	5.98141	3.91092
57.8	4.17667	5.94225	3.90152
57.9	4.20151	5.89834	3.88987
58	4.22753	5.8523	3.87649
58.1	4.25394	5.80698	3.86207
58.2	4.28031	5.76541	3.84742
58.3	4.3064	5.7307	3.83337
58.4	4.33201	5.70581	3.82062
58.5	4.35693	5.69308	3.8097
58.6	4.38097	5.69371	3.80099
58.7	4.40404	5.70742	3.79473
58.8	4.42614	5.73237	3.7912
58.9	4.44716	5.76555	3.79052
59	4.46651	5.80338	3.79248
59.1	4.48259	5.84231	3.79634
59.2	4.49258	5.87918	3.80095
59.3	4.49279	5.91141	3.80501
59.4	4.47998	5.93728	3.80748
59.5	4.45286	5.95611	3.80778
59.6	4.41304	5.96822	3.80596
59.7	4.36476	5.97474	3.80252
59.8	4.31357	5.97711	3.79824
59.9	4.26469	5.97668	3.79383
60	4.22179	5.97445	3.78976
60.1	4.1866	5.97116	3.78611
60.2	4.15918	5.96751	3.78263
60.3	4.13834	5.96433	3.77877
60.4	4.12186	5.96261	3.77375
60.5	4.10632	5.96328	3.76669
60.6	4.08734	5.96692	3.75692
60.7	4.0607	5.97333	3.74413
60.8	4.02411	5.9813	3.72843
60.9	3.97877	5.98861	3.71025
61	3.92985	5.99262	3.6901
61.1	3.88526	5.99152	3.66847
61.2	3.85336	5.98596	3.64575
61.3	3.84038	5.97979	3.62257
61.4	3.84858	5.97936	3.60008
61.5	3.87575	5.99118	3.58007
61.6	3.91593	6.01904	3.56471
61.7	3.9612	6.06169	3.55601
61.8	4.00393	6.11219	3.55508
61.9	4.03879	6.15924	3.56178
62	4.06385	6.1901	3.57464
62.1	4.08063	6.19391	3.59145
62.2	4.09281	6.16405	3.60995
62.3	4.10456	6.09914	3.62849
62.4	4.11894	6.003	3.64616
62.5	4.13725	5.88382	3.66248
62.6	4.15895	5.75285	3.67685
62.7	4.18231	5.62273	3.68839
62.8	4.20518	5.50524	3.69598
62.9	4.22588	5.40925	3.69877
63	4.24391	5.33922	3.69654
63.1	4.26022	5.29501	3.68987
63.2	4.27694	5.27284	3.68008
63.3	4.29647	5.26693	3.66883
63.4	4.32041	5.27124	3.65776
63.5	4.3487	5.281	3.64816
63.6	4.37947	5.29364	3.64075
63.7	4.40945	5.30907	3.63571
63.8	4.43496	5.32925	3.63258
63.9	4.45294	5.35684	3.63013
64	4.46168	5.39359	3.6262
64.1	4.46107	5.43916	3.61816
64.2	4.45236	5.49084	3.60425
64.3	4.43753	5.54447	3.58543
64.4	4.41865	5.59579	3.56644
64.5	4.39745	5.64177	3.55524
64.6	4.37521	5.68118	3.56041
64.7	4.35286	5.71427	3.5876
64.8	4.3311	5.74168	3.63639
64.9	4.31052	5.76321	3.69912
65	4.29155	5.77692	3.76224
65.1	4.27464	5.77905	3.8099
65.2	4.26051	5.76466	3.82798
65.3	4.25036	5.72891	3.80758
65.4	4.24568	5.66846	3.7468
65.5	4.24763	5.58253	3.65093
65.6	4.25624	5.47337	3.53122
65.7	4.27009	5.346	3.40257
65.8	4.28675	5.20754	3.28063
65.9	4.30381	5.06601	3.17902
66	4.31997	4.92897	3.10691
66.1	4.33535	4.80222	3.0678
66.2	4.35107	4.68901	3.05957
66.3	4.36832	4.58977	3.07583
66.4	4.38756	4.50266	3.1082
66.5	4.40817	4.42448	3.14847
66.6	4.42853	4.35195	3.19044
66.7	4.44635	4.28269	3.23071
66.8	4.45926	4.21583	3.26873
66.9	4.46527	4.15199	3.30592
67	4.46342	4.09276	3.34429
67.1	4.45385	4.03996	3.38511
67.2	4.43765	3.99507	3.42806
67.3	4.41648	3.95873	3.47129
67.4	4.39211	3.93072	3.51234
67.5	4.36616	3.91018	3.54924
67.6	4.33977	3.89623	3.58119
67.7	4.31364	3.88821	3.60863
67.8	4.28817	3.88557	3.63284
67.9	4.26366	3.88753	3.65527
68	4.24057	3.89264	3.67709
68.1	4.21973	3.89879	3.69889
68.2	4.20238	3.90354	3.72069
68.3	4.19006	3.90473	3.7421
68.4	4.18422	3.90087	3.76246
68.5	4.18583	3.89138	3.7809
68.6	4.19515	3.8764	3.79661
68.7	4.21177	3.85681	3.80892
68.8	4.23483	3.83405	3.81754
68.9	4.26328	3.81007	3.8226
69	4.29576	3.78704	3.82461
69.1	4.33048	3.76709	3.82432
69.2	4.36506	3.75185	3.82238
69.3	4.39662	3.74215	3.81903
69.4	4.42236	3.73789	3.81397
69.5	4.44011	3.73819	3.8064
69.6	4.44889	3.74169	3.79544
69.7	4.44897	3.74698	3.78071
69.8	4.44162	3.75287	3.76263
69.9	4.42866	3.75853	3.74242
70	4.41186	3.76326	3.72167
70.1	4.39267	3.76629	3.70181
70.2	4.37214	3.76668	3.68376
70.3	4.35108	3.76353	3.66786
70.4	4.33027	3.75614	3.65388
70.5	4.31054	3.74424	3.64133
70.6	4.29295	3.72808	3.62989
70.7	4.2786	3.70841	3.61989
70.8	4.26841	3.6865	3.61249
70.9	4.26275	3.66409	3.6093
71	4.26131	3.64325	3.61146
71.1	4.26331	3.62612	3.61894
71.2	4.26782	3.61452	3.63033
71.3	4.27395	3.60956	3.64332
71.4	4.28088	3.61127	3.6556
71.5	4.28774	3.61851	3.66561
71.6	4.29396	3.62915	3.67289
71.7	4.29967	3.64074	3.67799
71.8	4.30606	3.65118	3.68194
71.9	4.3152	3.65922	3.6856
72	4.32951	3.66467	3.68917
72.1	4.35106	3.66809	3.69203
72.2	4.38066	3.67038	3.69296
72.3	4.41717	3.67213	3.69042
72.4	4.45746	3.67314	3.68281
72.5	4.49737	3.67219	3.66874
72.6	4.53339	3.66758	3.64729
72.7	4.56423	3.6581	3.61853
72.8	4.59133	3.64392	3.58379
72.9	4.61789	3.62686	3.54573
73	4.64692	3.60985	3.5079
73.1	4.67933	3.59602	3.47407
73.2	4.71283	3.58789	3.44773
73.3	4.74233	3.5869	3.43153
73.4	4.76134	3.59307	3.42665
73.5	4.76384	3.6048	3.43218
73.6	4.74567	3.61909	3.44512
73.7	4.70519	3.63227	3.46113
73.8	4.64337	3.64103	3.47603
73.9	4.56368	3.64326	3.48709
74	4.47208	3.63821	3.49354
74.1	4.37665	3.6263	3.49618
74.2	4.28677	3.6088	3.4964
74.3	4.21158	3.58754	3.49532
74.4	4.1583	3.56475	3.49351
74.5	4.13081	3.54308	3.49148
74.6	4.12917	3.5256	3.49025
74.7	4.15	3.51567	3.4914
74.8	4.18761	3.5164	3.49633
74.9	4.23519	3.52965	3.50545
75	4.28588	3.55488	3.51775
75.1	4.33357	3.58849	3.53114
75.2	4.37334	3.62426	3.54328
75.3	4.40168	3.65481	3.55243
75.4	4.41661	3.67367	3.55787
75.5	4.41758	3.67708	3.55975
75.6	4.40547	3.66487	3.55842
75.7	4.38257	3.6401	3.55383
75.8	4.35253	3.60749	3.54546
75.9	4.31984	3.57139	3.53285
76	4.28885	3.53429	3.51637
76.1	4.26262	3.49663	3.49758
76.2	4.24225	3.45778	3.47917
76.3	4.22705	3.4177	3.46426
76.4	4.21555	3.37808	3.45562
76.5	4.20657	3.34242	3.45479
76.6	4.19995	3.31506	3.4616
76.7	4.19666	3.29971	3.47426
76.8	4.19833	3.29812	3.48997
76.9	4.20645	3.3095	3.50576
77	4.22149	3.33071	3.51903
77.1	4.24231	3.35709	3.52772
77.2	4.26618	3.38379	3.53026
77.3	4.2897	3.40701	3.52587
77.4	4.31021	3.42496	3.51494
77.5	4.32684	3.43799	3.49964
77.6	4.34064	3.44836	3.48392
77.7	4.35395	3.45942	3.47294
77.8	4.36937	3.47462	3.47181
77.9	4.38902	3.49636	3.48429
78	4.41427	3.52518	3.51204
78.1	4.44566	3.55963	3.55455
78.2	4.48293	3.59691	3.60941
78.3	4.52494	3.63396	3.67249
78.4	4.56979	3.66845	3.73813
78.5	4.61497	3.69935	3.79944
78.6	4.65774	3.72672	3.84913
78.7	4.6955	3.75114	3.88086
78.8	4.72612	3.77311	3.8908
78.9	4.74825	3.7927	3.87871
79	4.76147	3.80952	3.84824
79.1	4.76624	3.82315	3.80622
79.2	4.76376	3.83371	3.76096
79.3	4.75567	3.8423	3.72022
79.4	4.74392	3.85085	3.6894
79.5	4.73058	3.86156	3.67058
79.6	4.71774	3.876	3.66265
79.7	4.70723	3.89446	3.66242
79.8	4.70023	3.91562	3.66608
79.9	4.6971	3.93694	3.67049
80	4.6973	3.95532	3.67383
80.1	4.69974	3.96816	3.67557
80.2	4.70333	3.9741	3.67591
80.3	4.70768	3.97327	3.67499
80.4	4.71338	3.96671	3.67251
80.5	4.72189	3.95565	3.66758
80.6	4.73492	3.94091	3.65888
80.7	4.75378	3.92299	3.64507
80.8	4.77885	3.90249	3.62526
80.9	4.80945	3.88041	3.59938
81	4.84393	3.85813	3.56843
81.1	4.87986	3.83687	3.53446
81.2	4.91424	3.81736	3.50032
81.3	4.94374	3.79967	3.4692
81.4	4.96528	3.78337	3.44405
81.5	4.9767	3.76777	3.42687
81.6	4.97746	3.75209	3.41812
81.7	4.96858	3.73554	3.41646
81.8	4.95209	3.71754	3.4191
81.9	4.93025	3.69788	3.42236
82	4.90494	3.67675	3.42214
82.1	4.8774	3.65477	3.41438
82.2	4.84846	3.6329	3.39564
82.3	4.81895	3.6124	3.36421
82.4	4.78996	3.59475	3.32133
82.5	4.76291	3.58137	3.27173
82.6	4.73924	3.57333	3.22299
82.7	4.71993	3.57103	3.18365
82.8	4.70504	3.57414	3.16107
82.9	4.6935	3.58189	3.15951
83	4.68335	3.59333	3.17926
83.1	4.67214	3.60749	3.21678
83.2	4.65761	3.62317	3.2657
83.3	4.63824	3.63881	3.31829
83.4	4.61378	3.65248	3.36712
83.5	4.58531	3.66227	3.40645
83.6	4.55479	3.66677	3.43306
83.7	4.52429	3.6654	3.44657
83.8	4.49529	3.65858	3.44925
83.9	4.46835	3.64773	3.44536
84	4.44313	3.635	3.4401
84.1	4.41873	3.62277	3.43839
84.2	4.39411	3.61307	3.44387
84.3	4.36841	3.60715	3.45808
84.4	4.34127	3.60536	3.48014
84.5	4.31294	3.60731	3.50689
84.6	4.28436	3.6122	3.53385
84.7	4.25698	3.61929	3.55648
84.8	4.23242	3.62819	3.57143
84.9	4.21195	3.63881	3.57734
85	4.19612	3.65098	3.57503
85.1	4.18456	3.66414	3.56714
85.2	4.17606	3.67718	3.55725
85.3	4.1688	3.68863	3.54878
85.4	4.16086	3.69712	3.54403
85.5	4.15077	3.70186	3.54358
85.6	4.13841	3.70282	3.5464
85.7	4.1257	3.70058	3.55041
85.8	4.11683	3.69592	3.55348
85.9	4.1176	3.6894	3.5542
86	4.1339	3.68113	3.55241
86.1	4.17003	3.67088	3.54889
86.2	4.22737	3.65832	3.54456
86.3	4.30394	3.6435	3.53952
86.4	4.3947	3.62708	3.53268
86.5	4.49234	3.61037	3.52226
86.6	4.58825	3.59518	3.50697
86.7	4.67371	3.58354	3.48726
86.8	4.74118	3.57724	3.46574
86.9	4.78565	3.57715	3.4467
87	4.80547	3.58268	3.43486
87.1	4.80252	3.59166	3.43391
87.2	4.78145	3.6009	3.44542
87.3	4.74842	3.60735	3.46841
87.4	4.70959	3.60936	3.49974
87.5	4.66992	3.60758	3.53498
87.6	4.63248	3.60501	3.56956
87.7	4.59851	3.60608	3.59991
87.8	4.5681	3.61518	3.62434
87.9	4.54101	3.63517	3.64338
88	4.51739	3.66645	3.65922
88.1	4.49816	3.70679	3.67444
88.2	4.48498	3.7519	3.69069
88.3	4.47979	3.79627	3.70788
88.4	4.48401	3.83439	3.72441
88.5	4.49772	3.86175	3.7381
88.6	4.51902	3.87573	3.74736
88.7	4.54393	3.87596	3.75191
88.8	4.56694	3.86423	3.75281
88.9	4.58213	3.84386	3.75194
89	4.58456	3.81877	3.7513
89.1	4.57138	3.79264	3.75251
89.2	4.54251	3.76822	3.75658
89.3	4.50051	3.74707	3.76387
89.4	4.45015	3.72958	3.77404
89.5	4.39769	3.71517	3.78601
89.6	4.34985	3.70271	3.79814
89.7	4.31251	3.69091	3.80867
89.8	4.28898	3.67857	3.81624
89.9	4.27869	3.66468	3.8203
90	4.27694	3.64849	3.82096
90.1	4.276	3.62972	3.8185
90.2	4.26715	3.60866	3.81286
90.3	4.24276	3.5864	3.80348
90.4	4.19784	3.56472	3.78969
90.5	4.13105	3.54578	3.77169
90.6	4.04508	3.53149	3.75132
90.7	3.94659	3.52296	3.73214
90.8	3.8454	3.52013	3.71853
90.9	3.75299	3.52184	3.71406
91	3.68038	3.5262	3.7199
91.1	3.63592	3.53109	3.73388
91.2	3.62357	3.5348	3.75069
91.3	3.64216	3.53642	3.76334
91.4	3.68604	3.53596	3.765
91.5	3.74669	3.53403	3.7506
91.6	3.81469	3.53116	3.71751
91.7	3.8813	3.52722	3.66581
91.8	3.93962	3.52113	3.59829
91.9	3.9851	3.51104	3.52032
92	4.0157	3.49477	3.43947
92.1	4.03167	3.4704	3.36438
92.2	4.03501	3.43699	3.30312
92.3	4.02875	3.39539	3.26144
92.4	4.01636	3.3487	3.2415
92.5	4.00135	3.30227	3.2417
92.6	3.987	3.26287	3.25751
92.7	3.97613	3.23717	3.28296
92.8	3.97065	3.23004	3.31227
92.9	3.97126	3.24326	3.34112
93	3.97733	3.27499	3.36745
93.1	3.98722	3.32039	3.39155
93.2	3.99874	3.37297	3.41537
93.3	4.00971	3.42612	3.44121
93.4	4.01856	3.47432	3.47031
93.5	4.02474	3.51392	3.50214
93.6	4.02881	3.54333	3.5346
93.7	4.03211	3.56275	3.56503
93.8	4.03625	3.57364	3.59135
93.9	4.04254	3.57794	3.61277
94	4.05174	3.57742	3.62984
94.1	4.06416	3.57334	3.64416
94.2	4.0798	3.56644	3.65777
94.3	4.09848	3.55726	3.6725
94.4	4.1197	3.5466	3.68951
94.5	4.1422	3.53584	3.70935
94.6	4.16377	3.52687	3.73219
94.7	4.1814	3.52169	3.7578
94.8	4.19224	3.52178	3.78522
94.9	4.19472	3.52764	3.81249
95	4.1895	3.53873	3.83684
95.1	4.17963	3.55373	3.85539
95.2	4.16984	3.57087	3.86616
95.3	4.16511	3.58816	3.86856
95.4	4.16912	3.60348	3.86332
95.5	4.18298	3.61462	3.85204
95.6	4.20489	3.61974	3.83673
95.7	4.23063	3.6179	3.81952
95.8	4.25505	3.6098	3.80248
95.9	4.27382	3.59786	3.78746
96	4.28496	3.58561	3.77581
96.1	4.28962	3.57634	3.76818
96.2	4.29151	3.57173	3.76442
96.3	4.29515	3.57112	3.76357
96.4	4.30361	3.57204	3.76407
96.5	4.31707	3.57161	3.76399
96.6	4.33285	3.56834	3.76126
96.7	4.34668	3.56327	3.75413
96.8	4.35474	3.55982	3.74157
96.9	4.35519	3.56256	3.72378
97	4.34856	3.57536	3.70227
97.1	4.3371	3.59984	3.67937
97.2	4.32361	3.63473	3.65743
97.3	4.31069	3.67622	3.63808
97.4	4.30036	3.71887	3.62179
97.5	4.29394	3.75696	3.60813
97.6	4.29165	3.78593	3.59621
97.7	4.29261	3.8036	3.58522
97.8	4.29513	3.81066	3.5748
97.9	4.29739	3.81015	3.56506
98	4.29814	3.80611	3.5564
98.1	4.29706	3.802	3.54929
98.2	4.29461	3.79974	3.54402
98.3	4.29161	3.79974	3.54068
98.4	4.28874	3.80172	3.53924
98.5	4.28614	3.80547	3.53974
98.6	4.28341	3.81115	3.54216
98.7	4.27997	3.81909	3.54635
98.8	4.27584	3.8294	3.55189
98.9	4.27237	3.84177	3.55831
99	4.2722	3.85543	3.56521
99.1	4.27848	3.8693	3.5724
99.2	4.29362	3.88219	3.57984
99.3	4.31805	3.89309	3.58753
99.4	4.34964	3.90144	3.59535
99.5	4.38396	3.90717	3.60305
99.6	4.41527	3.91064	3.61023
99.7	4.43785	3.91238	3.61634
99.8	4.44709	3.91303	3.62091
99.9	4.4403	3.91313	3.62368
100	4.41724	3.91291	3.62476
100.1	4.38056	3.91188	3.62438
100.2	4.33584	3.90862	3.62264
100.3	4.29089	3.90111	3.61921
100.4	4.25412	3.88761	3.61341
100.5	4.23252	3.86795	3.60453
100.6	4.23	3.84426	3.59244
100.7	4.24661	3.82082	3.57796
100.8	4.27902	3.80275	3.56283
100.9	4.32187	3.79411	3.54925
101	4.36946	3.79613	3.5392
101.1	4.41726	3.80646	3.53389
101.2	4.4628	3.81958	3.53341
101.3	4.50611	3.82838	3.53677
101.4	4.54943	3.82611	3.5422
101.5	4.59642	3.80778	3.54763
101.6	4.65089	3.77087	3.55114
101.7	4.71544	3.7155	3.5515
101.8	4.79064	3.64457	3.54843
101.9	4.87495	3.56365	3.54256
102	4.96516	3.48067	3.5353
102.1	5.05711	3.40478	3.52848
102.2	5.14651	3.34459	3.52404
102.3	5.22969	3.3062	3.52355
102.4	5.30426	3.2918	3.52791
102.5	5.3696	3.29926	3.53708
102.6	5.42712	3.32299	3.5501
102.7	5.47997	3.35551	3.56516
102.8	5.53215	3.38958	3.57998
102.9	5.58736	3.4199	3.59213
103	5.64791	3.44435	3.59959
103.1	5.71413	3.46394	3.601
103.2	5.78452	3.48172	3.59576
103.3	5.85647	3.50095	3.58384
103.4	5.92712	3.52346	3.56579
103.5	5.99413	3.54883	3.54285
103.6	6.05573	3.57494	3.51716
103.7	6.11043	3.59923	3.4918
103.8	6.15641	3.62003	3.47014
103.9	6.1911	3.63716	3.45499
104	6.21107	3.65177	3.44771
104.1	6.21238	3.66554	3.44789
104.2	6.19125	3.67975	3.45361
104.3	6.14503	3.69452	3.46198
104.4	6.07291	3.70871	3.46986
104.5	5.97629	3.72034	3.47413
104.6	5.85875	3.72755	3.47178
104.7	5.72569	3.72944	3.45998
104.8	5.58354	3.72668	3.43669
104.9	5.43886	3.72143	3.40165
105	5.29738	3.71671	3.35725
105.1	5.16357	3.7155	3.30864
105.2	5.04088	3.71985	3.2627
105.3	4.93207	3.73038	3.22611
105.4	4.83921	3.74612	3.20351
105.5	4.76307	3.76491	3.19648
105.6	4.70253	3.78405	3.20385
105.7	4.65447	3.801	3.22274
105.8	4.61455	3.81397	3.24987
105.9	4.57847	3.8222	3.28238
106	4.54335	3.8257	3.31835
106.1	4.50866	3.82494	3.35685
106.2	4.47636	3.82047	3.39762
106.3	4.45033	3.81272	3.44038
106.4	4.4352	3.80225	3.48396
106.5	4.43492	3.78993	3.52591
106.6	4.45142	3.77695	3.56286
106.7	4.48376	3.76452	3.59144
106.8	4.52821	3.7536	3.60941
106.9	4.57906	3.74493	3.61646
107	4.63003	3.73919	3.61443
107.1	4.67561	3.73693	3.60674
107.2	4.71192	3.73821	3.59746
107.3	4.73697	3.74227	3.59029
107.4	4.75035	3.74731	3.5877
107.5	4.75278	3.75089	3.59056
107.6	4.74559	3.75069	3.5982
107.7	4.7305	3.74534	3.609
107.8	4.70938	3.73486	3.62113
107.9	4.68413	3.72069	3.63315
108	4.65643	3.7052	3.64436
108.1	4.62751	3.69111	3.65462
108.2	4.59804	3.68073	3.66402
108.3	4.56827	3.67533	3.67244
108.4	4.53831	3.67481	3.67947
108.5	4.50848	3.67779	3.68458
108.6	4.4794	3.68226	3.68748
108.7	4.45179	3.68617	3.68836
108.8	4.42614	3.68815	3.68802
108.9	4.40264	3.68773	3.6877
109	4.38141	3.68525	3.6887
109.1	4.36289	3.68143	3.69196
109.2	4.34792	3.677	3.69757
109.3	4.33768	3.67233	3.70472
109.4	4.33342	3.66732	3.712
109.5	4.33626	3.66143	3.71779
109.6	4.34694	3.65385	3.72064
109.7	4.36556	3.6438	3.71938
109.8	4.39106	3.63083	3.71316
109.9	4.42101	3.61509	3.70171
110	4.45167	3.59737	3.68577
110.1	4.47857	3.57886	3.6673
110.2	4.49755	3.56077	3.64919
110.3	4.50583	3.54389	3.63442
110.4	4.50288	3.52841	3.62506
110.5	4.49049	3.51412	3.62173
110.6	4.47224	3.50091	3.62367
110.7	4.45227	3.48924	3.6292
110.8	4.4341	3.48031	3.63626
110.9	4.41971	3.47569	3.64285
111	4.40928	3.47682	3.64738
111.1	4.40145	3.48427	3.64884
111.2	4.39405	3.49749	3.64704
111.3	4.38485	3.51486	3.64249
111.4	4.37206	3.53414	3.63618
111.5	4.35448	3.55298	3.62928
111.6	4.33129	3.56948	3.62291
111.7	4.30207	3.58251	3.61801
111.8	4.26751	3.59178	3.61522
111.9	4.23041	3.59778	3.61465
112	4.19631	3.6016	3.61566
112.1	4.17286	3.60455	3.61696
112.2	4.16781	3.60786	3.61702
112.3	4.18606	3.61237	3.61472
112.4	4.22702	3.61837	3.60985
112.5	4.28363	3.6256	3.60316
112.6	4.34345	3.63343	3.59603
112.7	4.39177	3.64116	3.58994
112.8	4.41519	3.64826	3.58597
112.9	4.40474	3.65447	3.58458
113	4.35754	3.65967	3.58552
113.1	4.27709	3.66347	3.58814
113.2	4.17261	3.66489	3.59154
113.3	4.05738	3.66215	3.59499
113.4	3.94663	3.65299	3.5981
113.5	3.85515	3.63589	3.60087
113.6	3.79498	3.61164	3.60361
113.7	3.77361	3.58452	3.60676
113.8	3.7929	3.56194	3.61054
113.9	3.84913	3.55237	3.61477
114	3.93405	3.5624	3.6188
114.1	4.03679	3.5941	3.62163
114.2	4.14603	3.6436	3.6221
114.3	4.25224	3.70142	3.61927
114.4	4.34911	3.75465	3.61291
114.5	4.43404	3.79024	3.60403
114.6	4.50728	3.79824	3.59487
114.7	4.57025	3.7739	3.58835
114.8	4.62392	3.71791	3.58696
114.9	4.66801	3.63559	3.59183
115	4.70122	3.53552	3.60217
115.1	4.72205	3.42827	3.61552
115.2	4.7297	3.32507	3.62852
115.3	4.72464	3.23654	3.6379
115.4	4.70873	3.17106	3.64123
115.5	4.68501	3.13344	3.63727
115.6	4.65713	3.12402	3.62595
115.7	4.6287	3.13884	3.60832
115.8	4.60259	3.17059	3.58657
115.9	4.58056	3.21033	3.56381
116	4.56327	3.24957	3.5436
116.1	4.55061	3.28215	3.52909
116.2	4.54204	3.30542	3.52201
116.3	4.53679	3.32046	3.5218
116.4	4.53396	3.331	3.52549
116.5	4.53235	3.34166	3.52838
116.6	4.53039	3.35618	3.52564
116.7	4.52617	3.3764	3.51412
116.8	4.51782	3.40234	3.49368
116.9	4.50392	3.43306	3.4672
117	4.48383	3.46758	3.43931
117.1	4.45791	3.50534	3.41467
117.2	4.42754	3.54582	3.39659
117.3	4.39498	3.58786	3.38658
117.4	4.36313	3.62916	3.38451
117.5	4.33486	3.66655	3.389
117.6	4.31214	3.69684	3.39762
117.7	4.29527	3.71786	3.40668
117.8	4.28277	3.72922	3.41131
117.9	4.27195	3.73225	3.40618
118	4.26001	3.72956	3.38714
118.1	4.24473	3.72415	3.35307
118.2	4.22484	3.71861	3.30693
118.3	4.20017	3.7146	3.25544
118.4	4.17185	3.71263	3.20735
118.5	4.14246	3.71228	3.17107
118.6	4.11583	3.71261	3.15253
118.7	4.0963	3.71264	3.15393
118.8	4.08777	3.71177	3.1735
118.9	4.09298	3.70998	3.20645
119	4.11305	3.70775	3.24648
119.1	4.14727	3.7057	3.28765
119.2	4.19299	3.70401	3.32585
119.3	4.2456	3.7019	3.35934
119.4	4.29918	3.69765	3.38826
119.5	4.34776	3.68932	3.41357
119.6	4.38676	3.67591	3.43603
119.7	4.41376	3.65829	3.45571
119.8	4.42848	3.63922	3.47208
119.9	4.43209	3.62252	3.48454
120	4.42631	3.6119	3.49312
120.1	4.41284	3.61014	3.49894
120.2	4.3932	3.6185	3.50406
120.3	4.36876	3.63635	3.51073
120.4	4.34088	3.66094	3.52049
120.5	4.31097	3.68758	3.53361
120.6	4.28044	3.71069	3.54914
120.7	4.25066	3.72528	3.56544
120.8	4.22288	3.72845	3.58083
120.9	4.19829	3.71989	3.59407
121	4.178	3.70152	3.60459
121.1	4.16274	3.67648	3.61247
121.2	4.15241	3.64826	3.61837
121.3	4.14568	3.62009	3.62342
121.4	4.1401	3.59472	3.6291
121.5	4.13292	3.5744	3.63698
121.6	4.12221	3.56084	3.64837
121.7	4.1077	3.55507	3.66395
121.8	4.09093	3.55745	3.68351
121.9	4.07482	3.56764	3.70608
122	4.06278	3.58462	3.73017
122.1	4.05772	3.60676	3.75402
122.2	4.06097	3.63185	3.77583
122.3	4.07172	3.6571	3.79364
122.4	4.08713	3.67922	3.80534
122.5	4.1033	3.69482	3.80874
122.6	4.11676	3.70114	3.80211
122.7	4.12571	3.69697	3.78486
122.8	4.13042	3.68331	3.7581
122.9	4.13276	3.66332	3.72463
123	4.1352	3.6417	3.68828
123.1	4.13981	3.62346	3.65301
123.2	4.14765	3.61253	3.62223
123.3	4.15854	3.61064	3.59827
123.4	4.17135	3.61664	3.58204
123.5	4.1846	3.62688	3.57259
123.6	4.19688	3.63656	3.56711
123.7	4.20718	3.6414	3.56165
123.8	4.21498	3.63907	3.55244
123.9	4.22025	3.62968	3.53736
124	4.2233	3.6153	3.51671
124.1	4.22451	3.59889	3.49307
124.2	4.22419	3.58323	3.47024
124.3	4.22242	3.57021	3.45206
124.4	4.21903	3.56064	3.44119
124.5	4.21349	3.55457	3.43863
124.6	4.20464	3.55173	3.44377
124.7	4.19062	3.55197	3.455
124.8	4.16953	3.55543	3.47042
124.9	4.14052	3.56247	3.4885
125	4.10506	3.57349	3.50843
125.1	4.06742	3.58872	3.53002
125.2	4.03392	3.60807	3.55336
125.3	4.01133	3.63104	3.57836
125.4	4.00476	3.65673	3.60462
125.5	4.01646	3.68379	3.63141
125.6	4.04558	3.71045	3.65783
125.7	4.08916	3.73474	3.68289
125.8	4.14319	3.75475	3.70556
125.9	4.20335	3.76888	3.7248
126	4.2651	3.77603	3.73953
126.1	4.32363	3.77556	3.74869
126.2	4.37413	3.76728	3.75145
126.3	4.41248	3.75139	3.74737
126.4	4.43591	3.72822	3.7367
126.5	4.44358	3.69823	3.72034
126.6	4.43663	3.66214	3.69981
126.7	4.41795	3.62119	3.67703
126.8	4.39168	3.57756	3.65398
126.9	4.36249	3.53451	3.63247
127	4.33477	3.4963	3.61382
127.1	4.31176	3.46757	3.59887
127.2	4.29492	3.45231	3.58793
127.3	4.2839	3.45287	3.58099
127.4	4.27696	3.46923	3.57763
127.5	4.27185	3.49911	3.57702
127.6	4.2666	3.53855	3.57791
127.7	4.26005	3.58291	3.57877
127.8	4.25196	3.62764	3.57811
127.9	4.24273	3.66883	3.5749
128	4.23302	3.70367	3.56885
128.1	4.22347	3.73057	3.56048
128.2	4.21435	3.74908	3.55087
128.3	4.20541	3.75952	3.54118
128.4	4.1958	3.76268	3.53224
128.5	4.18415	3.75961	3.52438
128.6	4.16884	3.7517	3.51732
128.7	4.14861	3.74063	3.5105
128.8	4.12325	3.72815	3.50339
128.9	4.09413	3.71571	3.49592
129	4.06416	3.70394	3.48864
129.1	4.03693	3.69249	3.48273
129.2	4.0154	3.68043	3.47962
129.3	4.00076	3.66709	3.48045
129.4	3.99189	3.65319	3.48545
129.5	3.98569	3.64177	3.49362
129.6	3.97784	3.63839	3.50288
129.7	3.96348	3.65022	3.5109
129.8	3.93812	3.6842	3.51601
129.9	3.89878	3.74509	3.51802
130	3.84529	3.83394	3.51833
130.1	3.78126	3.94778	3.51945
130.2	3.71394	4.08041	3.524
130.3	3.65279	4.22392	3.53391
130.4	3.6072	4.37038	3.55
130.5	3.58411	4.51321	3.572
130.6	3.58639	4.64783	3.59883
130.7	3.61226	4.77172	3.62859
130.8	3.65602	4.88388	3.65861
130.9	3.70963	4.98396	3.68557
131	3.76473	5.07148	3.70606
131.1	3.81438	5.14541	3.7173
131.2	3.8542	5.20442	3.71791
131.3	3.88273	5.24732	3.7083
131.4	3.90115	5.27346	3.69059
131.5	3.9124	5.28317	3.66813
131.6	3.92013	5.27836	3.64458
131.7	3.92767	5.26318	3.62283
131.8	3.93747	5.24413	3.60417
131.9	3.95088	5.22937	3.58818
132	3.96817	5.22719	3.5733
132.1	3.98866	5.24399	3.55783
132.2	4.01091	5.28256	3.54077
132.3	4.03308	5.34139	3.52207
132.4	4.05357	5.41525	3.50261
132.5	4.07154	5.49673	3.48389
132.6	4.08715	5.57819	3.46767
132.7	4.10126	5.65343	3.45567
132.8	4.11492	5.71849	3.44917
132.9	4.12867	5.77181	3.44872
133	4.14214	5.8137	3.45384
133.1	4.15392	5.84588	3.46293
133.2	4.16188	5.87084	3.47355
133.3	4.16403	5.89137	3.48274
133.4	4.15942	5.90995	3.48751
133.5	4.14877	5.9281	3.48531
133.6	4.13432	5.94568	3.47473
133.7	4.11907	5.96028	3.45609
133.8	4.10571	5.96709	3.43143
133.9	4.09548	5.95962	3.40394
134	4.08784	5.93115	3.37691
134.1	4.08094	5.87637	3.35262
134.2	4.07298	5.79278	3.33172
134.3	4.06371	5.68141	3.31334
134.4	4.05533	5.54688	3.29565
134.5	4.05217	5.39667	3.27653
134.6	4.0593	5.23966	3.25404
134.7	4.08069	5.08413	3.22674
134.8	4.11757	4.93598	3.19414
134.9	4.16785	4.79789	3.15743
135	4.2264	4.66979	3.12001
135.1	4.28629	4.55033	3.08732
135.2	4.34041	4.43851	3.06577
135.3	4.3832	4.33474	3.06081
135.4	4.41204	4.24073	3.07522
135.5	4.42761	4.15838	3.10811
135.6	4.43316	4.0884	3.1551
135.7	4.433	4.02943	3.20949
135.8	4.43083	3.9784	3.26393
135.9	4.42879	3.9317	3.31209
136	4.42746	3.88672	3.34964
136.1	4.42648	3.84278	3.37467
136.2	4.42527	3.80128	3.38749
136.3	4.42355	3.76493	3.39029
136.4	4.42147	3.73673	3.38661
136.5	4.41946	3.71892	3.38069
136.6	4.41808	3.71225	3.37678
136.7	4.41786	3.71572	3.37841
136.8	4.41934	3.72678	3.38782
136.9	4.42292	3.74194	3.40544
137	4.42843	3.75777	3.42969
137.1	4.43468	3.77194	3.45721
137.2	4.43944	3.78374	3.48357
137.3	4.44013	3.79376	3.50449
137.4	4.43494	3.80296	3.51704
137.5	4.42361	3.81165	3.52043
137.6	4.40739	3.81917	3.51611
137.7	4.3883	3.82426	3.50717
137.8	4.36807	3.82594	3.49732
137.9	4.34753	3.82399	3.48976
138	4.32677	3.81907	3.48634
138.1	4.30608	3.81241	3.48725
138.2	4.28703	3.80542	3.49147
138.3	4.27293	3.79936	3.49755
138.4	4.26844	3.79517	3.50445
138.5	4.27811	3.79344	3.51177
138.6	4.30463	3.7944	3.51944
138.7	4.34715	3.79786	3.52703
138.8	4.40073	3.80319	3.53304
138.9	4.45697	3.80939	3.53495
139	4.5057	3.81533	3.53012
139.1	4.53686	3.81983	3.51732
139.2	4.54236	3.82182	3.49785
139.3	4.51772	3.82029	3.47579
139.4	4.46322	3.81409	3.45711
139.5	4.38446	3.80172	3.44789
139.6	4.29158	3.78149	3.45227
139.7	4.19731	3.75224	3.4711
139.8	4.11399	3.71444	3.50164
139.9	4.05081	3.67124	3.53858
140	4.01203	3.62853	3.57571
140.1	3.99663	3.5938	3.60767
140.2	3.99957	3.57378	3.63117
140.3	4.01372	3.57215	3.64556
140.4	4.03204	3.58789	3.65286
140.5	4.04934	3.61534	3.65694
140.6	4.06336	3.64574	3.66215
140.7	4.07471	3.66967	3.67183
140.8	4.0858	3.67914	3.68717
140.9	4.09924	3.66879	3.70699
141	4.11658	3.63632	3.72827
141.1	4.13777	3.5824	3.74709
141.2	4.16144	3.51051	3.75966
141.3	4.18566	3.42657	3.76322
141.4	4.20867	3.33842	3.75667
141.5	4.22938	3.25483	3.74114
141.6	4.2475	3.18412	3.72
141.7	4.26332	3.13275	3.69839
141.8	4.27744	3.10418	3.68198
141.9	4.29049	3.09846	3.67551
142	4.3029	3.11264	3.6816
142.1	4.31481	3.1418	3.70018
142.2	4.32622	3.18035	3.72875
142.3	4.33703	3.22335	3.76304
142.4	4.34721	3.26733	3.79793
142.5	4.35689	3.31049	3.82818
142.6	4.36639	3.35208	3.84909
142.7	4.37612	3.39156	3.8572
142.8	4.38634	3.42787	3.85107
142.9	4.39685	3.4594	3.83203
143	4.40695	3.48448	3.80446
143.1	4.41556	3.50207	3.77511
143.2	4.42163	3.51225	3.75152
143.3	4.4245	3.51639	3.73986
143.4	4.42411	3.51683	3.74296
143.5	4.42099	3.51627	3.75934
143.6	4.41614	3.51711	3.78334
143.7	4.41089	3.52093	3.80673
143.8	4.40655	3.52833	3.82085
143.9	4.40409	3.53902	3.81857
144	4.40361	3.55232	3.7954
144.1	4.40401	3.56743	3.74979
144.2	4.40289	3.58374	3.68317
144.3	4.39713	3.60085	3.59992
144.4	4.38403	3.61843	3.50709
144.5	4.36261	3.63612	3.41355
144.6	4.33446	3.65341	3.32856
144.7	4.30335	3.66967	3.26002
144.8	4.27375	3.68427	3.21311
144.9	4.24918	3.69686	3.18949
145	4.23115	3.70742	3.18749
145.1	4.21931	3.71644	3.20303
145.2	4.21214	3.72473	3.23078
145.3	4.20777	3.73321	3.26537
145.4	4.20453	3.74252	3.30253
145.5	4.2012	3.75264	3.33975
145.6	4.19729	3.76274	3.37626
145.7	4.19312	3.77123	3.41238
145.8	4.18971	3.77612	3.44847
145.9	4.18845	3.77549	3.48422
146	4.19052	3.76792	3.51861
146.1	4.19645	3.75294	3.55048
146.2	4.20591	3.73134	3.5792
146.3	4.21784	3.70539	3.60502
146.4	4.23072	3.67843	3.62886
146.5	4.24305	3.65405	3.65197
146.6	4.25362	3.63505	3.67548
146.7	4.26178	3.62259	3.70008
146.8	4.26734	3.61592	3.7258
146.9	4.27041	3.61286	3.75208
147	4.27122	3.61069	3.7778
147.1	4.26989	3.60703	3.80143
147.2	4.26635	3.60049	3.82116
147.3	4.26052	3.59075	3.83512
147.4	4.25238	3.57846	3.84171
147.5	4.24207	3.56487	3.84004
147.6	4.22979	3.55143	3.8303
147.7	4.21566	3.53953	3.81377
147.8	4.19954	3.53022	3.79251
147.9	4.1811	3.52409	3.7688
148	4.16	3.52127	3.74473
148.1	4.13625	3.52161	3.72188
148.2	4.11062	3.52505	3.70131
148.3	4.08472	3.5317	3.68358
148.4	4.06086	3.54187	3.66889
148.5	4.04153	3.55568	3.65719
148.6	4.02874	3.57278	3.64819
148.7	4.02361	3.5921	3.64134
148.8	4.02605	3.61196	3.63575
148.9	4.03487	3.6305	3.63025
149	4.04807	3.64605	3.62356
149.1	4.06333	3.65756	3.6147
149.2	4.07851	3.6646	3.60327
149.3	4.09194	3.66733	3.58984
149.4	4.10267	3.66617	3.57592
149.5	4.11035	3.66158	3.56352
149.6	4.11506	3.65397	3.55435
149.7	4.11711	3.64386	3.549
149.8	4.11689	3.63211	3.54676
149.9	4.11482	3.61989	3.54584
150	4.11125	3.60838	3.54407
150.1	4.1064	3.59851	3.53969
150.2	4.10042	3.59077	3.53198
150.3	4.09358	3.58516	3.52143
150.4	4.08652	3.58132	3.50944
150.5	4.08039	3.57874	3.49797
150.6	4.07657	3.57694	3.48904
150.7	4.07622	3.57555	3.48434
150.8	4.07956	3.5744	3.48503
150.9	4.08534	3.57367	3.49153
151	4.09071	3.57378	3.50345
151.1	4.09208	3.57543	3.5195
151.2	4.08696	3.5794	3.53761
151.3	4.07573	3.58631	3.5554
151.4	4.06241	3.59626	3.57081
151.5	4.05346	3.60842	3.58263
151.6	4.05531	3.62096	3.5907
151.7	4.07151	3.63136	3.59578
151.8	4.10061	3.6372	3.59907
151.9	4.13602	3.6369	3.6016
152	4.16775	3.63018	3.60374
152.1	4.18526	3.61814	3.60515
152.2	4.18005	3.60273	3.60505
152.3	4.14738	3.58611	3.60287
152.4	4.08694	3.5699	3.59872
152.5	4.00283	3.55471	3.59361
152.6	3.90294	3.53991	3.58922
152.7	3.79772	3.52392	3.58732
152.8	3.69845	3.50524	3.58916
152.9	3.61545	3.48389	3.59502
153	3.55642	3.46274	3.60407
153.1	3.52537	3.44768	3.61448
153.2	3.52217	3.44611	3.62393
153.3	3.54279	3.46411	3.63023
153.4	3.58057	3.50347	3.63181
153.5	3.62777	3.55983	3.62809
153.6	3.67747	3.62305	3.61947
153.7	3.72512	3.67958	3.60707
153.8	3.76927	3.71607	3.59234
153.9	3.81106	3.72262	3.57655
154	3.85275	3.69479	3.56053
154.1	3.89601	3.634	3.54447
154.2	3.94095	3.54671	3.52806
154.3	3.98632	3.44287	3.51072
154.4	4.03045	3.33412	3.49211
154.5	4.07235	3.23202	3.47274
154.6	4.11206	3.14653	3.45421
154.7	4.1504	3.08474	3.43879
154.8	4.18839	3.05011	3.42863
154.9	4.22671	3.04221	3.42486
155	4.26547	3.0572	3.42721
155.1	4.30414	3.08897	3.43422
155.2	4.3417	3.13053	3.44376
155.3	4.37692	3.17543	3.45365
155.4	4.40873	3.21881	3.46212
155.5	4.43638	3.258	3.46799
155.6	4.45951	3.29256	3.47047
155.7	4.47787	3.32375	3.46885
155.8	4.49122	3.35349	3.46231
155.9	4.49921	3.38325	3.45018
156	4.5015	3.41348	3.43286
156.1	4.49801	3.44364	3.4124
156.2	4.48906	3.47288	3.39249
156.3	4.47552	3.50067	3.37744
156.4	4.45875	3.52718	3.37074
156.5	4.44049	3.55327	3.37396
156.6	4.42273	3.58008	3.38626
156.7	4.4076	3.60856	3.40486
156.8	4.39708	3.63887	3.42597
156.9	4.39247	3.67004	3.44559
157	4.39383	3.69992	3.45983
157.1	4.39965	3.72555	3.46491
157.2	4.40715	3.74388	3.45756
157.3	4.41306	3.75273	3.43594
157.4	4.41474	3.75151	3.40087
157.5	4.41104	3.74151	3.3564
157.6	4.4025	3.72566	3.30935
157.7	4.3909	3.70772	3.26759
157.8	4.37842	3.69127	3.23789
157.9	4.36669	3.67886	3.22409
158	4.35612	3.67152	3.2264
158.1	4.34581	3.66881	3.24202
158.2	4.33404	3.6693	3.26649
158.3	4.31914	3.67116	3.29532
158.4	4.3002	3.67269	3.32525
158.5	4.27761	3.67266	3.35498
158.6	4.25304	3.67052	3.38504
158.7	4.22897	3.66641	3.41697
158.8	4.20793	3.6611	3.45216
158.9	4.19174	3.65582	3.49084
159	4.18106	3.65179	3.53167
159.1	4.17536	3.64972	3.57214
159.2	4.17325	3.64961	3.60929
159.3	4.17324	3.65104	3.64059
159.4	4.17439	3.65359	3.6646
159.5	4.17669	3.65704	3.68126
159.6	4.18089	3.66126	3.69162
159.7	4.18792	3.66571	3.69734
159.8	4.19821	3.66923	3.70008
159.9	4.21134	3.67011	3.70109
160	4.22613	3.66662	3.70101
160.1	4.24114	3.65764	3.70001
160.2	4.25512	3.6432	3.69821
160.3	4.26726	3.62452	3.69592
160.4	4.277	3.60376	3.69377
160.5	4.2839	3.5834	3.69252
160.6	4.28742	3.56562	3.69279
160.7	4.28693	3.55183	3.69491
160.8	4.28189	3.54254	3.69886
160.9	4.27216	3.53744	3.70437
161	4.25814	3.53579	3.71095
161.1	4.24075	3.53671	3.71784
161.2	4.2211	3.53947	3.72401
161.3	4.20031	3.54358	3.72828
161.4	4.17955	3.54879	3.72959
161.5	4.1601	3.55494	3.72728
161.6	4.14331	3.56181	3.72117
161.7	4.13019	3.56908	3.71154
161.8	4.12109	3.57631	3.69904
161.9	4.11557	3.58303	3.68454
162	4.1126	3.5889	3.66893
162.1	4.11098	3.59382	3.65295
162.2	4.10988	3.59798	3.63697
162.3	4.10932	3.60157	3.6211
162.4	4.11029	3.60439	3.60558
162.5	4.11429	3.60569	3.59112
162.6	4.12252	3.60456	3.57908
162.7	4.13517	3.6005	3.57094
162.8	4.15098	3.59394	3.56765
162.9	4.16755	3.58615	3.56925
163	4.18202	3.57885	3.57477
163.1	4.19179	3.57339	3.58272
163.2	4.19522	3.57032	3.59154
163.3	4.19202	3.56922	3.59992
163.4	4.18327	3.56901	3.60691
163.5	4.17128	3.56834	3.61182
163.6	4.15927	3.56602	3.61419
163.7	4.15086	3.56129	3.61384
163.8	4.14932	3.55396	3.61092
163.9	4.15669	3.54442	3.60592
164	4.17295	3.53363	3.59958
164.1	4.19576	3.52286	3.59278
164.2	4.2212	3.51342	3.58624
164.3	4.2456	3.50651	3.58039
164.4	4.2676	3.50306	3.57532
164.5	4.28935	3.50376	3.57069
164.6	4.31576	3.50893	3.56587
164.7	4.35207	3.51842	3.56006
164.8	4.4012	3.53138	3.55248
164.9	4.46181	3.5462	3.5427
165	4.52803	3.56071	3.53074
165.1	4.59029	3.57271	3.51722
165.2	4.63729	3.58049	3.50326
165.3	4.65823	3.58327	3.49026
165.4	4.64525	3.58133	3.47954
165.5	4.59522	3.57566	3.47213
165.6	4.51032	3.56726	3.46856
165.7	4.39718	3.55633	3.46871
165.8	4.26527	3.542	3.47175
165.9	4.12519	3.52271	3.47624
166	3.98742	3.49726	3.48025
166.1	3.86132	3.46579	3.4816
166.2	3.75446	3.43012	3.47833
166.3	3.67208	3.39365	3.46928
166.4	3.61684	3.36105	3.45462
166.5	3.5888	3.33798	3.43597
166.6	3.58571	3.33047	3.41602
166.7	3.60352	3.3435	3.39795
166.8	3.63687	3.37896	3.3848
166.9	3.67981	3.43397	3.37897
167	3.72656	3.50042	3.38162
167.1	3.77225	3.56645	3.39218
167.2	3.81358	3.61921	3.40828
167.3	3.84905	3.64777	3.42639
167.4	3.87885	3.64535	3.44276
167.5	3.90447	3.61031	3.45446
167.6	3.92802	3.54629	3.45995
167.7	3.95134	3.46153	3.45917
167.8	3.97533	3.36754	3.45318
167.9	3.99953	3.27713	3.44379
168	4.02236	3.20208	3.43301
168.1	4.04165	3.15105	3.42275
168.2	4.05546	3.12813	3.41442
168.3	4.06293	3.13249	3.4088
168.4	4.06487	3.15912	3.40608
168.5	4.06383	3.20028	3.4061
168.6	4.06355	3.2474	3.40858
168.7	4.06805	3.29278	3.41312
168.8	4.08074	3.33097	3.41903
168.9	4.10381	3.35936	3.42521
169	4.1378	3.37804	3.43043
169.1	4.18123	3.38907	3.43391
169.2	4.23045	3.39544	3.4358
169.3	4.28004	3.39998	3.43714
169.4	4.32389	3.40469	3.43928
169.5	4.35675	3.41035	3.4435
169.6	4.37541	3.41667	3.45127
169.7	4.3793	3.42279	3.46483
169.8	4.37015	3.42793	3.48712
169.9	4.35119	3.43206	3.52058
170	4.32632	3.43627	3.56496
170.1	4.29941	3.44249	3.61555
170.2	4.27389	3.45273	3.6631
170.3	4.25258	3.46811	3.69598
170.4	4.23744	3.48838	3.70353
170.5	4.22933	3.5121	3.67917
170.6	4.22799	3.53725	3.62214
170.7	4.2324	3.56199	3.53768
170.8	4.24125	3.58499	3.43584
170.9	4.25321	3.60576	3.32939
171	4.2669	3.62452	3.23131
171.1	4.28063	3.64209	3.15243
171.2	4.29216	3.65933	3.09957
171.3	4.29897	3.67667	3.07464
171.4	4.2988	3.69379	3.07488
171.5	4.29035	3.70964	3.09413
171.6	4.27358	3.72283	3.12472
171.7	4.24978	3.73226	3.15922
171.8	4.22117	3.73766	3.19181
171.9	4.19046	3.73984	3.21907
172	4.16034	3.74042	3.24009
172.1	4.13306	3.74124	3.2561
172.2	4.11034	3.74362	3.26985
172.3	4.0934	3.74801	3.28481
172.4	4.08315	3.75418	3.30433
172.5	4.08035	3.76186	3.33073
172.6	4.08543	3.77114	3.36446
172.7	4.09823	3.78232	3.40358
172.8	4.1177	3.79525	3.44422
172.9	4.14164	3.80868	3.4817
173	4.16684	3.82013	3.51218
173.1	4.18952	3.82632	3.53386
173.2	4.20613	3.8241	3.54745
173.3	4.2141	3.81154	3.55587
173.4	4.21236	3.78884	3.56319
173.5	4.20153	3.75848	3.57355
173.6	4.18375	3.72466	3.59007
173.7	4.16212	3.69225	3.61428
173.8	4.1399	3.6655	3.64599
173.9	4.11966	3.64701	3.68348
174	4.10258	3.63719	3.72399
174.1	4.08842	3.63437	3.76431
174.2	4.07597	3.63551	3.80125
174.3	4.06375	3.63736	3.83195
174.4	4.05071	3.63766	3.85429
174.5	4.03658	3.63583	3.86741
174.6	4.02186	3.63274	3.87193
174.7	4.00754	3.62979	3.8696
174.8	3.99471	3.62784	3.86246
174.9	3.98413	3.62666	3.85196
175	3.97605	3.62517	3.83876
175.1	3.97018	3.62209	3.82309
175.2	3.96607	3.61662	3.80516
175.3	3.96345	3.60888	3.78546
175.4	3.96244	3.59989	3.76483
175.5	3.96343	3.5911	3.74453
175.6	3.96688	3.58387	3.72636
175.7	3.97304	3.57889	3.71237
175.8	3.98178	3.57598	3.70427
175.9	3.99252	3.57411	3.70275
176	4.00416	3.57183	3.70702
176.1	4.0153	3.56796	3.71493
176.2	4.02467	3.56225	3.7234
176.3	4.03164	3.55563	3.72928
176.4	4.03655	3.54987	3.73
176.5	4.04058	3.54676	3.72403
176.6	4.04535	3.54729	3.71112
176.7	4.05229	3.55111	3.69221
176.8	4.06208	3.55662	3.66934
176.9	4.0743	3.56145	3.64524
177	4.0872	3.56337	3.62276
177.1	4.09788	3.56108	3.60422
177.2	4.1027	3.55462	3.59083
177.3	4.09839	3.54535	3.58242
177.4	4.08338	3.53551	3.57755
177.5	4.05864	3.52747	3.57402
177.6	4.0278	3.52304	3.56963
177.7	3.99635	3.52302	3.56287
177.8	3.97049	3.52711	3.55344
177.9	3.95588	3.5342	3.54224
178	3.95658	3.54281	3.53103
178.1	3.97429	3.55161	3.52168
178.2	4.00809	3.55974	3.51561
178.3	4.05478	3.56673	3.51345
178.4	4.10927	3.57222	3.5151
178.5	4.16523	3.57568	3.52003
178.6	4.21601	3.57623	3.52757
178.7	4.25565	3.57269	3.53711
178.8	4.2801	3.56368	3.54816
178.9	4.28799	3.54795	3.56019
179	4.28062	3.52495	3.57249
179.1	4.26133	3.49559	3.58411
179.2	4.23426	3.46272	3.59396
179.3	4.20334	3.431	3.60101
179.4	4.17148	3.40597	3.60452
179.5	4.1404	3.39274	3.60399
179.6	4.11079	3.39451	3.59917
179.7	4.08278	3.4118	3.58997
179.8	4.0566	3.44247	3.57643
179.9	4.03294	3.48238	3.55883
180	4.01316	3.52635	3.53779
180.1	3.99899	3.56898	3.51441
180.2	3.99178	3.60541	3.49029
180.3	3.99203	3.63199	3.46728
180.4	3.99903	3.64688	3.44716
180.5	4.01112	3.6503	3.43121
180.6	4.02599	3.64413	3.42008
180.7	4.04109	3.63112	3.41381
180.8	4.05379	3.61404	3.41206
180.9	4.06151	3.59508	3.4143
181	4.06189	3.57559	3.41995
181.1	4.05326	3.55612	3.4284
181.2	4.03508	3.53677	3.43895
181.3	4.0084	3.51756	3.45078
181.4	3.97595	3.49877	3.46293
181.5	3.94189	3.48108	3.47432
181.6	3.91094	3.46548	3.48391
181.7	3.8871	3.45309	3.49081
181.8	3.8724	3.44487	3.49413
181.9	3.86609	3.44142	3.49278
182	3.86494	3.44297	3.48541
182.1	3.86414	3.4493	3.47082
182.2	3.85835	3.45965	3.44876
182.3	3.8428	3.47254	3.4209
182.4	3.81436	3.48579	3.39133
182.5	3.77266	3.49681	3.36598
182.6	3.72075	3.50306	3.35115
182.7	3.66485	3.50276	3.35169
182.8	3.61304	3.49554	3.36964
182.9	3.5733	3.48296	3.40377
183	3.55149	3.46848	3.44999
183.1	3.55016	3.45657	3.50236
183.2	3.56826	3.45107	3.55432
183.3	3.60187	3.45327	3.59986
183.4	3.64557	3.46073	3.6344
183.5	3.6937	3.46756	3.65533
183.6	3.74138	3.46615	3.6621
183.7	3.78514	3.44949	3.65596
183.8	3.8232	3.41322	3.63946
183.9	3.85542	3.35664	3.61584
184	3.88272	3.28282	3.58847
184.1	3.90635	3.19807	3.56053
184.2	3.92735	3.11097	3.53467
184.3	3.94633	3.03102	3.51279
184.4	3.96356	2.96696	3.49592
184.5	3.97902	2.92521	3.48422
184.6	3.99244	2.90871	3.477
184.7	4.00327	2.91675	3.47308
184.8	4.0109	2.94569	3.47127
184.9	4.01508	2.99015	3.47067
185	4.01634	3.04425	3.4707
185.1	4.01603	3.10238	3.47079
185.2	4.01598	3.15966	3.47035
185.3	4.01789	3.21201	3.46873
185.4	4.02274	3.25628	3.4654
185.5	4.0304	3.29055	3.45996
185.6	4.03957	3.3145	3.45204
185.7	4.04807	3.32964	3.44126
185.8	4.05362	3.33915	3.42723
185.9	4.05475	3.34718	3.4098
186	4.05147	3.35792	3.38944
186.1	4.0456	3.37434	3.36748
186.2	4.04013	3.39729	3.34598
186.3	4.03806	3.42527	3.32715
186.4	4.04087	3.4551	3.31257
186.5	4.04781	3.48318	3.30253
186.6	4.05627	3.50675	3.2959
186.7	4.06302	3.52459	3.2905
186.8	4.06592	3.53699	3.28362
186.9	4.06494	3.5452	3.2724
187	4.06233	3.55078	3.25415
187.1	4.06178	3.55496	3.2269
187.2	4.06715	3.55837	3.19028
187.3	4.0811	3.56104	3.1463
187.4	4.10421	3.56268	3.09959
187.5	4.13456	3.56318	3.05674
187.6	4.16807	3.56284	3.02467
187.7	4.19935	3.56239	3.00889
187.8	4.22306	3.56272	3.01214
187.9	4.23556	3.56433	3.03396
188	4.23613	3.56687	3.07118
188.1	4.22732	3.56888	3.11901
188.2	4.21411	3.56815	3.17237
188.3	4.20245	3.56277	3.2268
188.4	4.19756	3.55228	3.27888
188.5	4.2027	3.53833	3.32616
188.6	4.21863	3.52437	3.36699
188.7	4.24369	3.5146	3.40026
188.8	4.2745	3.51264	3.42544
188.9	4.30691	3.52031	3.44267
189	4.33696	3.53708	3.45305
189.1	4.36158	3.56022	3.45864
189.2	4.37883	3.58551	3.46214
189.3	4.38792	3.60849	3.46617
189.4	4.38904	3.62571	3.47233
189.5	4.38335	3.63573	3.48081
189.6	4.37284	3.63956	3.49044
189.7	4.36017	3.64013	3.49937
189.8	4.34816	3.64096	3.50588
189.9	4.33909	3.6445	3.50908
190	4.33404	3.65116	3.50914
190.1	4.3324	3.65942	3.50727
190.2	4.33187	3.66685	3.5052
190.3	4.32903	3.67131	3.50441
190.4	4.3206	3.6717	3.50543
190.5	4.30497	3.66824	3.50747
190.6	4.28332	3.66228	3.50892
190.7	4.25973	3.65578	3.50809
190.8	4.24001	3.65072	3.50419
190.9	4.22976	3.64855	3.49759
191	4.23237	3.64983	3.48946
191.1	4.24769	3.65434	3.4808
191.2	4.27187	3.66133	3.47154
191.3	4.29829	3.67006	3.46032
191.4	4.31921	3.68005	3.44517
191.5	4.32749	3.69108	3.42475
191.6	4.31779	3.70308	3.39953
191.7	4.28722	3.71579	3.3722
191.8	4.23584	3.7285	3.34706
191.9	4.16697	3.73984	3.32874
192	4.08713	3.74783	3.32073
192.1	4.00522	3.7503	3.32447
192.2	3.93088	3.74577	3.33917
192.3	3.87245	3.73448	3.3624
192.4	3.83513	3.71894	3.391
192.5	3.82006	3.70344	3.42204
192.6	3.82435	3.69278	3.45361
192.7	3.8421	3.69049	3.48516
192.8	3.86616	3.69739	3.5171
192.9	3.89001	3.71083	3.54994
193	3.90954	3.72505	3.58332
193.1	3.92391	3.73253	3.61552
193.2	3.93531	3.72585	3.64382
193.3	3.94748	3.69942	3.66548
193.4	3.96379	3.65071	3.67889
193.5	3.98585	3.58082	3.68418
193.6	4.01315	3.49448	3.68293
193.7	4.04379	3.39958	3.67748
193.8	4.07575	3.3059	3.67005
193.9	4.10778	3.22343	3.66235
194	4.13957	3.16032	3.65556
194.1	4.17132	3.12117	3.65044
194.2	4.20313	3.10619	3.64725
194.3	4.23466	3.11166	3.64542
194.4	4.26518	3.13118	3.64363
194.5	4.29394	3.15762	3.64041
194.6	4.32051	3.18468	3.63519
194.7	4.34489	3.20801	3.62876
194.8	4.36731	3.22566	3.62278
194.9	4.38788	3.23804	3.61849
195	4.40625	3.24749	3.61558
195.1	4.42159	3.25742	3.61192
195.2	4.4328	3.27112	3.60449
195.3	4.43891	3.29053	3.59117
195.4	4.43948	3.31557	3.57228
195.5	4.43478	3.3443	3.55128
195.6	4.42564	3.3738	3.53389
195.7	4.4131	3.40114	3.5262
195.8	4.39797	3.42423	3.53225
195.9	4.38063	3.44213	3.55234
196	4.36103	3.45525	3.58253
196.1	4.33897	3.46507	3.61563
196.2	4.31426	3.47376	3.64313
196.3	4.28711	3.4836	3.65715
196.4	4.25834	3.49637	3.6518
196.5	4.22946	3.51279	3.62396
196.6	4.20229	3.53244	3.5737
196.7	4.17838	3.55409	3.50462
196.8	4.15844	3.5762	3.42367
196.9	4.14234	3.59745	3.34016
197	4.12936	3.61707	3.26411
197.1	4.11859	3.63481	3.20413
197.2	4.10904	3.65071	3.16558
197.3	4.0998	3.66477	3.14971
197.4	4.09028	3.67661	3.15385
197.5	4.08037	3.68548	3.17277
197.6	4.07038	3.69058	3.2004
197.7	4.06079	3.69137	3.23159
197.8	4.05194	3.68792	3.26332
197.9	4.04379	3.68098	3.29499
198	4.03605	3.6718	3.32781
198.1	4.0284	3.66184	3.3635
198.2	4.0208	3.65241	3.403
198.3	4.01374	3.64438	3.44564
198.4	4.00816	3.63776	3.48908
198.5	4.0053	3.63166	3.53011
198.6	4.00636	3.62466	3.56568
198.7	4.01202	3.61562	3.59387
198.8	4.02219	3.60427	3.61432
198.9	4.0358	3.59136	3.62814
199	4.05109	3.57825	3.63739
199.1	4.06608	3.56622	3.64444
199.2	4.0792	3.55613	3.6513
199.3	4.08969	3.54833	3.65929
199.4	4.09751	3.54283	3.669
199.5	4.10286	3.53937	3.68047
199.6	4.10576	3.53736	3.69344
199.7	4.10574	3.53595	3.70758
199.8	4.10203	3.53409	3.72275
[truncated: 19,465 more rows]

## Sheet: AnxA5KO_siVDAC1
Time (second)	Trace 1	Trace 2	Trace 3
0	0.39121	0.25211	0.17532
0.1	0.39806	0.22637	0.20972
0.2	0.4017	0.20687	0.2487
0.3	0.40103	0.19642	0.28992
0.4	0.39553	0.19601	0.33083
0.5	0.3854	0.2047	0.36877
0.6	0.37133	0.22001	0.40128
0.7	0.35414	0.23856	0.42652
0.8	0.33455	0.2566	0.44363
0.9	0.31325	0.27046	0.45292
1	0.29095	0.27714	0.45592
1.1	0.26839	0.27492	0.45507
1.2	0.24641	0.26413	0.45318
1.3	0.22582	0.24738	0.45248
1.4	0.20744	0.229	0.45393
1.5	0.19198	0.21384	0.45682
1.6	0.1796	0.2059	0.45921
1.7	0.16954	0.20783	0.45883
1.8	0.16	0.22111	0.45401
1.9	0.149	0.24653	0.44418
2	0.13538	0.28416	0.43
2.1	0.11937	0.33282	0.41304
2.2	0.10248	0.38949	0.39527
2.3	0.08665	0.44925	0.3785
2.4	0.07345	0.50588	0.3639
2.5	0.0636	0.55323	0.35195
2.6	0.05705	0.58652	0.34266
2.7	0.05318	0.6033	0.33588
2.8	0.0511	0.60373	0.33158
2.9	0.04985	0.59021	0.32981
3	0.04866	0.56656	0.33057
3.1	0.04711	0.5369	0.33362
3.2	0.04542	0.50481	0.33837
3.3	0.04443	0.47271	0.34382
3.4	0.04528	0.44182	0.34897
3.5	0.04868	0.41226	0.35333
3.6	0.05448	0.38324	0.35705
3.7	0.06169	0.35331	0.36066
3.8	0.06916	0.32087	0.36449
3.9	0.07632	0.28502	0.36814
4	0.08363	0.2467	0.37033
4.1	0.09219	0.2092	0.3693
4.2	0.10289	0.17747	0.36376
4.3	0.11566	0.15616	0.35393
4.4	0.12912	0.14764	0.34193
4.5	0.14102	0.15071	0.3311
4.6	0.14904	0.16098	0.3245
4.7	0.15173	0.17253	0.3235
4.8	0.14897	0.17989	0.32724
4.9	0.14182	0.17945	0.33338
5	0.13181	0.16983	0.33937
5.1	0.12026	0.15134	0.34368
5.2	0.10786	0.12532	0.34628
5.3	0.09478	0.0939	0.34805
5.4	0.08117	0.06013	0.34993
5.5	0.06766	0.02829	0.35228
5.6	0.05566	0.00372	0.35473
5.7	0.04696	-0.00801	0.35652
5.8	0.04299	-0.00249	0.35694
5.9	0.04424	0.02214	0.35571
6	0.05011	0.0645	0.35325
6.1	0.05938	0.11998	0.3505
6.2	0.07084	0.1815	0.3486
6.3	0.08358	0.24098	0.34841
6.4	0.09681	0.29112	0.35019
6.5	0.10951	0.32735	0.35349
6.6	0.12014	0.3492	0.3573
6.7	0.12686	0.36009	0.3605
6.8	0.12808	0.36559	0.36225
6.9	0.12307	0.37108	0.36216
7	0.11216	0.38006	0.36025
7.1	0.09668	0.39379	0.35674
7.2	0.07861	0.41207	0.35191
7.3	0.06009	0.4343	0.3461
7.4	0.04307	0.45983	0.33995
7.5	0.02905	0.48762	0.33441
7.6	0.01895	0.51591	0.33053
7.7	0.01302	0.54212	0.32909
7.8	0.011	0.5634	0.33013
7.9	0.0123	0.57741	0.33278
8	0.01622	0.583	0.33534
8.1	0.02207	0.58037	0.33592
8.2	0.0288	0.57064	0.3333
8.3	0.03478	0.55499	0.32778
8.4	0.03791	0.53421	0.32152
8.5	0.03637	0.50871	0.31791
8.6	0.03001	0.47902	0.32021
8.7	0.02127	0.44637	0.3298
8.8	0.01482	0.41278	0.34522
8.9	0.0155	0.38054	0.36248
9	0.02582	0.35158	0.37654
9.1	0.04437	0.32709	0.3832
9.2	0.06609	0.30748	0.38044
9.3	0.08435	0.29257	0.36882
9.4	0.09341	0.28152	0.35085
9.5	0.09012	0.27305	0.33007
9.6	0.07405	0.26597	0.30995
9.7	0.04675	0.25997	0.29312
9.8	0.01095	0.25611	0.28093
9.9	-0.02962	0.25666	0.2736
10	-0.07022	0.26418	0.27065
10.1	-0.10551	0.28026	0.27138
10.2	-0.1305	0.30459	0.27514
10.3	-0.14161	0.33485	0.28129
10.4	-0.13754	0.36766	0.28911
10.5	-0.11955	0.39979	0.29754
10.6	-0.09073	0.42891	0.30501
10.7	-0.05459	0.45365	0.3094
10.8	-0.01371	0.47307	0.30863
10.9	0.03054	0.48621	0.30173
11	0.07747	0.49211	0.28995
11.1	0.12628	0.49018	0.27693
11.2	0.17552	0.48066	0.2674
11.3	0.22279	0.46467	0.26515
11.4	0.26491	0.44388	0.2712
11.5	0.29846	0.41986	0.28329
11.6	0.32072	0.3935	0.29683
11.7	0.33089	0.36483	0.30652
11.8	0.33061	0.33315	0.30812
11.9	0.32343	0.2977	0.29927
12	0.31344	0.25868	0.27942
12.1	0.30383	0.21812	0.24946
12.2	0.29638	0.17991	0.21146
12.3	0.29184	0.14854	0.16899
12.4	0.29056	0.12731	0.12736
12.5	0.29262	0.11674	0.09319
12.6	0.29733	0.11456	0.07305
12.7	0.30284	0.11704	0.07132
12.8	0.30639	0.12113	0.08802
12.9	0.30521	0.12605	0.118
13	0.29763	0.13342	0.15209
13.1	0.28377	0.14624	0.18003
13.2	0.26554	0.16723	0.19394
13.3	0.24594	0.19781	0.19091
13.4	0.22808	0.23758	0.17368
13.5	0.21429	0.28445	0.1494
13.6	0.20564	0.33496	0.12718
13.7	0.20182	0.38486	0.11532
13.8	0.20157	0.4299	0.11919
13.9	0.20335	0.46686	0.14011
14	0.20596	0.49425	0.17556
14.1	0.2089	0.51247	0.22063
14.2	0.21243	0.52325	0.27003
14.3	0.21736	0.52882	0.31962
14.4	0.22456	0.53119	0.36709
14.5	0.23446	0.53187	0.41162
14.6	0.24654	0.53164	0.45297
14.7	0.25918	0.53014	0.49082
14.8	0.26979	0.5256	0.52439
14.9	0.27552	0.51513	0.5525
15	0.27409	0.49595	0.57378
15.1	0.26444	0.46686	0.58711
15.2	0.24672	0.42923	0.5919
15.3	0.22209	0.38693	0.5883
15.4	0.19237	0.34518	0.57745
15.5	0.15993	0.30907	0.56146
15.6	0.12772	0.28234	0.54323
15.7	0.09905	0.26686	0.52583
15.8	0.07696	0.26273	0.51173
15.9	0.0635	0.26866	0.50207
16	0.05912	0.28225	0.49636
16.1	0.06278	0.3004	0.49282
16.2	0.07234	0.31967	0.48911
16.3	0.08544	0.33693	0.48326
16.4	0.10024	0.34996	0.47425
16.5	0.11581	0.35788	0.46229
16.6	0.13192	0.36109	0.44861
16.7	0.14861	0.36062	0.43502
16.8	0.16567	0.35731	0.42339
16.9	0.18235	0.35122	0.41505
17	0.19747	0.34182	0.41042
17.1	0.20975	0.32885	0.40864
17.2	0.21813	0.31327	0.40771
17.3	0.22209	0.29763	0.40524
17.4	0.22171	0.2853	0.39958
17.5	0.21758	0.27892	0.3907
17.6	0.2106	0.27924	0.38009
17.7	0.20188	0.28504	0.36973
17.8	0.19275	0.29416	0.36087
17.9	0.18474	0.30461	0.35331
18	0.17941	0.3151	0.34559
18.1	0.17778	0.32474	0.33586
18.2	0.17992	0.33249	0.32285
18.3	0.18484	0.33687	0.30645
18.4	0.19082	0.33644	0.28776
18.5	0.19618	0.33076	0.26863
18.6	0.19981	0.32105	0.25094
18.7	0.20144	0.31011	0.23601
18.8	0.20137	0.30148	0.22427
18.9	0.20019	0.29822	0.21549
19	0.1984	0.30189	0.20915
19.1	0.19643	0.31213	0.20478
19.2	0.19469	0.32687	0.20209
19.3	0.19357	0.34319	0.20092
19.4	0.19334	0.35848	0.20117
19.5	0.19396	0.37128	0.20288
19.6	0.19507	0.38137	0.20622
19.7	0.19605	0.3894	0.21135
19.8	0.19599	0.39631	0.2183
19.9	0.19376	0.40314	0.22683
20	0.18821	0.41084	0.23663
20.1	0.1786	0.42004	0.24738
20.2	0.16492	0.43061	0.25888
20.3	0.14799	0.44138	0.27071
20.4	0.12924	0.45032	0.28212
20.5	0.11051	0.45514	0.29198
20.6	0.09381	0.45406	0.29914
20.7	0.08112	0.44642	0.30293
20.8	0.07423	0.43303	0.30344
20.9	0.07427	0.41617	0.30146
21	0.0811	0.39933	0.29812
21.1	0.09303	0.38625	0.29449
21.2	0.10705	0.37966	0.29143
21.3	0.11944	0.38029	0.28963
21.4	0.12657	0.38675	0.28984
21.5	0.12558	0.39629	0.29294
21.6	0.11517	0.40594	0.29969
21.7	0.09619	0.41308	0.31022
21.8	0.07175	0.41536	0.32365
21.9	0.04633	0.41054	0.3384
22	0.02443	0.39685	0.35378
22.1	0.00915	0.37388	0.37224
22.2	0.00144	0.34342	0.4008
22.3	0.000177273	0.30955	0.45018
22.4	0.00296	0.27798	0.53166
22.5	0.00687	0.25458	0.65316
22.6	0.00885	0.24382	0.81661
22.7	0.00575	0.24743	1.01747
22.8	-0.00522	0.26392	1.24615
22.9	-0.0256	0.28908	1.49029
23	-0.0545	0.31738	1.73652
23.1	-0.08829	0.34346	1.97193
23.2	-0.12113	0.36326	2.18508
23.3	-0.1466	0.37464	2.36699
23.4	-0.15971	0.37735	2.51201
23.5	-0.1586	0.37271	2.61822
23.6	-0.14567	0.36298	2.68746
23.7	-0.12717	0.35071	2.72455
23.8	-0.11132	0.33827	2.7362
23.9	-0.10533	0.32763	2.7298
24	-0.11272	0.3203	2.71283
24.1	-0.13198	0.31724	2.69276
24.2	-0.15704	0.31875	2.67673
24.3	-0.17956	0.32448	2.67063
24.4	-0.1921	0.33355	2.67741
24.5	-0.19064	0.34499	2.69596
24.6	-0.17549	0.35793	2.72125
24.7	-0.1504	0.3718	2.74578
24.8	-0.12059	0.38641	2.7614
24.9	-0.09061	0.40178	2.76103
25	-0.06284	0.41788	2.74008
25.1	-0.03703	0.43422	2.69775
25.2	-0.011	0.44969	2.63759
25.3	0.01788	0.4626	2.56669
25.4	0.05115	0.471	2.49362
25.5	0.08833	0.47301	2.42586
25.6	0.12719	0.46717	2.36825
25.7	0.16482	0.45287	2.32318
25.8	0.19894	0.43069	2.29247
25.9	0.22882	0.40246	2.27921
26	0.25537	0.37092	2.28807
26.1	0.28034	0.3391	2.32344
26.2	0.30511	0.30987	2.38652
26.3	0.32984	0.28558	2.4732
26.4	0.35316	0.26804	2.57388
26.5	0.37271	0.25849	2.67532
26.6	0.38591	0.2576	2.76361
26.7	0.39076	0.26532	2.82733
26.8	0.38626	0.28052	2.85991
26.9	0.37262	0.30077	2.86076
27	0.35125	0.3224	2.83485
27.1	0.32455	0.34124	2.79123
27.2	0.29538	0.35371	2.74103
27.3	0.26626	0.35781	2.69512
27.4	0.23855	0.35361	2.66149
27.5	0.21213	0.34343	2.64318
27.6	0.18584	0.33187	2.63776
27.7	0.15841	0.32518	2.63879
27.8	0.12953	0.32995	2.63882
27.9	0.10015	0.35098	2.63227
28	0.07205	0.38952	2.61702
28.1	0.04683	0.44259	2.59455
28.2	0.02534	0.50369	2.56924
28.3	0.00778	0.56462	2.54721
28.4	-0.00594	0.61748	2.53479
28.5	-0.01591	0.65622	2.5368
28.6	-0.02217	0.67754	2.55533
28.7	-0.02481	0.68097	2.58972
28.8	-0.02389	0.66851	2.63789
28.9	-0.01925	0.64398	2.69755
29	-0.01034	0.61209	2.76665
29.1	0.0036	0.57765	2.8427
29.2	0.02304	0.54479	2.92172
29.3	0.04766	0.51642	2.99778
29.4	0.07615	0.49402	3.06369
29.5	0.10646	0.47765	3.11276
29.6	0.13629	0.46632	3.1409
29.7	0.16352	0.45845	3.1482
29.8	0.18649	0.4522	3.13896
29.9	0.20419	0.44565	3.12025
30	0.2164	0.43702	3.09961
30.1	0.2238	0.42507	3.08281
30.2	0.22776	0.40966	3.07274
30.3	0.22982	0.39234	3.06989
30.4	0.2311	0.37612	3.07365
30.5	0.23202	0.36468	3.08362
30.6	0.23227	0.36097	3.09957
30.7	0.2312	0.36601	3.12017
30.8	0.22822	0.3784	3.14158
30.9	0.22311	0.39476	3.15719
31	0.21591	0.41067	3.15939
31.1	0.20668	0.42195	3.14241
31.2	0.19546	0.42543	3.10508
31.3	0.18238	0.41893	3.05205
31.4	0.16793	0.40112	2.99276
31.5	0.15308	0.37154	2.93851
31.6	0.13914	0.33104	2.8987
31.7	0.12758	0.28241	2.87813
31.8	0.11976	0.23061	2.87607
31.9	0.11656	0.18225	2.88726
32	0.11786	0.14415	2.90412
32.1	0.12237	0.12147	2.91921
32.2	0.12812	0.11627	2.92698
32.3	0.13336	0.12712	2.9247
32.4	0.13739	0.14981	2.91221
32.5	0.14035	0.179	2.89126
32.6	0.14264	0.21001	2.86441
32.7	0.14429	0.24001	2.83438
32.8	0.14487	0.26833	2.80392
32.9	0.14395	0.29597	2.77603
33	0.14162	0.32448	2.75414
33.1	0.13872	0.35467	2.74155
33.2	0.13664	0.38566	2.74027
33.3	0.13689	0.41486	2.74989
33.4	0.14052	0.43903	2.7672
33.5	0.14773	0.45596	2.78696
33.6	0.15788	0.46577	2.80368
33.7	0.16944	0.47122	2.81313
33.8	0.18018	0.47643	2.81328
33.9	0.18769	0.48507	2.80447
34	0.19029	0.4988	2.78913
34.1	0.18784	0.51679	2.77094
34.2	0.18194	0.53653	2.75355
34.3	0.17535	0.55523	2.73933
34.4	0.17071	0.57106	2.72858
34.5	0.16936	0.58362	2.71983
34.6	0.17077	0.59362	2.71084
34.7	0.17291	0.60207	2.70001
34.8	0.17318	0.60946	2.6875
34.9	0.1695	0.61523	2.67546
35	0.1611	0.61779	2.66711
35.1	0.14865	0.6152	2.66519
35.2	0.1337	0.60606	2.67074
35.3	0.11788	0.5901	2.68271
35.4	0.10238	0.56811	2.69855
35.5	0.08792	0.54144	2.71508
35.6	0.07489	0.51149	2.72958
35.7	0.06336	0.47941	2.74037
35.8	0.05318	0.44607	2.747
35.9	0.04409	0.41231	2.75013
36	0.03598	0.37923	2.75128
36.1	0.02924	0.3482	2.75218
36.2	0.02476	0.32064	2.75401
36.3	0.02385	0.29756	2.75672
36.4	0.02783	0.27918	2.75898
36.5	0.03806	0.26482	2.75886
36.6	0.0561	0.25337	2.75483
36.7	0.08364	0.24396	2.7465
36.8	0.12153	0.23653	2.73455
36.9	0.16848	0.23175	2.71985
37	0.22025	0.23063	2.70242
37.1	0.27014	0.23383	2.68105
37.2	0.31087	0.2413	2.65379
37.3	0.33684	0.25233	2.61927
37.4	0.34579	0.26587	2.57796
37.5	0.33899	0.2807	2.53268
37.6	0.32023	0.29561	2.48786
37.7	0.29437	0.30933	2.44815
37.8	0.26596	0.32074	2.41708
37.9	0.23833	0.32918	2.39652
38	0.21321	0.33462	2.38664
38.1	0.1912	0.33754	2.38623
38.2	0.17254	0.3387	2.39334
38.3	0.15744	0.3388	2.40604
38.4	0.14596	0.33826	2.42319
38.5	0.13764	0.33739	2.44467
38.6	0.13164	0.33664	2.471
38.7	0.12709	0.33683	2.50235
38.8	0.12359	0.33921	2.53729
38.9	0.12109	0.3449	2.57213
39	0.11964	0.35437	2.60108
39.1	0.11918	0.36708	2.61768
39.2	0.11947	0.38169	2.61703
39.3	0.12003	0.39647	2.59795
39.4	0.11994	0.40973	2.56387
39.5	0.11785	0.41998	2.52185
39.6	0.11232	0.42609	2.48022
39.7	0.10256	0.4272	2.44604
39.8	0.08912	0.42292	2.42333
39.9	0.07432	0.41336	2.41275
40	0.0618	0.39916	2.41249
40.1	0.05544	0.3816	2.41982
40.2	0.05791	0.36253	2.4325
40.3	0.0697	0.34425	2.44943
40.4	0.08892	0.32914	2.47049
40.5	0.11189	0.31872	2.49566
40.6	0.13439	0.3125	2.52405
40.7	0.15287	0.30746	2.55333
40.8	0.16525	0.29895	2.57998
40.9	0.17119	0.28251	2.60029
41	0.17167	0.25583	2.61159
41.1	0.16824	0.22019	2.61311
41.2	0.16233	0.18052	2.60621
41.3	0.15492	0.14411	2.59418
41.4	0.14665	0.1183	2.58159
41.5	0.13817	0.10815	2.57349
41.6	0.13053	0.11482	2.57434
41.7	0.12527	0.13542	2.58664
41.8	0.12415	0.16434	2.6097
41.9	0.12848	0.1953	2.63911
42	0.13851	0.22328	2.66768
42.1	0.15323	0.24552	2.6877
42.2	0.17081	0.26159	2.69369
42.3	0.18937	0.27284	2.68431
42.4	0.20752	0.28156	2.66251
42.5	0.22446	0.29015	2.63401
42.6	0.23955	0.30043	2.60484
42.7	0.25185	0.31333	2.57927
42.8	0.25989	0.32882	2.55868
42.9	0.26192	0.34583	2.54182
43	0.25649	0.36218	2.52592
43.1	0.24305	0.37468	2.50833
43.2	0.2223	0.37974	2.48773
43.3	0.19631	0.37479	2.4647
43.4	0.16813	0.35975	2.44159
43.5	0.14108	0.33729	2.42195
43.6	0.11778	0.31174	2.40948
43.7	0.09931	0.28708	2.40683
43.8	0.08484	0.2652	2.41459
43.9	0.07212	0.24561	2.43112
44	0.05859	0.22633	2.45306
44.1	0.04259	0.20524	2.47644
44.2	0.02417	0.18092	2.49789
44.3	0.00507	0.15285	2.516
44.4	-0.01201	0.12118	2.53297
44.5	-0.02449	0.08672	2.5557
44.6	-0.03085	0.0513	2.59548
44.7	-0.03118	0.01809	2.66547
44.8	-0.02712	-0.00861	2.77651
44.9	-0.02128	-0.02435	2.9326
45	-0.01634	-0.0258	3.12809
45.1	-0.01398	-0.01187	3.34798
45.2	-0.01399	0.01573	3.57155
45.3	-0.01413	0.05275	3.77789
45.4	-0.01084	0.0934	3.95133
45.5	-0.000794152	0.13182	4.08477
45.6	0.01755	0.16374	4.18033
45.7	0.04323	0.18762	4.24743
45.8	0.07332	0.20515	4.29917
45.9	0.10424	0.22074	4.34845
46	0.1331	0.23986	4.4048
46.1	0.15842	0.26693	4.47314
46.2	0.18006	0.30345	4.55452
46.3	0.19855	0.34759	4.64785
46.4	0.21429	0.39506	4.75129
46.5	0.22693	0.44101	4.86277
46.6	0.23537	0.48179	4.97961
46.7	0.23821	0.51591	5.09812
46.8	0.23468	0.54374	5.21347
46.9	0.22538	0.56663	5.31986
47	0.21245	0.58593	5.41078
47.1	0.19896	0.60242	5.47933
47.2	0.18793	0.61622	5.51904
47.3	0.18134	0.62684	5.52523
47.4	0.17946	0.63358	5.49697
47.5	0.18073	0.636	5.43909
47.6	0.1821	0.63429	5.36288
47.7	0.18003	0.62937	5.28428
47.8	0.17176	0.62242	5.21958
47.9	0.15664	0.61443	5.18047
48	0.13672	0.60584	5.17075
48.1	0.1162	0.59662	5.18603
48.2	0.09975	0.58657	5.21635
48.3	0.09058	0.57577	5.25016
48.4	0.08922	0.56485	5.27788
48.5	0.09336	0.55498	5.29391
48.6	0.09898	0.54754	5.29665
48.7	0.10206	0.5436	5.28712
48.8	0.09997	0.54354	5.26698
48.9	0.09167	0.54693	5.23722
49	0.07707	0.55272	5.19765
49.1	0.05599	0.55949	5.14727
49.2	0.02812	0.56572	5.08506
49.3	-0.00613	0.56991	5.01076
49.4	-0.04483	0.57067	4.92541
49.5	-0.08448	0.56669	4.8316
49.6	-0.12095	0.55694	4.73318
49.7	-0.1506	0.5412	4.63478
49.8	-0.17091	0.52064	4.54085
49.9	-0.18071	0.49768	4.45482
50	-0.17998	0.47525	4.37843
50.1	-0.1697	0.45569	4.31205
50.2	-0.15159	0.44	4.25583
50.3	-0.12782	0.42771	4.21105
50.4	-0.10042	0.4174	4.18089
50.5	-0.07074	0.40742	4.1698
50.6	-0.03931	0.39651	4.1813
50.7	-0.0062	0.38412	4.21508
50.8	0.02837	0.3705	4.26513
50.9	0.06366	0.35648	4.32072
51	0.09855	0.34311	4.37019
51.1	0.13213	0.33143	4.40587
51.2	0.16431	0.32245	4.42699
51.3	0.19577	0.31719	4.43922
51.4	0.22737	0.3167	4.45089
51.5	0.25931	0.32182	4.46859
51.6	0.29067	0.33287	4.49448
51.7	0.31968	0.34908	4.52691
51.8	0.34436	0.36828	4.56301
51.9	0.36298	0.38707	4.60124
52	0.37409	0.40155	4.64176
52.1	0.37652	0.40844	4.68481
52.2	0.36987	0.40606	4.72867
52.3	0.35547	0.39508	4.76859
52.4	0.33674	0.37834	4.79756
52.5	0.31825	0.35985	4.80849
52.6	0.30396	0.34328	4.7969
52.7	0.29556	0.33105	4.76298
52.8	0.29197	0.32428	4.71233
52.9	0.29015	0.32314	4.65528
53	0.28662	0.3272	4.60526
53.1	0.2789	0.33551	4.57638
53.2	0.26614	0.3467	4.58035
53.3	0.24914	0.35914	4.62328
53.4	0.22981	0.37128	4.70336
53.5	0.21049	0.38233	4.81076
53.6	0.19345	0.3928	4.92999
53.7	0.18056	0.40446	5.04377
53.8	0.17304	0.4193	5.13703
53.9	0.17112	0.43833	5.19987
54	0.17374	0.46061	5.22909
54.1	0.17872	0.48328	5.22825
54.2	0.18341	0.50237	5.20604
54.3	0.18578	0.51405	5.17357
54.4	0.18526	0.51584	5.14123
54.5	0.18282	0.50729	5.11606
54.6	0.18009	0.48995	5.10055
54.7	0.17813	0.46664	5.0931
54.8	0.17685	0.44052	5.08984
54.9	0.17541	0.41436	5.08693
55	0.17319	0.39011	5.08241
55.1	0.17051	0.36891	5.07678
55.2	0.16859	0.3513	5.07253
55.3	0.16886	0.33751	5.07274
55.4	0.17218	0.3276	5.07968
55.5	0.17844	0.3213	5.09385
55.6	0.18668	0.31776	5.11393
55.7	0.19528	0.3157	5.13736
55.8	0.20238	0.31398	5.16102
55.9	0.2061	0.31232	5.18183
56	0.205	0.31138	5.19716
56.1	0.19852	0.31209	5.20525
56.2	0.1873	0.31468	5.2063
56.3	0.1732	0.31788	5.20331
56.4	0.15881	0.31908	5.20194
56.5	0.14681	0.31544	5.2087
56.6	0.13924	0.30538	5.22826
56.7	0.13706	0.28978	5.2614
56.8	0.14016	0.27208	5.30466
56.9	0.14756	0.2572	5.35113
57	0.15773	0.24982	5.39168
57.1	0.16883	0.25265	5.41616
57.2	0.17912	0.26548	5.41476
57.3	0.18717	0.28542	5.37948
57.4	0.19206	0.3079	5.30554
57.5	0.19334	0.32799	5.19234
57.6	0.191	0.34114	5.04387
57.7	0.18544	0.34372	4.86857
57.8	0.17736	0.33356	4.6787
57.9	0.16772	0.31065	4.48878
58	0.15773	0.27773	4.31342
58.1	0.14888	0.24017	4.16475
58.2	0.14271	0.20501	4.05031
58.3	0.14033	0.17935	3.97216
58.4	0.14199	0.16845	3.92773
58.5	0.14683	0.17411	3.91211
58.6	0.15298	0.19411	3.92032
58.7	0.15809	0.22289	3.94893
58.8	0.16015	0.25335	3.99631
58.9	0.15824	0.27896	4.06168
59	0.15281	0.29542	4.14348
59.1	0.14521	0.30144	4.23818
59.2	0.13684	0.29855	4.34031
59.3	0.12836	0.29006	4.44372
59.4	0.11945	0.27983	4.54338
59.5	0.10932	0.27128	4.63639
59.6	0.09738	0.26689	4.7218
59.7	0.08388	0.26821	4.79945
59.8	0.07005	0.27599	4.86877
59.9	0.05789	0.29037	4.92849
60	0.04963	0.31076	4.97687
60.1	0.04714	0.33566	5.01235
60.2	0.05143	0.3628	5.03351
60.3	0.06245	0.38957	5.03879
60.4	0.07907	0.4138	5.0261
60.5	0.09919	0.43435	4.99299
60.6	0.11999	0.45134	4.93753
60.7	0.13818	0.46599	4.86002
60.8	0.1505	0.48006	4.76484
60.9	0.1545	0.49499	4.66146
61	0.14949	0.51115	4.56366
61.1	0.13706	0.52749	4.48661
61.2	0.12051	0.54176	4.44266
61.3	0.10354	0.55126	4.43749
61.4	0.08886	0.55377	4.46828
61.5	0.07737	0.54834	4.52494
61.6	0.06833	0.53554	4.59388
61.7	0.06029	0.51717	4.66244
61.8	0.05205	0.49581	4.72224
61.9	0.04292	0.4743	4.77012
62	0.03215	0.4553	4.80685
62.1	0.01825	0.44071	4.8348
62.2	-0.000985401	0.43131	4.85595
62.3	-0.02714	0.42648	4.87093
62.4	-0.0592	0.42441	4.87904
62.5	-0.09214	0.42262	4.87879
62.6	-0.11744	0.4186	4.86853
62.7	-0.12559	0.41065	4.84724
62.8	-0.10986	0.39875	4.81561
62.9	-0.06947	0.38506	4.7768
63	-0.01053	0.37344	4.73619
63.1	0.05557	0.3681	4.69975
63.2	0.11578	0.37192	4.67193
63.3	0.15931	0.38526	4.65433
63.4	0.18052	0.40596	4.64615
63.5	0.17989	0.43036	4.64568
63.6	0.16312	0.45465	4.65115
63.7	0.13872	0.47585	4.66062
63.8	0.11512	0.49217	4.67125
63.9	0.09839	0.50275	4.67916
64	0.09138	0.50737	4.68001
64.1	0.0943	0.50638	4.66991
64.2	0.10612	0.50072	4.64584
64.3	0.12565	0.49198	4.60548
64.4	0.15174	0.48226	4.54697
64.5	0.18275	0.47375	4.46906
64.6	0.21602	0.46808	4.37203
64.7	0.24795	0.46581	4.25888
64.8	0.27485	0.4664	4.1365
64.9	0.29402	0.46848	4.01588
65	0.30427	0.47037	3.91107
65.1	0.30584	0.47055	3.83653
65.2	0.30001	0.46809	3.80375
65.3	0.28854	0.46288	3.81794
65.4	0.2734	0.45558	3.87631
65.5	0.25643	0.44744	3.96869
65.6	0.23914	0.43995	4.08009
65.7	0.22253	0.4345	4.19466
65.8	0.20708	0.43213	4.29968
65.9	0.19279	0.43323	4.38872
66	0.17934	0.43735	4.46249
66.1	0.16634	0.44303	4.5271
66.2	0.15357	0.44822	4.59023
66.3	0.14105	0.45096	4.65716
66.4	0.12883	0.4501	4.72854
66.5	0.1169	0.44542	4.8004
66.6	0.10514	0.43728	4.86607
66.7	0.09342	0.42629	4.91906
66.8	0.08181	0.41326	4.95579
66.9	0.07051	0.39952	4.97704
67	0.05981	0.3872	4.98786
67.1	0.05003	0.37908	4.99574
67.2	0.04137	0.37789	5.00785
67.3	0.03383	0.38535	5.02849
67.4	0.02747	0.40137	5.05775
67.5	0.0226	0.42387	5.09178
67.6	0.01986	0.44907	5.12418
67.7	0.01977	0.47236	5.14793
67.8	0.02224	0.48939	5.15712
67.9	0.02637	0.49717	5.14823
68	0.03079	0.49484	5.12075
68.1	0.03428	0.4838	5.07713
68.2	0.03609	0.46724	5.02203
68.3	0.03598	0.449	4.96129
68.4	0.03407	0.43243	4.90075
68.5	0.03073	0.41966	4.845
68.6	0.02638	0.4115	4.79662
68.7	0.02152	0.40775	4.75609
68.8	0.01662	0.40765	4.72228
68.9	0.01206	0.41013	4.6934
69	0.00823	0.41411	4.66808
69.1	0.00558	0.41841	4.64595
69.2	0.00474	0.42173	4.62767
69.3	0.00651	0.42254	4.61423
69.4	0.01166	0.41939	4.6061
69.5	0.0206	0.41147	4.60271
69.6	0.03316	0.39925	4.60258
69.7	0.04854	0.3847	4.60417
69.8	0.06529	0.37087	4.6071
69.9	0.08146	0.36082	4.61326
70	0.0949	0.35644	4.62692
70.1	0.10358	0.35784	4.65355
70.2	0.10613	0.36351	4.6977
70.3	0.10237	0.37126	4.76099
70.4	0.09356	0.37923	4.84102
70.5	0.08222	0.38656	4.93167
70.6	0.07157	0.39334	5.02439
70.7	0.06458	0.40024	5.10992
70.8	0.06304	0.40784	5.18
70.9	0.06683	0.41648	5.22869
71	0.07388	0.42623	5.25305
71.1	0.0806	0.43702	5.25311
71.2	0.08299	0.44856	5.23134
71.3	0.07804	0.46022	5.19191
71.4	0.0648	0.47095	5.14002
71.5	0.04479	0.47968	5.08143
71.6	0.02132	0.48599	5.02186
71.7	-0.00157	0.49056	4.96638
71.8	-0.02015	0.49496	4.91892
71.9	-0.03181	0.50093	4.8823
72	-0.03568	0.50948	4.85812
72.1	-0.03286	0.52029	4.84657
72.2	-0.02594	0.53159	4.84607
72.3	-0.01758	0.54072	4.85382
72.4	-0.00901	0.54508	4.8668
72.5	0.000747575	0.54289	4.8831
72.6	0.0141	0.53365	4.90245
72.7	0.03327	0.51837	4.92575
72.8	0.05894	0.49936	4.95383
72.9	0.08998	0.47954	4.98564
73	0.12407	0.46116	5.0171
73.1	0.15868	0.44467	5.04121
73.2	0.19166	0.42861	5.04967
73.3	0.2214	0.41079	5.03605
73.4	0.2466	0.39017	4.99905
73.5	0.2661	0.36816	4.9446
73.6	0.27885	0.34833	4.88518
73.7	0.28401	0.33508	4.83601
73.8	0.28098	0.332	4.80965
73.9	0.26959	0.34084	4.81162
74	0.25041	0.36099	4.83906
74.1	0.22499	0.3895	4.88261
74.2	0.19581	0.42129	4.93023
74.3	0.16569	0.45005	4.97104
74.4	0.13699	0.46989	4.99814
74.5	0.11117	0.47719	5.00962
74.6	0.08895	0.47207	5.00775
74.7	0.07099	0.45844	4.9969
74.8	0.05826	0.44265	4.9813
74.9	0.05171	0.43115	4.96357
75	0.05157	0.42837	4.94431
75.1	0.05691	0.43547	4.92284
75.2	0.06595	0.45035	4.8986
75.3	0.07646	0.46892	4.87288
75.4	0.08581	0.48675	4.8492
75.5	0.09071	0.50062	4.8321
75.6	0.08711	0.50911	4.82467
75.7	0.07111	0.51238	4.82647
75.8	0.04077	0.51132	4.83285
75.9	-0.00201	0.50668	4.83605
76	-0.05086	0.49857	4.82778
76.1	-0.09627	0.48658	4.8021
76.2	-0.12837	0.47056	4.75744
76.3	-0.13993	0.45141	4.69713
76.4	-0.12845	0.43133	4.6283
76.5	-0.09632	0.4134	4.56006
76.6	-0.04953	0.40064	4.50177
76.7	0.00441	0.39529	4.4617
76.8	0.05858	0.39838	4.44572
76.9	0.10791	0.40944	4.45585
77	0.14962	0.4266	4.48928
77.1	0.18273	0.44676	4.53873
77.2	0.20753	0.46614	4.59434
77.3	0.22526	0.48132	4.6465
77.4	0.23798	0.49023	4.68823
77.5	0.24815	0.49279	4.71648
77.6	0.25791	0.49051	4.73204
77.7	0.26829	0.48553	4.73851
77.8	0.27893	0.4796	4.74067
77.9	0.28855	0.4735	4.74272
78	0.29599	0.46719	4.74668
78.1	0.30109	0.46027	4.75123
78.2	0.30501	0.45227	4.75137
78.3	0.30995	0.4426	4.73913
78.4	0.31816	0.43026	4.70606
78.5	0.33114	0.41396	4.64678
78.6	0.34907	0.39281	4.56204
78.7	0.37079	0.36721	4.45908
78.8	0.39396	0.33945	4.34883
78.9	0.41536	0.3134	4.24151
79	0.43129	0.29345	4.14359
79.1	0.43822	0.28303	4.05772
79.2	0.43353	0.28354	3.98471
79.3	0.41632	0.29409	3.92584
79.4	0.38791	0.31229	3.88377
79.5	0.35171	0.33572	3.86182
79.6	0.31254	0.36299	3.86231
79.7	0.27542	0.39371	3.88509
79.8	0.24441	0.42779	3.92743
79.9	0.22177	0.46457	3.98515
80	0.20773	0.50239	4.05411
80.1	0.20105	0.5387	4.13145
80.2	0.19982	0.57037	4.21594
80.3	0.20208	0.59431	4.30743
80.4	0.20607	0.60807	4.40621
80.5	0.21032	0.61049	4.51261
80.6	0.21379	0.60211	4.627
80.7	0.21575	0.58529	4.74931
80.8	0.21558	0.56368	4.87797
80.9	0.21237	0.5412	5.00847
81	0.205	0.52089	5.13262
81.1	0.19262	0.50413	5.2388
81.2	0.17533	0.49041	5.31379
81.3	0.15468	0.47791	5.34587
81.4	0.13356	0.46453	5.32849
81.5	0.1154	0.4489	5.26323
81.6	0.10305	0.43115	5.16051
81.7	0.09799	0.41306	5.03756
81.8	0.09997	0.39737	4.91396
81.9	0.10734	0.38658	4.80635
82	0.11768	0.38191	4.72447
82.1	0.12857	0.38282	4.66996
82.2	0.13798	0.38717	4.63791
82.3	0.14439	0.39156	4.62005
82.4	0.14658	0.39199	4.60793
82.5	0.14362	0.38474	4.59467
82.6	0.13502	0.36769	4.57535
82.7	0.12105	0.34134	4.54665
82.8	0.10283	0.30905	4.50706
82.9	0.08238	0.27642	4.45794
83	0.06244	0.24961	4.40443
83.1	0.04617	0.23341	4.35496
83.2	0.03642	0.22985	4.31918
83.3	0.03505	0.23759	4.30497
83.4	0.04249	0.25239	4.3156
83.5	0.05753	0.26827	4.34793
83.6	0.07754	0.27878	4.39271
83.7	0.0989	0.27822	4.43729
83.8	0.11764	0.26267	4.47003
83.9	0.13028	0.23098	4.48475
84	0.13472	0.18553	4.48312
84.1	0.13083	0.13222	4.47368
84.2	0.12057	0.0796	4.46873
84.3	0.10732	0.03692	4.48218
84.4	0.09466	0.0117	4.52781
84.5	0.08511	0.00769	4.61523
84.6	0.0793	0.02416	4.74313
84.7	0.07607	0.05657	4.89445
84.8	0.07338	0.09828	5.03801
84.9	0.06942	0.14248	5.13772
85	0.06334	0.18372	5.1652
85.1	0.05554	0.21871	5.10995
85.2	0.0474	0.24639	4.98241
85.3	0.04082	0.26736	4.80946
85.4	0.03745	0.28304	4.62526
85.5	0.03818	0.29483	4.46169
85.6	0.04308	0.30376	4.34142
85.7	0.05166	0.31065	4.27518
85.8	0.06327	0.31653	4.26279
85.9	0.07726	0.32296	4.29643
86	0.09279	0.33185	4.36428
86.1	0.10852	0.34496	4.45327
86.2	0.12258	0.36341	4.55081
86.3	0.13277	0.38746	4.64585
86.4	0.13718	0.41657	4.72996
86.5	0.13477	0.44963	4.79837
86.6	0.12569	0.48514	4.85062
86.7	0.11118	0.52145	4.89022
86.8	0.09313	0.55695	4.92325
86.9	0.07339	0.59034	4.95595
87	0.05321	0.62063	4.99208
87.1	0.03324	0.64721	5.03109
87.2	0.01401	0.66969	5.06808
87.3	-0.00355	0.68773	5.09569
87.4	-0.01789	0.70077	5.10725
87.5	-0.02737	0.70799	5.09969
87.6	-0.03097	0.70838	5.07485
87.7	-0.02893	0.70128	5.03836
87.8	-0.02269	0.68665	4.99702
87.9	-0.01422	0.6654	4.95593
88	-0.00536	0.63919	4.91717
88.1	0.00254	0.61019	4.88018
88.2	0.00854	0.58066	4.84339
88.3	0.01231	0.5527	4.80555
88.4	0.0148	0.528	4.7662
88.5	0.01869	0.50755	4.72541
88.6	0.02778	0.49149	4.68307
88.7	0.04534	0.47922	4.63892
88.8	0.07241	0.46956	4.59321
88.9	0.10677	0.46095	4.54797
89	0.14324	0.45193	4.5078
89.1	0.17544	0.44184	4.47935
89.2	0.19812	0.43119	4.46918
89.3	0.20879	0.42142	4.48075
89.4	0.20783	0.41391	4.51241
89.5	0.19754	0.40901	4.55765
89.6	0.1808	0.40567	4.60774
89.7	0.16029	0.40192	4.65516
89.8	0.13837	0.39592	4.69581
89.9	0.11716	0.38696	4.72881
90	0.09871	0.37593	4.75471
90.1	0.08468	0.36505	4.77347
90.2	0.07595	0.35699	4.7838
90.3	0.0721	0.35388	4.78392
90.4	0.07143	0.35652	4.77297
90.5	0.07154	0.36407	4.75169
90.6	0.07043	0.37427	4.7218
90.7	0.06751	0.3842	4.68467
90.8	0.06376	0.39138	4.64088
90.9	0.06122	0.39461	4.59091
91	0.06196	0.39414	4.53673
91.1	0.06734	0.3914	4.48273
91.2	0.07765	0.38841	4.43541
91.3	0.09223	0.38726	4.40127
91.4	0.10972	0.38961	4.38441
91.5	0.12831	0.39656	4.38536
91.6	0.14612	0.40834	4.40177
91.7	0.16154	0.42436	4.43034
91.8	0.17327	0.44332	4.46855
91.9	0.18007	0.46362	4.51524
92	0.1806	0.48367	4.57011
92.1	0.1735	0.50215	4.63285
92.2	0.15808	0.51798	4.70268
92.3	0.13496	0.53007	4.7782
92.4	0.10664	0.53669	4.85708
92.5	0.07734	0.53514	4.93517
92.6	0.05237	0.52226	5.00568
92.7	0.03664	0.49585	5.05963
92.8	0.03325	0.45639	5.0883
92.9	0.04251	0.40784	5.08683
93	0.06215	0.35689	5.05691
93.1	0.08826	0.31108	5.00709
93.2	0.11676	0.27682	4.95062
93.3	0.14438	0.25796	4.90194
93.4	0.16901	0.25538	4.87322
93.5	0.1895	0.26741	4.87173
93.6	0.20537	0.29072	4.89837
93.7	0.21657	0.32149	4.94754
93.8	0.22341	0.35635	5.00843
93.9	0.22658	0.39284	5.06804
94	0.22716	0.42929	5.1149
94.1	0.22642	0.46443	5.1422
94.2	0.22562	0.49682	5.14875
94.3	0.2255	0.5247	5.13779
94.4	0.22589	0.54622	5.1148
94.5	0.22575	0.56009	5.08557
94.6	0.22382	0.56611	5.05529
94.7	0.21957	0.56542	5.0284
94.8	0.21355	0.56021	5.00854
94.9	0.20709	0.55303	4.99848
95	0.20155	0.546	4.99976
95.1	0.19773	0.54027	5.01234
95.2	0.19572	0.53583	5.03406
95.3	0.19521	0.53159	5.06074
95.4	0.19564	0.52538	5.08647
95.5	0.19644	0.51435	5.10463
95.6	0.19702	0.49577	5.1089
95.7	0.19685	0.46853	5.09467
95.8	0.19563	0.43434	5.06028
95.9	0.19329	0.39794	5.00798
96	0.18998	0.36582	4.94383
96.1	0.18582	0.34389	4.8766
96.2	0.1807	0.3354	4.81584
96.3	0.17405	0.33989	4.76969
96.4	0.16511	0.35396	4.74294
96.5	0.15336	0.37291	4.73589
96.6	0.13919	0.39273	4.74434
96.7	0.12442	0.41107	4.76074
96.8	0.11217	0.42695	4.77632
96.9	0.106	0.43975	4.78349
97	0.1086	0.44843	4.77756
97.1	0.12056	0.45152	4.75736
97.2	0.13997	0.44802	4.72466
97.3	0.16291	0.43844	4.68279
97.4	0.18461	0.4251	4.63562
97.5	0.20086	0.41158	4.58723
97.6	0.20905	0.40138	4.54232
97.7	0.20886	0.39667	4.50676
97.8	0.20216	0.39743	4.48753
97.9	0.19245	0.40154	4.49168
98	0.18365	0.40544	4.5246
98.1	0.17892	0.40547	4.58827
98.2	0.17985	0.39937	4.68022
98.3	0.18642	0.38749	4.79359
98.4	0.19759	0.37311	4.91806
98.5	0.21206	0.36114	5.0415
98.6	0.22886	0.35617	5.15202
98.7	0.2475	0.3606	5.23983
98.8	0.26759	0.37408	5.29842
98.9	0.28852	0.39427	5.32475
99	0.30911	0.41832	5.31889
99.1	0.32767	0.44418	5.28333
99.2	0.34229	0.47119	5.22216
99.3	0.35127	0.49977	5.14025
99.4	0.3536	0.53051	5.04266
99.5	0.34913	0.56332	4.93441
99.6	0.33856	0.59685	4.82077
99.7	0.32318	0.62859	4.70739
99.8	0.30464	0.65549	4.59996
99.9	0.28464	0.67469	4.50341
100	0.26444	0.68438	4.42092
100.1	0.24439	0.68417	4.35328
100.2	0.22398	0.67503	4.29895
100.3	0.20244	0.65879	4.255
100.4	0.1797	0.63749	4.21845
100.5	0.15706	0.61302	4.18739
100.6	0.13691	0.58707	4.16142
100.7	0.12173	0.56114	4.14171
100.8	0.11284	0.53654	4.13128
100.9	0.10964	0.51426	4.13564
101	0.10979	0.49496	4.16285
101.1	0.11006	0.47918	4.22204
101.2	0.10724	0.46754	4.32023
101.3	0.09847	0.46059	4.45841
101.4	0.08106	0.45835	4.62861
101.5	0.05251	0.46	4.81351
101.6	0.01133	0.46382	4.98954
101.7	-0.04164	0.46779	5.13278
101.8	-0.10205	0.47044	5.22561
101.9	-0.16206	0.47121	5.26175
102	-0.21195	0.47026	5.24752
102.1	-0.24283	0.468	5.19874
102.2	-0.24944	0.46438	5.13464
102.3	-0.23178	0.45851	5.07138
102.4	-0.19501	0.44867	5.01745
102.5	-0.14773	0.433	4.9725
102.6	-0.09917	0.41072	4.92967
102.7	-0.05654	0.38319	4.88006
102.8	-0.02328	0.35394	4.81724
102.9	0.00133	0.32763	4.73984
103	0.02097	0.30874	4.65172
103.1	0.04018	0.3006	4.56032
103.2	0.06223	0.30488	4.47435
103.3	0.08798	0.32141	4.40213
103.4	0.11616	0.34811	4.35129
103.5	0.1446	0.38149	4.32908
103.6	0.17158	0.41743	4.34184
103.7	0.19626	0.4522	4.39296
103.8	0.21851	0.48305	4.48001
103.9	0.2382	0.50831	4.59312
104	0.25482	0.52708	4.71629
104.1	0.26761	0.53879	4.83138
104.2	0.27601	0.54308	4.92326
104.3	0.27999	0.53994	4.98348
104.4	0.27997	0.5299	5.01129
104.5	0.27638	0.51427	5.01187
104.6	0.26941	0.4952	4.9936
104.7	0.25899	0.47547	4.9655
104.8	0.2451	0.45795	4.93544
104.9	0.22804	0.44517	4.90887
105	0.20861	0.43898	4.88816
105.1	0.18796	0.44014	4.87315
105.2	0.16754	0.44843	4.8626
105.3	0.14893	0.46283	4.85575
105.4	0.13363	0.48197	4.85293
105.5	0.12262	0.50422	4.85494
105.6	0.11615	0.5276	4.86176
105.7	0.11356	0.54969	4.87188
105.8	0.11334	0.56773	4.88264
105.9	0.11355	0.57903	4.89139
106	0.11247	0.58141	4.89649
106.1	0.10911	0.57383	4.89739
106.2	0.10352	0.5568	4.89373
106.3	0.09674	0.53239	4.88439
106.4	0.09014	0.50365	4.86734
106.5	0.0846	0.47392	4.84065
106.6	0.08004	0.44618	4.80399
106.7	0.0756	0.42282	4.75959
106.8	0.07054	0.40572	4.71199
106.9	0.06507	0.39641	4.66659
107	0.06048	0.39605	4.62782
107.1	0.05835	0.40499	4.59773
107.2	0.05967	0.42238	4.57566
107.3	0.06438	0.44595	4.5589
107.4	0.07167	0.47235	4.54379
107.5	0.08057	0.49779	4.52687
107.6	0.09041	0.519	4.50538
107.7	0.10087	0.53394	4.4774
107.8	0.11166	0.54216	4.44158
107.9	0.12215	0.54448	4.39719
108	0.13133	0.54238	4.34471
108.1	0.13788	0.53732	4.28651
108.2	0.14057	0.5303	4.22722
108.3	0.13859	0.52167	4.17333
108.4	0.13179	0.51111	4.13201
108.5	0.12073	0.49765	4.10948
108.6	0.10656	0.47971	4.10939
108.7	0.09082	0.4557	4.13197
108.8	0.07525	0.42497	4.17414
108.9	0.06158	0.38866	4.23042
109	0.05108	0.3501	4.29435
109.1	0.04426	0.31436	4.35981
109.2	0.04085	0.28696	4.42195
109.3	0.04008	0.27194	4.47732
109.4	0.04117	0.27068	4.52338
109.5	0.04354	0.28173	4.55801
109.6	0.04708	0.30182	4.57931
109.7	0.05194	0.32715	4.58594
109.8	0.05836	0.35419	4.57751
109.9	0.0663	0.37995	4.55491
110	0.07521	0.40197	4.52008
110.1	0.08404	0.41827	4.47558
110.2	0.0913	0.42766	4.42437
110.3	0.09527	0.42989	4.36981
110.4	0.09439	0.42589	4.31572
110.5	0.08787	0.41771	4.26614
110.6	0.07622	0.40841	4.22486
110.7	0.06156	0.40148	4.19495
110.8	0.04723	0.40002	4.17858
110.9	0.03673	0.40566	4.17685
111	0.03242	0.418	4.18963
111.1	0.03489	0.43469	4.21544
111.2	0.04322	0.4522	4.25145
111.3	0.05588	0.46693	4.29402
111.4	0.07154	0.47624	4.33942
111.5	0.08927	0.47911	4.38429
111.6	0.1082	0.47638	4.42583
111.7	0.12716	0.47054	4.46189
111.8	0.14467	0.465	4.49135
111.9	0.15915	0.463	4.51485
112	0.16903	0.4667	4.5354
112.1	0.17308	0.4765	4.55803
112.2	0.17075	0.49124	4.5881
112.3	0.16267	0.50866	4.62885
112.4	0.15079	0.52611	4.67971
112.5	0.13787	0.54124	4.73581
112.6	0.12659	0.55249	4.78895
112.7	0.11884	0.55929	4.82977
112.8	0.11548	0.56217	4.85056
112.9	0.11647	0.56246	4.84758
113	0.12096	0.56172	4.82206
113.1	0.12711	0.56115	4.77941
113.2	0.13216	0.56123	4.7273
113.3	0.1331	0.56181	4.67344
113.4	0.12776	0.56234	4.624
113.5	0.11586	0.5622	4.58304
113.6	0.09943	0.56066	4.55271
113.7	0.08233	0.55668	4.53383
113.8	0.06882	0.54892	4.52653
113.9	0.062	0.53626	4.53091
114	0.0627	0.5186	4.54725
114.1	0.06977	0.49735	4.5756
114.2	0.08137	0.47541	4.6147
114.3	0.09666	0.45656	4.66092
114.4	0.11626	0.44425	4.70778
114.5	0.14103	0.44032	4.74653
114.6	0.17021	0.44423	4.76765
114.7	0.20047	0.45328	4.76286
114.8	0.22654	0.46351	4.72737
114.9	0.2433	0.47106	4.66178
115	0.24787	0.47334	4.57261
115.1	0.24069	0.46978	4.47106
115.2	0.22518	0.46173	4.37005
115.3	0.20618	0.4518	4.28086
115.4	0.18815	0.44277	4.21045
115.5	0.17386	0.43664	4.16042
115.6	0.16392	0.43403	4.12778
115.7	0.15722	0.43412	4.107
115.8	0.15187	0.43536	4.09274
115.9	0.14634	0.43648	4.08189
116	0.14035	0.43731	4.07417
116.1	0.13503	0.43924	4.0712
116.2	0.13217	0.44491	4.07458
116.3	0.13321	0.45715	4.08412
116.4	0.13866	0.4778	4.09678
116.5	0.14829	0.50684	4.10728
116.6	0.16172	0.54208	4.10998
116.7	0.17886	0.57963	4.10103
116.8	0.19977	0.61477	4.07941
116.9	0.22426	0.6432	4.04666
117	0.25133	0.6621	4.00582
117.1	0.27897	0.67083	3.9607
117.2	0.30459	0.67076	3.91584
117.3	0.3256	0.66449	3.87685
117.4	0.3399	0.65491	3.85067
117.5	0.34626	0.64431	3.84511
117.6	0.3445	0.63407	3.86736
117.7	0.33546	0.62463	3.92167
117.8	0.3207	0.6156	4.00741
117.9	0.3021	0.60565	4.1181
118	0.28133	0.59273	4.24194
118.1	0.25965	0.57451	4.36371
118.2	0.23787	0.54901	4.46776
118.3	0.21652	0.5151	4.54133
118.4	0.19581	0.47273	4.57741
118.5	0.17555	0.42316	4.57609
118.6	0.15533	0.36903	4.54412
118.7	0.13502	0.31449	4.49287
118.8	0.11519	0.26465	4.4357
118.9	0.09714	0.2246	4.3858
119	0.08247	0.19825	4.35483
119.1	0.07251	0.18738	4.35179
119.2	0.06814	0.19134	4.38143
119.3	0.06993	0.20762	4.44252
119.4	0.07816	0.23294	4.5272
119.5	0.09272	0.26436	4.62235
119.6	0.11267	0.29964	4.71285
119.7	0.13617	0.33707	4.78543
119.8	0.16091	0.37498	4.83138
119.9	0.18491	0.41151	4.84729
120	0.20704	0.44497	4.83425
120.1	0.22695	0.47448	4.79651
120.2	0.2445	0.50035	4.74044
120.3	0.2593	0.52389	4.674
120.4	0.27061	0.54669	4.60635
120.5	0.27772	0.56966	4.54695
120.6	0.28022	0.5925	4.50427
120.7	0.27819	0.61387	4.48428
120.8	0.27194	0.63195	4.48932
120.9	0.26177	0.64536	4.51746
121	0.24762	0.65364	4.5626
121.1	0.22906	0.6572	4.61534
121.2	0.20562	0.65683	4.66484
121.3	0.17749	0.653	4.7015
121.4	0.14598	0.64559	4.71968
121.5	0.11343	0.63411	4.71927
121.6	0.08262	0.61798	4.70527
121.7	0.05598	0.59693	4.68575
121.8	0.03517	0.57121	4.66874
121.9	0.02091	0.54176	4.65942
122	0.0129	0.51026	4.65857
122.1	0.01004	0.47908	4.66277
122.2	0.01091	0.45087	4.66655
122.3	0.01451	0.42803	4.66542
122.4	0.02075	0.41199	4.65811
122.5	0.03046	0.40281	4.64705
122.6	0.0448	0.3991	4.63678
122.7	0.06431	0.39867	4.63205
122.8	0.08833	0.39932	4.63647
122.9	0.11506	0.39954	4.65254
123	0.14208	0.39849	4.68247
123.1	0.16711	0.39549	4.72854
123.2	0.18846	0.38941	4.79236
123.3	0.20494	0.37866	4.87322
123.4	0.21556	0.36191	4.96654
123.5	0.21947	0.33898	5.06372
123.6	0.2163	0.31147	5.15327
123.7	0.20658	0.28279	5.22299
123.8	0.19199	0.25753	5.2628
123.9	0.17507	0.2404	5.2674
124	0.15845	0.23494	5.23783
124.1	0.14393	0.24256	5.18116
124.2	0.13187	0.26224	5.10835
124.3	0.12128	0.29089	5.03111
124.4	0.11051	0.32435	4.95848
124.5	0.09813	0.35868	4.89482
124.6	0.08358	0.39138	4.83963
124.7	0.06728	0.42179	4.78926
124.8	0.05028	0.45046	4.73959
124.9	0.03365	0.47809	4.68837
125	0.01798	0.50464	4.63634
125.1	0.00335	0.52929	4.58689
125.2	-0.01022	0.55101	4.54475
125.3	-0.02209	0.56938	4.51433
125.4	-0.03058	0.58489	4.4985
125.5	-0.03324	0.59861	4.498
125.6	-0.02769	0.61138	4.51182
125.7	-0.01274	0.6232	4.53786
125.8	0.0109	0.63333	4.57344
125.9	0.0405	0.64083	4.61529
126	0.07182	0.64508	4.65914
126.1	0.10008	0.64583	4.69979
126.2	0.12081	0.64298	4.73165
126.3	0.13044	0.63626	4.74986
126.4	0.12667	0.6255	4.7514
126.5	0.10898	0.61112	4.73612
126.6	0.07917	0.59462	4.707
126.7	0.04157	0.57848	4.6697
126.8	0.0023	0.56541	4.63119
126.9	-0.03232	0.55732	4.59794
127	-0.05783	0.55452	4.57448
127.1	-0.07293	0.5557	4.56268
127.2	-0.07964	0.55834	4.56187
127.3	-0.08239	0.55951	4.56943
127.4	-0.08655	0.55665	4.58177
127.5	-0.09682	0.54842	4.59521
127.6	-0.11596	0.53511	4.60694
127.7	-0.14384	0.51866	4.61554
127.8	-0.17716	0.50195	4.6213
127.9	-0.20991	0.48785	4.6263
128	-0.23479	0.47812	4.63416
128.1	-0.24536	0.47282	4.64945
128.2	-0.23818	0.4705	4.67631
128.3	-0.21382	0.46917	4.7164
128.4	-0.17665	0.46753	4.7669
128.5	-0.1332	0.46574	4.81964
128.6	-0.09013	0.46524	4.8621
128.7	-0.05257	0.46762	4.88056
128.8	-0.02328	0.47357	4.86428
128.9	-0.00278	0.48243	4.80923
129	0.01002	0.49271	4.71978
129.1	0.0171	0.50299	4.60737
129.2	0.02084	0.51248	4.48694
129.3	0.02363	0.52107	4.37292
129.4	0.02746	0.52886	4.27643
129.5	0.03354	0.53573	4.2046
129.6	0.04206	0.54115	4.16154
129.7	0.05234	0.54435	4.14964
129.8	0.06314	0.54478	4.17013
129.9	0.07313	0.54252	4.22267
130	0.08132	0.53841	4.30457
130.1	0.08719	0.53373	4.41005
130.2	0.09077	0.52967	4.53025
130.3	0.09263	0.52695	4.65391
130.4	0.09393	0.52562	4.76906
130.5	0.09639	0.52521	4.86536
130.6	0.1018	0.5249	4.93617
130.7	0.11118	0.52393	4.97971
130.8	0.12411	0.52202	4.99854
130.9	0.13871	0.51948	4.99821
131	0.15234	0.51691	4.9853
131.1	0.16233	0.51483	4.96576
131.2	0.16635	0.51368	4.94368
131.3	0.1624	0.51412	4.92084
131.4	0.14884	0.51732	4.89668
131.5	0.12495	0.52471	4.86855
131.6	0.09195	0.53712	4.83215
131.7	0.05359	0.55403	4.78253
131.8	0.01593	0.5735	4.71594
131.9	-0.01406	0.59272	4.63197
132	-0.03034	0.60885	4.53493
132.1	-0.02952	0.61969	4.43345
132.2	-0.01176	0.62393	4.33865
132.3	0.01941	0.6213	4.26152
132.4	0.05816	0.61263	4.21077
132.5	0.09794	0.59954	4.19153
132.6	0.13291	0.58388	4.20492
132.7	0.15897	0.56722	4.24824
132.8	0.17426	0.55057	4.31564
132.9	0.17884	0.53441	4.39889
133	0.17423	0.51884	4.48814
133.1	0.16285	0.50383	4.57238
133.2	0.14751	0.4895	4.64006
133.3	0.13116	0.47643	4.68026
133.4	0.11676	0.46574	4.68454
133.5	0.10699	0.45878	4.64872
133.6	0.10381	0.45655	4.57338
133.7	0.10798	0.45921	4.46304
133.8	0.11879	0.46579	4.32457
133.9	0.13416	0.47438	4.16632
134	0.15138	0.48292	3.99839
134.1	0.16817	0.48997	3.83346
134.2	0.1836	0.49524	3.6867
134.3	0.19829	0.49974	3.57402
134.4	0.21394	0.50535	3.50949
134.5	0.2323	0.51408	3.50265
134.6	0.25403	0.5269	3.55684
134.7	0.27806	0.54267	3.66862
134.8	0.3015	0.55773	3.8283
134.9	0.32038	0.56678	4.02148
135	0.33087	0.56478	4.23124
135.1	0.33037	0.54917	4.44068
135.2	0.31836	0.52109	4.63508
135.3	0.29656	0.48507	4.80293
135.4	0.26845	0.44739	4.93583
135.5	0.23824	0.41396	5.02811
135.6	0.20964	0.38866	5.07692
135.7	0.18491	0.37282	5.08265
135.8	0.16462	0.36567	5.04941
135.9	0.14804	0.3653	4.98504
136	0.13392	0.36947	4.90047
136.1	0.12136	0.37586	4.80831
136.2	0.11046	0.38196	4.72097
136.3	0.10234	0.38496	4.64859
136.4	0.09861	0.38214	4.59761
136.5	0.10041	0.37176	4.57028
136.6	0.10756	0.354	4.56522
136.7	0.1184	0.33135	4.57869
136.8	0.13027	0.30807	4.60581
136.9	0.14058	0.2889	4.64131
137	0.14808	0.27759	4.67981
137.1	0.15374	0.27583	4.71572
137.2	0.16052	0.28301	4.74319
137.3	0.17215	0.29668	4.75661
137.4	0.19117	0.31358	4.75185
137.5	0.21757	0.33092	4.72786
137.6	0.24863	0.34748	4.68789
137.7	0.28017	0.36413	4.63943
137.8	0.30838	0.38318	4.59279
137.9	0.33111	0.40696	4.55882
138	0.3481	0.43634	4.54612
138.1	0.3601	0.46994	4.55858
138.2	0.36784	0.50475	4.59399
138.3	0.37143	0.53752	4.64422
138.4	0.37052	0.56632	4.69734
138.5	0.3648	0.59113	4.74091
138.6	0.35461	0.6136	4.76549
138.7	0.34113	0.63602	4.76721
138.8	0.32639	0.6601	4.74873
138.9	0.31274	0.68609	4.7181
139	0.30207	0.71255	4.68596
139.1	0.29519	0.73669	4.66211
139.2	0.2914	0.75513	4.65268
139.3	0.28866	0.76487	4.659
139.4	0.28401	0.76417	4.6782
139.5	0.27452	0.75326	4.70478
139.6	0.25823	0.73436	4.73193
139.7	0.23505	0.71105	4.75237
139.8	0.207	0.68734	4.75927
139.9	0.17778	0.66661	4.74771
140	0.15157	0.65094	4.71665
140.1	0.13209	0.64096	4.67011
140.2	0.12219	0.63605	4.61689
140.3	0.12366	0.63486	4.56833
140.4	0.1371	0.63577	4.53516
140.5	0.16148	0.63714	4.52451
140.6	0.19361	0.63755	4.53839
140.7	0.22785	0.63594	4.57371
140.8	0.25679	0.63178	4.62374
140.9	0.2732	0.62491	4.68023
141	0.27224	0.61542	4.7355
141.1	0.2532	0.6035	4.78397
141.2	0.21974	0.58939	4.82281
141.3	0.17871	0.57349	4.85178
141.4	0.1381	0.55659	4.87276
141.5	0.10468	0.54011	4.88897
141.6	0.0823	0.52609	4.90375
141.7	0.07132	0.51666	4.91931
141.8	0.06937	0.51318	4.93575
141.9	0.0728	0.51545	4.95064
142	0.07812	0.52158	4.95943
142.1	0.0828	0.52874	4.95688
142.2	0.08548	0.53434	4.93886
142.3	0.08553	0.53699	4.90358
142.4	0.08264	0.53683	4.85164
142.5	0.07667	0.53538	4.78532
142.6	0.06798	0.53501	4.70796
142.7	0.05798	0.53812	4.62386
142.8	0.04907	0.54631	4.53841
142.9	0.04398	0.5598	4.45792
143	0.04473	0.57722	4.38877
143.1	0.05212	0.59602	4.33595
143.2	0.06595	0.61315	4.30157
143.3	0.08559	0.62583	4.28438
143.4	0.11043	0.63222	4.28073
143.5	0.13966	0.63176	4.28639
143.6	0.17204	0.62536	4.29862
143.7	0.2057	0.61501	4.3172
143.8	0.23829	0.6032	4.34387
143.9	0.26736	0.59212	4.38042
144	0.29078	0.58298	4.42644
144.1	0.30701	0.57544	4.47795
144.2	0.31516	0.56726	4.52773
144.3	0.31495	0.55493	4.56713
144.4	0.3066	0.53499	4.5887
144.5	0.29068	0.5059	4.58849
144.6	0.26818	0.46917	4.56725
144.7	0.24052	0.42941	4.53024
144.8	0.20976	0.39312	4.48575
144.9	0.17844	0.3669	4.44251
145	0.14935	0.3556	4.40727
145.1	0.12501	0.36108	4.38352
145.2	0.10721	0.38174	4.37193
145.3	0.09652	0.41312	4.37197
145.4	0.09224	0.44924	4.38336
145.5	0.09262	0.48431	4.40634
145.6	0.09546	0.51405	4.4405
145.7	0.09865	0.53643	4.48311
145.8	0.10049	0.55146	4.52826
145.9	0.09977	0.56056	4.56743
146	0.09589	0.5657	4.59142
146.1	0.08914	0.56872	4.59285
146.2	0.08066	0.57081	4.56829
146.3	0.07195	0.57244	4.51949
146.4	0.06428	0.57344	4.45325
146.5	0.05825	0.57351	4.38011
146.6	0.05375	0.57262	4.31232
146.7	0.05013	0.57138	4.26169
146.8	0.0467	0.57093	4.23768
146.9	0.04295	0.57244	4.24587
147	0.03868	0.57647	4.2867
147.1	0.03391	0.58252	4.35496
147.2	0.02887	0.58912	4.44071
147.3	0.02417	0.59446	4.53173
147.4	0.02095	0.59736	4.61679
147.5	0.02094	0.59765	4.6882
147.6	0.02606	0.59609	4.74296
147.7	0.03776	0.59363	4.78228
147.8	0.05619	0.59053	4.81017
147.9	0.07985	0.58591	4.83161
148	0.10567	0.57793	4.85093
148.1	0.12956	0.56493	4.87029
148.2	0.14739	0.54695	4.88846
148.3	0.15591	0.52692	4.90065
148.4	0.1536	0.51012	4.90005
148.5	0.14099	0.50236	4.88046
148.6	0.12054	0.50748	4.83856
148.7	0.09608	0.52579	4.77475
148.8	0.07185	0.55385	4.69275
148.9	0.05167	0.5856	4.59868
149	0.03821	0.61401	4.50007
149.1	0.03278	0.63276	4.40521
149.2	0.03549	0.63758	4.32216
149.3	0.04544	0.62716	4.25732
149.4	0.06102	0.6035	4.21369
149.5	0.07986	0.57127	4.18954
149.6	0.09899	0.5363	4.17883
149.7	0.11526	0.50377	4.17323
149.8	0.12603	0.47669	4.16496
149.9	0.12983	0.45566	4.14894
150	0.12672	0.4396	4.12359
150.1	0.11809	0.42714	4.09026
150.2	0.1062	0.41764	4.05204
150.3	0.09338	0.41144	4.01263
150.4	0.08137	0.40949	3.97617
150.5	0.07087	0.41273	3.94788
150.6	0.06174	0.42164	3.93513
150.7	0.05333	0.43588	3.9474
150.8	0.04505	0.45415	3.99415
150.9	0.0367	0.47406	4.08078
151	0.02875	0.49227	4.20492
151.1	0.02215	0.50513	4.35533
151.2	0.01813	0.5098	4.51407
151.3	0.01768	0.50563	4.66083
151.4	0.02126	0.49497	4.77769
151.5	0.02859	0.48282	4.8528
151.6	0.03867	0.47508	4.88223
151.7	0.05013	0.47644	4.86994
151.8	0.06148	0.48886	4.82607
151.9	0.07137	0.51142	4.7641
152	0.07855	0.54126	4.69759
152.1	0.08204	0.57475	4.63764
152.2	0.0815	0.60819	4.59166
152.3	0.0776	0.63782	4.56346
152.4	0.07176	0.6599	4.55392
152.5	0.06534	0.67125	4.56116
152.6	0.05871	0.67002	4.5801
152.7	0.05124	0.6562	4.60195
152.8	0.04191	0.63151	4.61524
152.9	0.03038	0.59881	4.6084
153	0.01728	0.56146	4.57341
153.1	0.00374	0.52307	4.50888
153.2	-0.00968	0.48741	4.42115
153.3	-0.02345	0.45793	4.32286
153.4	-0.03845	0.43718	4.22954
153.5	-0.05481	0.42601	4.1557
153.6	-0.07095	0.42354	4.11159
153.7	-0.08376	0.42777	4.10146
153.8	-0.08978	0.43675	4.12345
153.9	-0.08696	0.44945	4.171
154	-0.07569	0.46581	4.23517
154.1	-0.05865	0.48594	4.30703
154.2	-0.03974	0.50923	4.37934
154.3	-0.02263	0.53385	4.44726
154.4	-0.00973	0.55692	4.50827
154.5	-0.00185	0.57525	4.56174
154.6	0.00159	0.58645	4.60868
154.7	0.00205	0.58965	4.65137
154.8	0.00134	0.5854	4.69282
154.9	0.00123	0.57483	4.73573
155	0.00304	0.55883	4.78139
155.1	0.00757	0.53775	4.82892
155.2	0.01533	0.51199	4.87584
155.3	0.027	0.48273	4.91947
155.4	0.04343	0.45239	4.95847
155.5	0.06518	0.42429	4.9932
155.6	0.09184	0.40183	5.0248
155.7	0.12198	0.38763	5.05398
155.8	0.15361	0.38287	5.08046
155.9	0.18509	0.38713	5.1036
156	0.21573	0.39859	5.12323
156.1	0.24577	0.41456	5.14006
156.2	0.27577	0.43216	5.15519
156.3	0.3059	0.44887	5.16935
156.4	0.33566	0.46283	5.18271
156.5	0.36392	0.47278	5.19539
156.6	0.38936	0.47809	5.2084
156.7	0.41084	0.47872	5.22352
156.8	0.42764	0.47521	5.24188
156.9	0.43946	0.46855	5.26165
157	0.44622	0.46001	5.27678
157.1	0.44782	0.45145	5.27818
157.2	0.44399	0.44568	5.25703
157.3	0.43444	0.44631	5.20882
157.4	0.41901	0.45657	5.13602
157.5	0.39803	0.47775	5.0481
157.6	0.37262	0.50802	4.95918
157.7	0.34472	0.54246	4.88413
157.8	0.31685	0.5744	4.83462
157.9	0.29161	0.59757	4.81625
158	0.27122	0.60789	4.8278
158.1	0.25691	0.60435	4.86283
158.2	0.24869	0.58872	4.91279
158.3	0.24515	0.56446	4.97027
158.4	0.24376	0.53574	5.03084
158.5	0.24153	0.5065	5.09302
158.6	0.23605	0.47986	5.15692
158.7	0.22623	0.45767	5.22283
158.8	0.21253	0.44047	5.29034
158.9	0.19642	0.42767	5.35797
159	0.17955	0.41793	5.42296
159.1	0.16327	0.40964	5.48103
159.2	0.1486	0.40151	5.52663
159.3	0.13633	0.39287	5.55408
159.4	0.12691	0.38369	5.55938
159.5	0.12026	0.3744	5.54164
159.6	0.11573	0.36557	5.50352
159.7	0.11246	0.35767	5.45024
159.8	0.10986	0.35072	5.38776
159.9	0.10802	0.34425	5.32076
160	0.10767	0.33727	5.25166
160.1	0.10978	0.32867	5.18092
160.2	0.11506	0.31752	5.10853
160.3	0.1237	0.30345	5.0357
160.4	0.13524	0.28675	4.96535
160.5	0.14875	0.26835	4.90137
160.6	0.16316	0.24962	4.84703
160.7	0.17742	0.23206	4.80356
160.8	0.19057	0.21702	4.7695
160.9	0.20181	0.20517	4.7412
161	0.21049	0.19615	4.71416
161.1	0.21606	0.18847	4.68487
161.2	0.21802	0.18029	4.65223
161.3	0.21598	0.1705	4.6176
161.4	0.20979	0.15953	4.58389
161.5	0.19964	0.14936	4.55432
161.6	0.18627	0.14249	4.53153
161.7	0.17098	0.14066	4.51717
161.8	0.15544	0.14399	4.51133
161.9	0.14136	0.15113	4.51212
162	0.12999	0.16013	4.51585
162.1	0.12171	0.16928	4.51855
162.2	0.11596	0.17726	4.51821
162.3	0.11164	0.18295	4.51641
162.4	0.10766	0.18536	4.51807
162.5	0.1034	0.18402	4.52867
162.6	0.09888	0.1795	4.55028
162.7	0.09453	0.17371	4.57885
162.8	0.09091	0.1696	4.6049
162.9	0.08839	0.17006	4.61764
163	0.08687	0.1768	4.61006
163.1	0.08587	0.18972	4.58242
163.2	0.08468	0.20712	4.54233
163.3	0.08254	0.2265	4.5018
163.4	0.079	0.24552	4.47262
163.5	0.07419	0.26244	4.46266
163.6	0.06888	0.27644	4.47417
163.7	0.06429	0.2875	4.50421
163.8	0.0614	0.29608	4.5465
163.9	0.0605	0.30276	4.59366
164	0.06098	0.30787	4.63924
164.1	0.0617	0.31148	4.67906
164.2	0.06141	0.31336	4.71142
164.3	0.05916	0.31324	4.73651
164.4	0.05454	0.311	4.75585
164.5	0.04773	0.30686	4.77193
164.6	0.03927	0.30143	4.7877
164.7	0.0296	0.29568	4.8055
164.8	0.01876	0.29054	4.82548
164.9	0.00657	0.28648	4.84453
165	-0.00688	0.28361	4.85677
165.1	-0.02081	0.28209	4.85547
165.2	-0.03387	0.28273	4.83587
165.3	-0.04472	0.28695	4.79765
165.4	-0.05239	0.29617	4.74591
165.5	-0.05663	0.311	4.69012
165.6	-0.05798	0.33084	4.64118
165.7	-0.0577	0.35395	4.60768
165.8	-0.05723	0.37774	4.59305
165.9	-0.05707	0.39889	4.59479
166	-0.05542	0.41362	4.60593
166.1	-0.0476	0.4185	4.61765
166.2	-0.02715	0.41175	4.62196
166.3	0.01128	0.3945	4.61381
166.4	0.0688	0.37136	4.59243
166.5	0.1404	0.34955	4.56161
166.6	0.21561	0.33681	4.52884
166.7	0.28137	0.33887	4.50318
166.8	0.32589	0.35731	4.49251
166.9	0.34178	0.38882	4.50107
167	0.32738	0.42616	4.52848
167.1	0.28623	0.46045	4.57046
167.2	0.22558	0.484	4.62081
167.3	0.15449	0.49253	4.6733
167.4	0.08221	0.486	4.72269
167.5	0.01696	0.46809	4.76496
167.6	-0.03498	0.44448	4.79676
167.7	-0.07002	0.42105	4.81477
167.8	-0.08762	0.40244	4.81525
167.9	-0.09016	0.3914	4.7947
168	-0.08226	0.38887	4.75161
168.1	-0.06945	0.39442	4.68814
168.2	-0.0567	0.40683	4.61054
168.3	-0.04714	0.42466	4.5277
168.4	-0.04165	0.44646	4.44893
168.5	-0.03924	0.47066	4.38214
168.6	-0.03804	0.4953	4.33333
168.7	-0.03625	0.51806	4.30678
168.8	-0.03281	0.53658	4.30524
168.9	-0.02762	0.54916	4.32985
169	-0.02115	0.55516	4.3796
169.1	-0.01371	0.55522	4.45112
169.2	-0.00487	0.55091	4.53906
169.3	0.0065	0.54411	4.63693
169.4	0.0216	0.53631	4.73789
169.5	0.04113	0.52815	4.83485
169.6	0.06513	0.51934	4.92049
169.7	0.09327	0.50914	4.98788
169.8	0.12505	0.49706	5.032
169.9	0.15987	0.48326	5.0515
170	0.19688	0.46816	5.04968
170.1	0.23482	0.45153	5.03387
170.2	0.27193	0.43174	5.01328
170.3	0.30595	0.40617	4.99592
170.4	0.33444	0.37287	4.98591
170.5	0.3552	0.33228	4.98214
170.6	0.36671	0.28813	4.97924
170.7	0.36853	0.24683	4.97044
170.8	0.36135	0.21552	4.95108
170.9	0.3467	0.19971	4.92098
171	0.32643	0.20171	4.88452
171.1	0.30221	0.22027	4.84849
171.2	0.2754	0.25172	4.81934
171.3	0.24717	0.29159	4.80108
171.4	0.21894	0.33578	4.79482
171.5	0.19253	0.38125	4.79942
171.6	0.17023	0.42598	4.81265
171.7	0.15428	0.46884	4.83223
171.8	0.146	0.50914	4.8566
171.9	0.14497	0.54617	4.88538
172	0.14853	0.57882	4.91914
172.1	0.15242	0.60555	4.95826
172.2	0.15219	0.62495	5.00131
172.3	0.1452	0.63674	5.04379
172.4	0.13187	0.64243	5.07851
172.5	0.11541	0.645	5.09726
172.6	0.09999	0.64785	5.09304
172.7	0.08867	0.65357	5.06208
172.8	0.08236	0.66325	5.00494
172.9	0.08009	0.67649	4.9265
173	0.08012	0.69167	4.83478
173.1	0.08103	0.70624	4.73886
173.2	0.08218	0.71718	4.64672
173.3	0.08353	0.72189	4.56364
173.4	0.08526	0.71919	4.49179
173.5	0.08749	0.70997	4.43112
173.6	0.09022	0.69709	4.38084
173.7	0.09348	0.68442	4.34059
173.8	0.09748	0.67544	4.31077
173.9	0.10262	0.67206	4.29206
174	0.10928	0.67377	4.28499
174.1	0.11754	0.67757	4.2897
174.2	0.12707	0.67859	4.30585
174.3	0.13725	0.6716	4.33248
174.4	0.14723	0.65284	4.36771
174.5	0.15609	0.62158	4.40837
174.6	0.16301	0.58061	4.45014
174.7	0.16751	0.53527	4.48829
174.8	0.16983	0.49157	4.5188
174.9	0.17095	0.45412	4.53925
175	0.17218	0.42499	4.54905
175.1	0.17467	0.40361	4.54926
175.2	0.17904	0.38779	4.54196
175.3	0.18533	0.37485	4.52985
175.4	0.19315	0.36236	4.51585
175.5	0.20182	0.34827	4.50302
175.6	0.21053	0.33074	4.4942
175.7	0.21828	0.3085	4.49124
175.8	0.22382	0.28163	4.49426
175.9	0.22589	0.25216	4.50157
176	0.22344	0.22402	4.51092
176.1	0.21594	0.20213	4.52124
176.2	0.20358	0.19093	4.53328
176.3	0.18737	0.19306	4.54819
176.4	0.16894	0.20862	4.56453
176.5	0.15022	0.23513	4.57569
176.6	0.13303	0.26823	4.5691
176.7	0.11897	0.30297	4.52808
176.8	0.10929	0.3351	4.43601
176.9	0.10488	0.36203	4.2817
177	0.10627	0.38325	4.06398
177.1	0.1136	0.39998	3.7937
177.2	0.12647	0.41424	3.49235
177.3	0.14372	0.42762	3.18747
177.4	0.1633	0.44055	2.90642
177.5	0.18238	0.45249	2.67055
177.6	0.19778	0.46248	2.49152
177.7	0.20669	0.4698	2.3706
177.8	0.2074	0.47413	2.30078
177.9	0.19981	0.47539	2.27026
178	0.18543	0.47363	2.26626
178.1	0.1669	0.46892	2.27772
178.2	0.1473	0.46147	2.29672
178.3	0.12949	0.45155	2.3185
178.4	0.11566	0.43959	2.34086
178.5	0.10698	0.42631	2.36312
178.6	0.10339	0.41295	2.38505
178.7	0.10341	0.40107	2.40577
178.8	0.10441	0.39237	2.42309
178.9	0.1032	0.38814	2.4336
179	0.09669	0.38907	2.43372
179.1	0.08262	0.39513	2.42113
179.2	0.06007	0.40563	2.39592
179.3	0.02995	0.41924	2.36107
179.4	-0.00498	0.43404	2.32208
179.5	-0.04047	0.44779	2.28575
179.6	-0.07155	0.45834	2.25854
179.7	-0.09354	0.46399	2.24503
179.8	-0.10325	0.46393	2.24693
179.9	-0.10021	0.45845	2.26292
180	-0.08707	0.44903	2.28937
180.1	-0.06883	0.43774	2.32149
180.2	-0.05081	0.42628	2.35434
180.3	-0.03653	0.41499	2.38369
180.4	-0.02643	0.40235	2.40655
180.5	-0.01828	0.38532	2.4216
180.6	-0.00871	0.36031	2.42928
180.7	0.00481	0.32458	2.43136
180.8	0.0228	0.27749	2.43012
180.9	0.04364	0.22129	2.4272
181	0.06444	0.16063	2.42284
181.1	0.08232	0.10134	2.41601
181.2	0.09563	0.04877	2.40586
181.3	0.10463	0.0066	2.39354
181.4	0.11131	-0.02353	2.38314
181.5	0.11839	-0.0417	2.38077
181.6	0.12793	-0.04889	2.39218
181.7	0.14044	-0.04632	2.41988
181.8	0.15465	-0.03499	2.46123
181.9	0.16819	-0.01567	2.50863
182	0.17854	0.01108	2.55176
182.1	0.18381	0.04467	2.5809
182.2	0.18308	0.08413	2.58966
182.3	0.1764	0.1279	2.5759
182.4	0.16466	0.1738	2.54133
182.5	0.14934	0.21931	2.49035
182.6	0.13223	0.26182	2.42904
182.7	0.11526	0.29899	2.36433
182.8	0.10052	0.32903	2.30289
182.9	0.0901	0.35098	2.24981
183	0.08559	0.36527	2.20754
183.1	0.08755	0.37426	2.1756
183.2	0.09524	0.38192	2.15148
183.3	0.10691	0.39253	2.13204
183.4	0.12046	0.40904	2.11453
183.5	0.13402	0.43161	2.09686
183.6	0.14585	0.45741	2.07717
183.7	0.15398	0.48153	2.05344
183.8	0.15616	0.4986	2.02383
183.9	0.15026	0.50446	1.98794
184	0.1351	0.49713	1.9483
184.1	0.11131	0.47709	1.911
184.2	0.08163	0.44704	1.88509
184.3	0.05024	0.41133	1.88027
184.4	0.02155	0.37519	1.90395
184.5	-0.00119	0.34369	1.95851
184.6	-0.01678	0.32062	2.04009
184.7	-0.02596	0.30763	2.13917
184.8	-0.03075	0.30406	2.2428
184.9	-0.03341	0.30728	2.33749
185	-0.03552	0.31351	2.41186
185.1	-0.03754	0.31893	2.4584
185.2	-0.03891	0.3207	2.47405
185.3	-0.03848	0.3177	2.45964
185.4	-0.03509	0.31077	2.41872
185.5	-0.02804	0.30216	2.35646
185.6	-0.01738	0.29456	2.2789
185.7	-0.00364	0.29	2.19247
185.8	0.01246	0.28927	2.10355
185.9	0.03024	0.29187	2.01774
186	0.04899	0.29644	1.93876
186.1	0.0677	0.30135	1.86762
186.2	0.085	0.30511	1.80296
186.3	0.09946	0.30683	1.74259
186.4	0.11021	0.30642	1.68587
186.5	0.11743	0.30481	1.63529
186.6	0.1223	0.30376	1.59634
186.7	0.12654	0.30557	1.5754
186.8	0.1319	0.31282	1.57684
186.9	0.1397	0.32786	1.60103
187	0.1504	0.3523	1.64432
187.1	0.16334	0.38607	1.70051
187.2	0.17661	0.42666	1.76299
187.3	0.18744	0.46948	1.82628
187.4	0.1929	0.50981	1.88691
187.5	0.19104	0.54562	1.94353
187.6	0.18158	0.57913	1.99676
187.7	0.1659	0.6158	2.04869
187.8	0.14632	0.661	2.10208
187.9	0.12518	0.71637	2.15943
188	0.10416	0.77775	2.22219
188.1	0.0842	0.83588	2.29041
188.2	0.06587	0.87935	2.36282
188.3	0.04999	0.89818	2.43734
188.4	0.038	0.8866	2.51161
188.5	0.03166	0.84381	2.5835
188.6	0.03228	0.77336	2.65143
188.7	0.03992	0.68206	2.71452
188.8	0.05293	0.57899	2.7724
188.9	0.06826	0.47465	2.82477
189	0.08222	0.37985	2.87074
189.1	0.09162	0.30422	2.90855
189.2	0.09478	0.2546	2.9356
189.3	0.0921	0.23372	2.94902
189.4	0.08592	0.23963	2.94674
189.5	0.07986	0.26614	2.9285
189.6	0.07755	0.30428	2.89632
189.7	0.08134	0.34441	2.85392
189.8	0.0915	0.37842	2.80571
189.9	0.10646	0.40141	2.75577
190	0.12393	0.41265	2.70733
190.1	0.14203	0.41518	2.66245
190.2	0.15985	0.41415	2.62199
190.3	0.17717	0.41449	2.5857
190.4	0.1937	0.41921	2.55269
190.5	0.20873	0.42897	2.52217
190.6	0.22126	0.44292	2.4939
190.7	0.23049	0.46005	2.46846
190.8	0.23619	0.4801	2.44705
190.9	0.23876	0.50369	2.43117
191	0.23895	0.53159	2.42214
191.1	0.23764	0.5639	2.42058
191.2	0.23566	0.59948	2.426
191.3	0.23383	0.63599	2.43657
191.4	0.23292	0.67049	2.44947
191.5	0.23356	0.7002	2.46181
191.6	0.23607	0.72314	2.47206
191.7	0.24026	0.73827	2.48139
191.8	0.24509	0.74542	2.49394
191.9	0.24896	0.74503	2.51555
192	0.25056	0.73786	2.5511
192.1	0.24977	0.72483	2.60177
192.2	0.24786	0.70697	2.66376
192.3	0.24682	0.6855	2.72916
192.4	0.24844	0.66182	2.78872
192.5	0.2534	0.63736	2.83474
192.6	0.26079	0.61337	2.8628
192.7	0.26813	0.59107	2.87209
192.8	0.27187	0.57193	2.86505
192.9	0.2682	0.55757	2.84672
193	0.25398	0.5492	2.82379
193.1	0.22739	0.5468	2.80329
193.2	0.18833	0.54872	2.79073
193.3	0.1382	0.55228	2.78856
193.4	0.07968	0.55473	2.79593
193.5	0.01653	0.55422	2.80982
193.6	-0.04616	0.55022	2.82703
193.7	-0.10197	0.54322	2.84574
193.8	-0.14384	0.53416	2.86578
193.9	-0.16546	0.52415	2.88778
194	-0.1631	0.51449	2.91164
194.1	-0.13709	0.50675	2.93504
194.2	-0.09235	0.50252	2.95286
194.3	-0.03753	0.50291	2.95819
194.4	0.01702	0.50814	2.94475
194.5	0.06191	0.51735	2.90977
194.6	0.09066	0.529	2.85577
194.7	0.10098	0.54147	2.79031
194.8	0.09487	0.55344	2.72381
194.9	0.07798	0.56401	2.66658
195	0.05814	0.57255	2.62622
195.1	0.04343	0.57862	2.60612
195.2	0.04009	0.58182	2.60535
195.3	0.05122	0.5818	2.61974
195.4	0.07663	0.57821	2.64342
195.5	0.11365	0.57084	2.66997
195.6	0.15826	0.55989	2.6932
195.7	0.20604	0.54627	2.70765
195.8	0.25286	0.53154	2.70933
195.9	0.29522	0.51705	2.69662
196	0.33049	0.50257	2.67078
196.1	0.35714	0.48538	2.63567
196.2	0.37497	0.46117	2.59644
196.3	0.38518	0.42602	2.55782
196.4	0.39008	0.37856	2.52307
196.5	0.39252	0.32118	2.49389
196.6	0.39513	0.25971	2.47109
196.7	0.39966	0.20211	2.45528
196.8	0.40663	0.15627	2.44719
196.9	0.41538	0.12785	2.44755
197	0.42441	0.11905	2.4569
197.1	0.43193	0.12864	2.47519
197.2	0.43638	0.1531	2.50142
197.3	0.43662	0.18827	2.53346
197.4	0.43206	0.23038	2.56849
197.5	0.42259	0.27646	2.60407
197.6	0.4085	0.32397	2.63907
197.7	0.39042	0.37036	2.67409
197.8	0.36909	0.41296	2.71054
197.9	0.34526	0.44933	2.74902
198	0.31965	0.47786	2.78799
198.1	0.29304	0.49807	2.82356
198.2	0.26633	0.51067	2.8508
198.3	0.24036	0.51729	2.86583
198.4	0.21586	0.52006	2.86762
198.5	0.1936	0.52112	2.85848
198.6	0.17464	0.52203	2.84305
198.7	0.16011	0.52328	2.82644
198.8	0.15053	0.52415	2.8126
198.9	0.14512	0.52287	2.80361
199	0.14186	0.51706	2.7998
199.1	0.13832	0.50424	2.80025
199.2	0.13282	0.48252	2.80336
199.3	0.12515	0.45138	2.80726
199.4	0.1167	0.41233	2.8104
199.5	0.10973	0.36909	2.81206
199.6	0.10632	0.32671	2.81231
199.7	0.10759	0.29033	2.81162
199.8	0.11346	0.26388	2.81008
[truncated: 20,235 more rows]
