# Supplementary material for: Annexin A5 controls VDAC1-dependent mitochondrial Ca2+ homeostasis and determines cellular susceptibility to apoptosis
Source: EMBO J. 2025 May 9;44(12):3413–47. doi: 10.1038/s44318-025-00454-9 (PMC12170872; doi:10.1038/s44318-025-00454-9)
Supplement: Supplementary file 7 — Source data Fig. 6 [file 44318_2025_454_MOESM7_ESM.zip › Figure 6/6B/Percentage_of_occurance.xlsx]

## Sheet: 6B
Figure 6b		% Occurence
	WT	AnxA5KO	AnxA5KO + AnxA5	WT_siNeg	WT_siVDAC1	AnxA5KO_siVDAC1
	25	20	100	33	45	33.3
	50	62.5	66.7	67	50	23.1
	50	33.3	80	67	60	25
	33.3333	20	77.7	67	43	50
	37.5	0	100	43	45	21.3
	25	25	62.5	40	25	20
	60	0	44.4		38	20
	50	14.2857	75
	33.3333	0
	33	20
	33.3333	10
	50	0
	66
	75
