# Supplementary material for: Annexin A5 controls VDAC1-dependent mitochondrial Ca2+ homeostasis and determines cellular susceptibility to apoptosis
Source: EMBO J. 2025 May 9;44(12):3413–47. doi: 10.1038/s44318-025-00454-9 (PMC12170872; doi:10.1038/s44318-025-00454-9)
Supplement: Supplementary file 8 — Source data Fig. 7 [file 44318_2025_454_MOESM8_ESM.zip]

Archive with 19 entries (9 files):
- Figure 7/
- Figure 7/7A/
- Figure 7/7A/Matrix_Ca2+_levels_cisplatin_treatment.xlsx
- Figure 7/7B/
- Figure 7/7B/IMS_Ca2+_levels_cisplatin_treatment.xlsx
- Figure 7/7C/
- Figure 7/7C/Cytosolic_Ca2+_levels_cisplatin_treatment.xlsx
- Figure 7/7D/
- Figure 7/7D/Living_cells_cisplatin_treatment.xlsx
- Figure 7/7E/
- Figure 7/7E/Percentage_of_Anx5_and_PI_possitive_cisplatin_treatment.xlsx
- Figure 7/7F/
- Figure 7/7F/Living_cells_cisplatin_treatment.xlsx
- Figure 7/7G/
- Figure 7/7G/Percentage_of_Anx5_and_PI_possitive_cisplatin_treatment.xlsx
- Figure 7/7H/
- Figure 7/7H/VDAC1_blots_cisplatin_treatment.pdf
- Figure 7/7I/
- Figure 7/7I/VDAC1_dimerization_data.xlsx
