# Supplementary material for: Annexin A5 controls VDAC1-dependent mitochondrial Ca2+ homeostasis and determines cellular susceptibility to apoptosis
Source: EMBO J. 2025 May 9;44(12):3413–47. doi: 10.1038/s44318-025-00454-9 (PMC12170872; doi:10.1038/s44318-025-00454-9)
Supplement: Supplementary file 8 — Source data Fig. 7 [file 44318_2025_454_MOESM8_ESM.zip › Figure 7/7D/Living_cells_cisplatin_treatment.xlsx]

## Sheet: 7D
Figure 7d			% of Living cells
		DMSO	5 μM Cisp.		10 μM Cisp.
	WT	AnxA5-KO	WT	AnxA5-KO	WT	AnxA5-KO
	97.9588	96.1099	96.0855	93.6613	80.83	63.6873
	98.281	97.2545	97.3852	93.4213	76.6773	59.661
	97.5766	92.9132	96.5641	85.5282	83.5066	59.3152
	96.6285	92.7829	97.7182	91.7085	77.4026	57.8473
	86.4794	93.3374	96.2993	92.3431		66.0664
		94.8574		92.4015		64.0719
