# Supplementary material for: Annexin A5 controls VDAC1-dependent mitochondrial Ca2+ homeostasis and determines cellular susceptibility to apoptosis
Source: EMBO J. 2025 May 9;44(12):3413–47. doi: 10.1038/s44318-025-00454-9 (PMC12170872; doi:10.1038/s44318-025-00454-9)
Supplement: Supplementary file 8 — Source data Fig. 7 [file 44318_2025_454_MOESM8_ESM.zip › Figure 7/7E/Percentage_of_Anx5_and_PI_possitive_cisplatin_treatment.xlsx]

## Sheet: 7E
Figure 7e			% of Anx5 and PI possitive
		DMSO	5 μM Cisp.		10 μM Cisp.
	WT	AnxA5-KO	WT	AnxA5-KO	WT	AnxA5-KO
	0.420252	1.12292	1.07849	1.65967	6.30435	17.5565
	0.379772	0.541082	0.758483	2.05959	6.42971	22.0937
	0.640897	2.25488	0.819017	4.97094	3.45862	22.5378
	2.06703	1.9368	0.740592	3.27244	5.07493	23.7523
	8.04413	1.91224	1.10022	3.2587		15.2061
		1.7276		3.03939		21.4371
