# Supplementary material for: Annexin A5 controls VDAC1-dependent mitochondrial Ca2+ homeostasis and determines cellular susceptibility to apoptosis
Source: EMBO J. 2025 May 9;44(12):3413–47. doi: 10.1038/s44318-025-00454-9 (PMC12170872; doi:10.1038/s44318-025-00454-9)
Supplement: Supplementary file 8 — Source data Fig. 7 [file 44318_2025_454_MOESM8_ESM.zip › Figure 7/7F/Living_cells_cisplatin_treatment.xlsx]

## Sheet: 7F
Figure 7f				% of Living cells
		DMSO	VBIT-4		10 μM Cisp.		VBIT-4 + 10 μM Cisp.
	WT	AnxA5-KO	WT	AnxA5-KO	WT	AnxA5-KO	WT	AnxA5-KO
	95.21	93.58	94.94	97.66	46.77	30.15	78.87	88.41
	94.94	94.73	94.38	97.38	48.05	29.49	77.25	84.09
	95.92	95.31	94.66	97.03	50.15	35.7	77.8	84.46
	95.57	96.86	95.09	95.39	53.35	36.7	74.8	90.77
	94.86	96.24	95.31	95.86	56.19	46	75.7	90.22
		96.61	95.38	94.02	51.62	48.39	73.76	84.58
