# Supplementary material for: Annexin A5 controls VDAC1-dependent mitochondrial Ca2+ homeostasis and determines cellular susceptibility to apoptosis
Source: EMBO J. 2025 May 9;44(12):3413–47. doi: 10.1038/s44318-025-00454-9 (PMC12170872; doi:10.1038/s44318-025-00454-9)
Supplement: Supplementary file 8 — Source data Fig. 7 [file 44318_2025_454_MOESM8_ESM.zip › Figure 7/7G/Percentage_of_Anx5_and_PI_possitive_cisplatin_treatment.xlsx]

## Sheet: 7E
Figure 7g					% of Anx5 and PI possitive
		DMSO	VBIT-4		10 μM Cisp.		VBIT-4 + 10 μM Cisp.
	WT	AnxA5-KO	WT	AnxA5-KO	WT	AnxA5-KO	WT	AnxA5-KO
	2.12	2.22	1.61	0.64	35.71	55.8	11.81	6.49
	1.18	1.34	1.53	0.76	27.01	48.65	12.64	8.22
	1.47	1.73	1.79	0.77	25.78	41.89	12.86	6.93
	1.37	0.92	1.55	1.11	21.05	41.69	13.72	3.52
	1.31	1.32	1.09	1.12	21.39	46	15.22	4.66
		1.01	0.41	1.49	24.44	48.39	14.26	6.95
