# Supplementary material for: Annexin A5 controls VDAC1-dependent mitochondrial Ca2+ homeostasis and determines cellular susceptibility to apoptosis
Source: EMBO J. 2025 May 9;44(12):3413–47. doi: 10.1038/s44318-025-00454-9 (PMC12170872; doi:10.1038/s44318-025-00454-9)
Supplement: Supplementary file 8 — Source data Fig. 7 [file 44318_2025_454_MOESM8_ESM.zip › Figure 7/7I/VDAC1_dimerization_data.xlsx]

## Sheet: 7I
Figure 7i				Dimeric state (fold change)
		WT				AnxA5-KO
	DMSO	VBIT-4	10 μM Cisp.	VBIT-4 + 10 μM Cisp.	WT	AnxA5-KO	WT	AnxA5-KO
	1	1.72918	7.3426	3.55712	3.41704	2.33643	9.33572	2.5437
	1	1.62576	13.6851	2.01838	2.04698	1.57235	14.6243	1.92795
	1	1.25724	7.09293	1.50807	1.12658	0.704151	9.02686	1.20906
	1	1.12081	5.61889	2.44287	1.03196	1.26859	6.85041	5.51194
