# Supplementary material for: Annexin A5 controls VDAC1-dependent mitochondrial Ca2+ homeostasis and determines cellular susceptibility to apoptosis
Source: EMBO J. 2025 May 9;44(12):3413–47. doi: 10.1038/s44318-025-00454-9 (PMC12170872; doi:10.1038/s44318-025-00454-9)
Supplement: Supplementary file 9 — Source data Fig. 5 [file 44318_2025_454_MOESM9_ESM.zip]

Archive with 21 entries (14 files):
- Figure 5/
- Figure 5/EMBOJ-2024-119002_SourceDataForFigure5A/
- Figure 5/EMBOJ-2024-119002_SourceDataForFigure5A/-siNeg_AnxA5KO_DAPI.tif
- Figure 5/EMBOJ-2024-119002_SourceDataForFigure5A/-siNeg_AnxA5KO_Merged.tif
- Figure 5/EMBOJ-2024-119002_SourceDataForFigure5A/-siNeg_AnxA5KO_PLA.tif
- Figure 5/EMBOJ-2024-119002_SourceDataForFigure5A/Read me.txt
- Figure 5/EMBOJ-2024-119002_SourceDataForFigure5A/siNeg_Wild type_DAPI.tif
- Figure 5/EMBOJ-2024-119002_SourceDataForFigure5A/siNeg_Wild type_Merged.tif
- Figure 5/EMBOJ-2024-119002_SourceDataForFigure5A/siNeg_Wild type_PLA.tif
- Figure 5/EMBOJ-2024-119002_SourceDataForFigure5A/siVDAC1_Merged.tif
- Figure 5/EMBOJ-2024-119002_SourceDataForFigure5A/siVDAC1_PLA.tif
- Figure 5/EMBOJ-2024-119002_SourceDataForFigure5B/
- Figure 5/EMBOJ-2024-119002_SourceDataForFigure5B/PLA_signal_quantification.xlsx
- Figure 5/EMBOJ-2024-119002_SourceDataForFigure5C/
- Figure 5/EMBOJ-2024-119002_SourceDataForFigure5C/Mean_Matrix_calcium_traces.xlsx
- Figure 5/EMBOJ-2024-119002_SourceDataForFigure5D/
- Figure 5/EMBOJ-2024-119002_SourceDataForFigure5D/max_matrix_calcium_levels.xlsx
- Figure 5/EMBOJ-2024-119002_SourceDataForFigure5E/
- Figure 5/EMBOJ-2024-119002_SourceDataForFigure5E/AnxA5_distribution_in_mito_and_cyto.xlsx
- Figure 5/EMBOJ-2024-119002_SourceDataForFigure5f/
- Figure 5/EMBOJ-2024-119002_SourceDataForFigure5f/AnxA5_distribution_relative_occurance.xlsx
