# Supplementary material for: Annexin A5 controls VDAC1-dependent mitochondrial Ca2+ homeostasis and determines cellular susceptibility to apoptosis
Source: EMBO J. 2025 May 9;44(12):3413–47. doi: 10.1038/s44318-025-00454-9 (PMC12170872; doi:10.1038/s44318-025-00454-9)
Supplement: Supplementary file 9 — Source data Fig. 5 [file 44318_2025_454_MOESM9_ESM.zip › Figure 5/EMBOJ-2024-119002_SourceDataForFigure5A/Read me.txt]

This folder contains images from Figure 5A, including DAPI, PLA signals (red), and merged images of WT, siVDAC1, and AnxA5KO cells. PLA signal quantification was performed using a custom ImageJ/Fiji macro. For detailed quantification procedures, please refer to the Materials and Methods section.
