# Supplementary material for: Annexin A5 controls VDAC1-dependent mitochondrial Ca2+ homeostasis and determines cellular susceptibility to apoptosis
Source: EMBO J. 2025 May 9;44(12):3413–47. doi: 10.1038/s44318-025-00454-9 (PMC12170872; doi:10.1038/s44318-025-00454-9)
Supplement: Supplementary file 9 — Source data Fig. 5 [file 44318_2025_454_MOESM9_ESM.zip › Figure 5/EMBOJ-2024-119002_SourceDataForFigure5C/Mean_Matrix_calcium_traces.xlsx]

## Sheet: 5C
Figure 5C			Ratio (480/535)
Time	WT	AnxA5KO	WT_siVDAC1	AnXA5KO_siVDAC1	WT_siVDAC1_VDAC2-OE	AnXA5KO_siVDAC1_VDAC2-OE	WT_siVDAC1_VDAC3-OE	AnXA5KO_siVDAC1_VDAC3-OE
0	2.6217	2.5133	2.6099	2.4089	2.7664	2.5051	2.5764	2.5733
0.033408	2.5981	2.5226	2.5593	2.3889	2.7122	2.5225	2.6165	2.586
0.066703	2.6037	2.4748	2.5764	2.3985	2.7664	2.526	2.6057	2.5501
0.10005	2.6023	2.4905	2.5417	2.384	2.7122	2.5296	2.5634	2.5801
0.13344	2.5959	2.508	2.5749	2.3943	2.7076	2.5308	2.5483	2.5302
0.166752	2.5902	2.5168	2.5569	2.3667	2.7028	2.5373	2.5721	2.5552
0.200045	2.6067	2.5109	2.5169	2.3733	2.6572	2.5198	2.5487	2.5227
0.233388	2.5953	2.4721	2.5226	2.3545	2.6981	2.515	2.5544	2.5309
0.266733	2.5952	2.4969	2.5584	2.3713	2.7659	2.5186	2.5657	2.5359
0.300027	2.5922	2.5198	2.571	2.3673	2.7231	2.5355	2.5816	2.5502
0.333355	2.5947	2.5318	2.5389	2.3807	2.7155	2.5145	2.5725	2.5638
0.366683	2.597	2.5115	2.5492	2.3574	2.7261	2.5191	2.5522	2.5695
0.400058	2.6127	2.4858	2.5185	2.3613	2.7317	2.5303	2.5723	2.5237
0.433353	2.5869	2.4996	2.5194	2.3746	2.6486	2.4884	2.5702	2.5379
0.466748	2.6011	2.5156	2.5478	2.3616	2.6607	2.4819	2.5798	2.5557
0.500027	2.5978	2.5183	2.5515	2.3575	2.6623	2.5015	2.5694	2.5128
0.533403	2.6003	2.5311	2.5187	2.3506	2.7077	2.52	2.5422	2.5359
0.56668	2.5811	2.5313	2.5453	2.3456	2.6885	2.5088	2.5645	2.5122
0.600075	2.5952	2.4894	2.5224	2.3525	2.6537	2.4948	2.56	2.538
0.633368	2.5886	2.5318	2.5211	2.3621	2.6768	2.5119	2.5788	2.5402
0.666713	2.5953	2.4989	2.5111	2.3582	2.6417	2.4862	2.5572	2.5421
0.700092	2.6004	2.4761	2.5089	2.3534	2.6557	2.5115	2.5446	2.4856
0.733435	2.5928	2.4604	2.5128	2.3531	2.7184	2.4888	2.5519	2.5066
0.766695	2.5922	2.5066	2.4874	2.3654	2.708	2.4959	2.528	2.5467
0.800108	2.5892	2.502	2.4928	2.3661	2.7061	2.5291	2.5443	2.538
0.83335	2.5784	2.4795	2.4966	2.3704	2.7167	2.4898	2.5451	2.5247
0.866745	2.5736	2.4841	2.5079	2.3575	2.6843	2.4862	2.5419	2.5272
0.900023	2.5892	2.4858	2.4852	2.3711	2.7177	2.4959	2.5448	2.5497
0.9334	2.5757	2.4674	2.4937	2.344	2.67	2.5015	2.5678	2.5236
0.966712	2.575	2.469	2.5384	2.3507	2.6753	2.4991	2.5457	2.5046
1.00002	2.5709	2.4499	2.486	2.3549	2.6846	2.4812	2.5307	2.536
1.0334	2.57	2.4883	2.5062	2.3574	2.6567	2.473	2.537	2.5095
1.06678	2.5767	2.49	2.524	2.3601	2.654	2.4538	2.5385	2.5249
1.10002	2.5701	2.4944	2.501	2.3547	2.6479	2.401	2.5187	2.5079
1.13343	2.5656	2.4731	2.4917	2.3356	2.7109	2.3874	2.5574	2.5269
1.16678	2.5661	2.4538	2.473	2.3575	2.6438	2.3643	2.5264	2.504
1.20007	2.5603	2.4806	2.4777	2.35	2.6681	2.3497	2.5277	2.4895
1.23336	2.558	2.4607	2.496	2.3305	2.7308	2.4947	2.5495	2.4988
1.26673	2.5604	2.4789	2.4722	2.3607	2.6898	2.4852	2.5395	2.4814
1.3001	2.5682	2.4551	2.4599	2.3333	2.6405	2.4748	2.5253	2.5007
1.33341	2.5515	2.4615	2.4623	2.343	2.6983	2.4714	2.537	2.4971
1.36671	2.5513	2.4797	2.4339	2.3254	2.6646	2.4764	2.5431	2.4746
1.40007	2.5518	2.4673	2.4913	2.3383	2.6593	2.4748	2.5489	2.5159
1.43343	2.553	2.4936	2.4566	2.3531	2.6413	2.4898	2.5298	2.4823
1.46674	2.5513	2.4677	2.4542	2.3447	2.6475	2.4872	2.5461	2.475
1.50007	2.5704	2.4702	2.4573	2.3435	2.6837	2.4771	2.5154	2.4911
1.5334	2.5776	2.4767	2.454	2.3537	2.7734	2.4729	2.5495	2.4848
1.56669	2.5528	2.4543	2.4686	2.3394	2.6932	2.4776	2.541	2.4678
1.60005	2.5583	2.4499	2.4768	2.3316	2.6726	2.4738	2.5219	2.4708
1.63339	2.5533	2.4683	2.4478	2.349	2.6834	2.4806	2.5368	2.4931
1.66671	2.5474	2.4836	2.4837	2.3295	2.6266	2.4914	2.5618	2.4732
1.7001	2.5525	2.4843	2.4435	2.3422	2.6548	2.4818	2.5458	2.4687
1.73342	2.5436	2.4738	2.4639	2.3304	2.6451	2.495	2.5306	2.4841
1.76669	2.5424	2.4618	2.4395	2.3391	2.681	2.4936	2.5275	2.4645
1.80005	2.5426	2.5068	2.4368	2.3323	2.6221	2.4825	2.5482	2.4669
1.83341	2.5282	2.5112	2.4496	2.3437	2.6884	2.4732	2.5589	2.4829
1.86677	2.5493	2.4478	2.4615	2.3498	2.6552	2.4935	2.5453	2.4829
1.90003	2.5342	2.4745	2.4636	2.3427	2.6553	2.4808	2.5309	2.4743
1.93339	2.5514	2.4667	2.4554	2.348	2.6368	2.5012	2.5459	2.49
1.96677	2.5434	2.4689	2.4451	2.3527	2.7308	2.4968	2.5303	2.4752
2.00001	2.5347	2.4533	2.4323	2.3286	2.6562	2.493	2.5395	2.4994
2.03336	2.5405	2.4961	2.4384	2.3444	2.6448	2.4847	2.5284	2.4482
2.06677	2.537	2.4452	2.4608	2.3326	2.6992	2.4866	2.5522	2.4426
2.10005	2.5418	2.4677	2.4568	2.3411	2.6023	2.4768	2.5263	2.4606
2.13336	2.5405	2.4728	2.4373	2.3498	2.6456	2.4871	2.5344	2.4716
2.16672	2.5243	2.4804	2.459	2.3388	2.6675	2.4823	2.5502	2.4772
2.20001	2.5421	2.4953	2.4684	2.3482	2.698	2.4814	2.5378	2.4581
2.23342	2.527	2.4651	2.4122	2.3531	2.6309	2.4921	2.5625	2.4695
2.26675	2.5333	2.5112	2.4397	2.3551	2.6601	2.4941	2.5213	2.47
2.30001	2.5307	2.4932	2.4249	2.3389	2.6216	2.483	2.5475	2.4588
2.33339	2.5367	2.4907	2.3932	2.3444	2.6731	2.4739	2.5232	2.4749
2.36677	2.5138	2.4928	2.406	2.3463	2.6025	2.4636	2.542	2.4649
2.40004	2.517	2.4836	2.4245	2.3609	2.6258	2.4822	2.5189	2.4402
2.43344	2.5145	2.4674	2.4177	2.3357	2.6521	2.4795	2.547	2.4696
2.46671	2.5231	2.4811	2.433	2.353	2.6183	2.4889	2.5243	2.4611
2.50007	2.5437	2.51	2.3916	2.6012	2.6339	2.4622	2.5626	2.4634
2.53343	2.8945	2.5245	2.3583	2.7772	2.7016	2.4958	2.5616	2.7339
2.5667	3.2068	2.8984	2.4509	2.8358	3.0424	2.8915	2.7925	2.904
2.60003	3.4822	2.9342	2.907	2.855	3.291	3.0146	3.1783	2.9623
2.63342	3.6662	2.9659	2.9628	2.863	3.4479	2.9963	3.2276	3.0171
2.66676	3.7774	2.9935	3.0616	2.8741	3.4875	2.9551	3.2569	3.0252
2.70004	3.8309	3.0042	3.0268	2.8088	3.6157	2.9538	3.2225	2.9553
2.73343	3.8494	3.0463	3.0827	2.7989	3.5172	2.9305	3.1739	2.9617
2.76668	3.8569	3.0212	3.1241	2.7698	3.5667	2.9628	3.1031	2.9841
2.80007	3.8313	3.0118	3.1276	2.7566	3.5165	2.9423	3.1017	2.9686
2.83342	3.8457	2.9659	3.2003	2.7519	3.402	2.9563	3.0758	3.0436
2.86668	3.7856	2.9651	3.1697	2.7444	3.5311	2.9478	3.0861	3.1196
2.90007	3.7847	2.9263	3.1097	2.7357	3.6728	2.9144	3.1622	3.1507
2.93338	3.7448	2.8825	3.0699	2.7265	3.5975	2.8872	3.1668	3.0933
2.96673	3.729	2.8948	3.059	2.709	3.606	2.9005	3.195	3.0601
3.00006	3.7387	2.8932	3.1064	2.7136	3.5278	2.9251	3.1191	3.0007
3.03335	3.7344	2.9712	3.1095	2.7125	3.4164	2.9483	3.0224	2.941
3.06673	3.7495	2.9895	3.1627	2.7215	3.3711	2.9319	2.9827	2.9117
3.10005	3.7451	2.9189	3.1514	2.709	3.3426	2.8941	2.9456	2.8991
3.13335	3.728	2.913	3.1468	2.728	3.2744	2.8253	2.9196	2.9866
3.16673	3.7021	2.8658	3.0419	2.7791	3.4877	2.7886	3.0526	3.0737
3.20004	3.6792	2.8248	3.0216	2.7758	3.6106	2.8333	3.1862	3.1183
3.23343	3.6311	2.839	2.9628	2.7196	3.5723	2.9144	3.179	3.111
3.26677	3.5857	2.796	2.9604	2.668	3.606	2.8995	3.1003	3.0827
3.30012	3.5469	2.8216	3.0078	2.641	3.5278	2.8691	2.9353	3.0469
3.3334	3.5277	2.9209	3.108	2.6378	3.433	2.8599	2.8615	2.9938
3.36671	3.4938	2.9513	3.125	2.6162	3.3733	2.855	2.8321	2.9051
3.40007	3.5339	2.9705	3.13	2.636	3.2871	2.8812	2.8206	2.9356
3.43341	3.5383	2.9643	3.0292	2.6389	3.3472	2.8655	2.856	2.8695
3.46676	3.6101	2.9786	2.9857	2.6855	3.2582	2.8594	3.0354	2.9056
3.50007	3.6171	2.8837	2.8605	2.6969	3.333	2.8285	3.1737	2.9508
3.53338	3.648	2.842	2.8301	2.7377	3.2364	2.7978	3.1921	2.9602
3.56677	3.6447	2.8177	2.8009	2.7312	3.2684	2.8048	3.0971	3.0456
3.60002	3.5911	2.7997	2.7896	2.7126	3.5411	2.8669	2.9775	3.0792
3.63339	3.5262	2.7882	2.7898	2.7	3.4915	2.8556	2.8622	3.0768
3.66675	3.412	2.8082	2.8	2.6625	3.4976	2.8353	2.8315	3.0206
3.70002	3.3283	2.8335	2.8444	2.6654	3.4755	2.8121	2.8527	3.0111
3.73343	3.2605	2.8653	2.9169	2.6556	3.3994	2.7708	2.8359	2.9981
3.76679	3.2432	2.8857	3.0135	2.6977	3.3119	2.7735	2.8891	2.9477
3.80003	3.1913	2.8915	3.0149	2.7143	3.262	2.7761	2.9825	2.9163
3.83336	3.1801	2.8941	3.015	2.7211	3.1797	2.7654	3.1934	2.8943
3.8667	3.1479	2.8676	2.9091	2.7338	3.2869	2.7674	3.144	2.9059
3.90003	3.1326	2.8406	2.8541	2.7336	3.2323	2.8029	3.0979	2.8762
3.93342	3.101	2.8436	2.7773	2.7403	3.1689	2.7742	2.9556	2.8786
3.96672	3.0869	2.8156	2.7324	2.7183	3.1551	2.7598	2.9007	2.9332
4.00005	3.0624	2.8116	2.6228	2.6851	3.1425	2.7414	2.8766	2.9415
4.03339	3.0418	2.7994	2.7275	2.6508	3.2108	2.7337	2.8456	3.0029
4.06674	3.038	2.8238	2.6877	2.6138	3.443	2.7286	2.9146	2.9556
4.10008	3.025	2.7897	2.6777	2.5899	3.45	2.7482	2.9352	2.9076
4.1334	2.9943	2.7993	2.6662	2.5919	3.3945	2.7337	3.076	2.8487
4.16671	2.9894	2.8195	2.6172	2.5781	3.4153	2.7179	3.1715	2.8378
4.20001	2.9807	2.7965	2.5825	2.5772	3.21	2.7419	3.1518	2.8524
4.23342	2.9521	2.7717	2.5875	2.5857	3.2215	2.7241	3.0571	2.8389
4.26677	2.947	2.7594	2.5628	2.5528	3.1618	2.7007	2.9841	2.8112
4.30004	2.9469	2.7704	2.5533	2.5635	3.2352	2.7188	2.8891	2.8667
4.33342	2.9346	2.8077	2.5814	2.5441	3.146	2.7002	2.8266	2.8171
4.36668	2.9151	2.7884	2.5328	2.5494	3.0809	2.6621	2.8266	2.8352
4.40006	2.9002	2.7703	2.5885	2.5477	3.1068	2.6594	2.8325	2.9003
4.43342	2.8827	2.7474	2.5129	2.5461	3.0652	2.6611	2.8004	2.9251
4.46668	2.8951	2.7622	2.5616	2.5245	3.097	2.6556	2.8168	2.9132
4.50011	2.8668	2.7598	2.5589	2.5304	3.1267	2.6375	2.8145	2.8563
4.53335	2.8547	2.7767	2.5441	2.5013	3.087	2.6205	2.8121	2.7933
4.56671	2.8592	2.7428	2.5333	2.4979	3.0912	2.6202	2.8287	2.7884
4.60008	2.8588	2.7059	2.518	2.5021	3.0779	2.6257	2.8573	2.7779
4.63338	2.8274	2.7053	2.4917	2.5038	3.0358	2.6066	2.9258	2.7497
4.66668	2.8327	2.7159	2.5026	2.482	3.0971	2.6193	2.9597	2.7252
4.70004	2.8186	2.6919	2.486	2.5144	3.0333	2.6205	2.9803	2.7228
4.73338	2.8213	2.7098	2.4888	2.4676	3.1142	2.6202	2.9653	2.7129
4.76674	2.8186	2.6658	2.5181	2.4637	3.0709	2.6257	2.8914	2.7128
4.8001	2.8003	2.6576	2.4917	2.4826	3.0388	2.6066	2.8562	2.713
4.83342	2.8046	2.6605	2.5026	2.4793	3.0325	2.6193	2.8062	2.7067
4.86676	2.8065	2.6234	2.486	2.4593	3.0361	2.6205	2.764	2.7035
4.90005	2.795	2.6587	2.4888	2.4486	3.0346	2.6202	2.7562	2.7159
4.93343	2.8018	2.6354	2.5181	2.427	3.0159	2.6257	2.7438	2.7289
4.96673	2.7726	2.6289	2.4888	2.4411	2.9995	2.6066	2.7019	2.7049
5.00007	2.7758	2.6033	2.5181	2.4462	3.0085	2.6193	2.7133	2.7183
