# Supplementary material for: Annexin A5 controls VDAC1-dependent mitochondrial Ca2+ homeostasis and determines cellular susceptibility to apoptosis
Source: EMBO J. 2025 May 9;44(12):3413–47. doi: 10.1038/s44318-025-00454-9 (PMC12170872; doi:10.1038/s44318-025-00454-9)
Supplement: Supplementary file 9 — Source data Fig. 5 [file 44318_2025_454_MOESM9_ESM.zip › Figure 5/EMBOJ-2024-119002_SourceDataForFigure5D/max_matrix_calcium_levels.xlsx]

## Sheet: 3M
Figure 3m			Δmax
	WT	AnxA5KO	WT_siVDAC1	AnxA5KO_siVDAC1	WT_siVDAC1_VDAC2-OE	AnxA5KO_siVDAC1_VDAC2-OE	WT_siVDAC1_VDAC3-OE	AnxA5KO_siVDAC1_VDAC3-OE
	1.42354	0.433907	1.48405	0.193908	0.686297	0.266072	0.20562	0.26228
	1.90364	0.853034	0.810008	0.131654	1.04669	0.365339	0.150587	0.259611
	1.54468	0.160993	0.546839	0.118443	0.775551	0.359961	0.213952	0.167107
	0.915911	0.321352	0.682685	0.224223	0.774728	0.665556	0.6748	0.293721
	2.69637	0.423151	0.424218	0.374185	1.25136	0.884946	1.31828	0.124118
	0.42612	0.315849	0.096108	0.330739	0.370772	0.483474	0.346734	0.151431
	0.554057	0.26459	0.429333	0.356116	0.231587	0.327025	0.532557	0.360662
	1.47721	0.845544	0.521213	0.230866	0.798518	0.2802	0.956654	0.377141
	2.60592	0.240462	0.370338	0.198136	1.05583	0.26937	0.797738	0.224248
	0.745466	0.421782	0.945854	0.045193	1.26627	0.179643	0.950634	0.324043
	0.922039	0.265052	0.437185	0.25689	1.81053	0.399813	0.341218	0.206708
	1.40626	0.236875	0.450651	0.235111	1.7256	0.242933	0.259282	0.202293
	0.463556	0.193505	0.368115	0.322936	0.682444	0.278905	0.24299	0.170626
	1.28271	0.250393	0.489844	0.167579	0.355811	0.285479	0.519621	0.290793
	1.2368	0.301884	0.2802	0.778092	0.280921	0.449013	0.935169	0.178261
	0.180857	1.8048	1.04732	0.709479	0.295743	0.559475	1.03338	0.159252
	0.362839	0.495907	0.391575	0.070049	1.74449	0.528125	0.601715	0.256538
	0.422693	0.52439	0.524938	0.086557	2.51993	0.935438	0.211377	0.475731
	0.260489	0.698884	0.39131	0.293613	0.741228	0.294782	0.813013	0.582782
	1.43415	2.63377	0.389338	0.292321	1.34518	0.437369	0.116895	0.328692
	2.23013	1.67848	0.559169	0.165885	0.525677	1.04345	0.993259	0.341807
	0.880352	0.477921	0.836721	0.313159	0.413733	0.461443	0.5918	0.312551
	1.16777	0.109541	0.1113	0.141613	0.564716	0.414323	0.478989	0.244577
	1.02452	0.078816	0.750086	0.095459	0.365707	0.132752	0.039389	0.227644
	1.79882	0.124703	0.639829	0.597462	0.844352	0.306041	0.354744	0.295303
	0.891239	0.264254	1.0676	0.519069	0.764013	0.33672	0.182489	0.156889
	0.178993	0.238997	0.646743	0.758875	0.806161	0.117836	0.191444	0.226841
	0.707631	0.14748	0.38333	0.304575	0.984279	0.094957	0.236103	0.164072
	1.04585	0.371467	0.47319	0.319111	0.799989	0.092857	0.29512	0.218326
	0.959287	0.463316	0.168269	0.249359	0.220487	0.305962	0.235989	0.248085
	0.601118	0.407192	0.740057	0.78216	1.81892	0.412802	0.298715	0.752225
	0.655059	1.39654	0.449118	0.286847	2.39834	0.416928	0.706885	0.276734
	0.831811	0.052467	0.976789	0.060732	1.61752	0.344013	1.39304	0.285644
	0.65788	0.423798	0.54297	1.33003	0.990185	0.365643	1.31103	0.471697
	1.43354	0.243075	0.1027	0.621423	2.1305	0.472207	0.537825	0.414557
	1.46986	0.212041	0.085335	0.797723	2.01896	0.541208	0.551157	0.230656
	1.51916	0.245433	0.06771	0.408927	0.788956	0.825502	0.811225	0.128964
	1.3098	0.369959	0.063855	0.417565	0.371702	0.575633	0.783768	0.284713
	1.39932	0.062339	0.070132	0.183297	0.47319	0.399987	0.823103	0.701843
	1.46998	0.073595	0.096326	0.329818	0.616546	0.263588	0.79994	0.54687
		0.144813	0.65752	0.504148	0.79862	0.734605	0.72797	0.254744
		0.56532	1.63681	0.104258	0.565066	0.325822	0.636568	0.233603
		0.427213	1.94404	0.508423		0.277545	0.557365	0.442705
		0.448295	0.595028				0.96349	0.663967
		0.090203					1.39698	0.484985
		0.560261					1.14872	0.540539
		1.20347					0.298865	0.212498
							0.523488	0.343126
							0.812127
							1.16357
