# Supplementary material for: Annexin A5 controls VDAC1-dependent mitochondrial Ca2+ homeostasis and determines cellular susceptibility to apoptosis
Source: EMBO J. 2025 May 9;44(12):3413–47. doi: 10.1038/s44318-025-00454-9 (PMC12170872; doi:10.1038/s44318-025-00454-9)
Supplement: Supplementary file 9 — Source data Fig. 5 [file 44318_2025_454_MOESM9_ESM.zip › Figure 5/EMBOJ-2024-119002_SourceDataForFigure5E/AnxA5_distribution_in_mito_and_cyto.xlsx]

## Sheet: 5C
Figure 5c	Distance of AnxA5 from OMM in nm
	Basal	Histamine
	22	24
	158	72
	164	82
	86	38
	40	90
	48	32
	86	38
	52	164
	18	92
	46	72
	112	90
	10	24
	64	18
	92	20
	62	78
	24	32
	42	16
	88	24
	44	50
	56	74
	32	70
	22	16
	72	86
	118	110
	40	62
	54	212
	116	202
	46	194
	42	124
	24	104
	116	14
	86	136
	74	114
	30	86
	142	92
	42	6
	136	44
	16	28
	108	26
	56	118
	12	44
	52	64
	16	148
	104	220
	18	46
	2	80
	104	98
	88	100
	44	68
	88	80
	108	46
	68	6
	28	94
	88	30
	26	208
	118	84
	44	184
	64	124
	148	-284
	46	-108
	80	-352
	98	-336
	6	-312
	44	-276
	28	-296
	104	-272
	14	-300
	136	-128
	114	-232
	86	-188
	92	-168
	38	-376
	164	-348
	92	-184
	72	-136
	90	-152
	24	-180
	18	-180
	20	-124
	24	-172
	72	-204
	82	-176
	38	-336
	90	-124
	32	-252
	24	-308
	50	-84
	74	-64
	70	-72
	16	-216
	86	-16
	110	-220
	62	-272
	124	-108
	78	-152
	32	-256
	16	-144
	100	-288
	68	-324
	80	-28
	46	-236
	6	-156
	94	-36
	30	-36
	84	-264
	124	-288
	-148	-392
	-12	-76
	-148	-240
	-348	-56
	-384	-88
	-356	-92
	-260	-216
	-124	-380
	-164	-360
	-284	-264
	-168	-248
	-360	-164
	-268	-128
	-268	-20
	-228	-36
	-164	-40
	-256	-220
	-124	-48
	-40	-28
	-272	-332
	-268	-76
	-376	-296
	-380	-308
	-116	-88
	-236	-272
	-276	-336
	-132	-340
	-208	-200
	-304	-176
	-384	-324
	-128	-16
	-8	-60
	-384	-144
	-132	-200
	-136	-84
	-372	-32
	-376	-16
	-180	-152
	-176	-196
	-320	-188
	-384	-40
	-84	-128
	-248	-388
	-88	-248
	-92	-232
	-168	-312
	-276	-256
	-260	-232
	-208	-88
	-100	-196
	-136	-188
	-184	-300
	-212	-284
	-304	-356
	-152	-392
	-304	-232
	-176	-8
	-328	-308
	-308	-292
	-352	-308
	-44	-76
	-252	-324
	-248	-300
	-356	-116
	-80	-56
	-360	-104
	-44	-172
	-236	-324
	-392	-288
	-284	-8
	-304	-28
	-320	-144
	-280	-368
	-28	-340
	-392	-256
	-364	-272
	-188	-380
	-228	-188
	-360	-16
	-380	-192
	-4	-120
	-316	-372
	-356	-316
	-348	-156
	-368	-64
	-124	-148
	-92	-144
	-88	-256
	-244	-372
	-148	-220
	-152	-40
	-248	-116
	-64	-32
	-232	-368
	-264	-92
	-232	-192
	-312	-24
	-124	-324
	-32	-200
	-168	-208
	-304	-304
	-84	-148
	-96	-80
	-132	-56
	-180	-152
	-244	-36
	-204	-332
	-396	-160
	-348	-60
	-164	-48
	-184	-248
	-248	-128
	-4	-308
	-284	-176
	-44	-160
	-368	-320
	-60	-288
	-348	-340
	-60	-160
	-168	-256
	-224	-60
	-176	-24
	-364	-56
	-16	-40
	-228	-388
	-72	-172
	-32	48
	-324	10
	-316	4
	-392	18
	-264	44
	-300	18
	-292	4
	-176	8
	-328	6
	-364	42
	-364	34
	-316	28
	-312	14
	-296	14
	-304	10
	-92	26
	-188	6
	-108	4
	-188	26
	-208	38
	-96	16
	-332	-2484
	-332	-2244
	-16	-1100
	-52	-1344
	-348	-640
	-216	-660
	-244	-404
	-164	-1560
	16	-1544
	12	-488
	2	-368
	14	-96
	-1300	-408
	-1584	-1264
	-1404	-1548
	-1312	-976
	-188	-472
	-1100	-852
	-548	-2284
	-772	-604
	-2152	-72
	-1108	-624
	-1712	-1860
	-2724	-1140
	-5352	-1656
	-4792	-748
	-6356	-1512
	-7788	-1480
	-6588	-1832
	-5580	-1316
	-4032	-1036
	-3900	-1460
	-3944	-944
	-3256	-2436
	-2452	-832
	-2404	-760
	-2452	-76
	-1884	-1456
	-1004	-1760
	-1152	-2392
	-704	-1432
	-1024	-2848
	-456	-2812
	-92	-2000
	-168	-2044
	-168	18
	-2668	8
	-1972	2
	-1052	28
	-460	8
	-3428	44
	-1312	50
	-1256	12
	-1508	-4424
	-1460	-4524
	-812	-3936
	-1400	-2788
	-532	-2732
	-908	-2932
	-864	-2156
	-1732	-3516
	-828	-2144
	-324	-1880
	-648	-1856
	-904	-320
	-2036	-312
	-1940	-284
	-2160	-332
	-1928	-240
	-1108	-104
	-2920	-400
	-1744	-2172
	-628	-2412
	-1296	-2420
	-984	-3216
	-2300	-2340
	-2804	-1604
	-2836	-1532
	-2608	-1956
	-680	-932
	-952	-2020
	-2148	-280
	-1284	-720
	-944	-488
	-620	-476
	-168	-284
	-1256	-228
	-2344	-1000
	-2812	-760
	-2828	-336
	-1596	-364
	-2240	-76
	-1540	-124
	-920	-452
	-524	-272
	-148	-24
	-1440	-2668
	-1452	-2712
	-1776	-2688
	-520	-1744
	-1524	-4724
		-2788
		-1884
		-1956
		-1468
		-8
		-1796
		-1804
		-1616
		-1544
		-116
		-1292
		-124
		-160
		-184
		-196
		-1788
		-420
		-448
		-648
		-1544
		-1108
		-1076
		-996
		-996
		-1168
		-1608
		-1344
		-968
		-1756
		-1476
		-1696
		-1648
		-1108
		-2384
		-2156
		-2436
		-3500
		-3476
		-504
		-588
		-2012
		-1320
		-2752
		-2064
		-4308
		-2032
		-2724
		-2464
		-1864
		-1856
		-1356
		-1200
		-1180
		-1060
		-864
		-256
		-264
		-984
		-864
		-160
		-3980
		-1000
		-476
		-996
		-1136
		-3112
		-3500
		-1276
		-392
		-56
		-116
		-144
		-14904
		-12676
		-10768
		-9932
		-7900
		-7168
		-4304
		-3320
		-2980
		-3428
		-1344
		-1064
		-332
		-1156
		-1528
		-3560
		-3204
		-2172
		-3172
		-3496
		-1016
		-4528
		-3792
		-1796
		-1716
		-2032
		-4220
		-3056
		-3036
		-2676
		-3620
		-2812
		-2412
		-2160
		-2404
		-1536
		-1628
		-560
		-740
		-1040
		-556
		-1068
		-1992
		-336
		-740
		-448
		-760
		-1148
		-1216
		-1668
		-3040
		-2624
		-1492
		-1004
		-984
		-1656
		-1288
		-1096
		-2976
		-2744
		-3848
		-3800
		-3712
		-3184
		-2856
		-2180
		-872
		-512
		-516
		-2040
		-2092
		-2328
		-1968
		-2160
		-2300
		-1732
		-2044
		-1876
		-2452
		-2572
		-2784
		-2916
		-3600
		-3584
		-3628
		-4056
		-4056
		-4156
		-3708
		-3220
		-3052
		-3320
		-2624
		-2060
		-1268
		-884
		-656
		-316
		-1992
		-2540
		-3320
		-3044
		-2832
		-2936
		-2248
		-2160
		-2100
		-1036
		-1800
		-920
		-1276
		-200
		-1416
		-976
		-1068
		-1744
		-688
		-468
		-1532
		-1668
		-940
		-44
		-176
		-1004
		-288
		-220
		-1112
		-240
		-176
		-8
		-204
		-592
		-620
		-1620
		-2224
		-808
		-808
		-1284
		-584
		-2556
		-1248
		-1620
		-2280
		-2232
		-1416
		-1392
		-1668
		-2904
		-2912
		-3240
		-3508
		-3532
		-3584
		-3748
		-1644
		-504
		-960
		-1344
