# Supplementary material for: Annexin A5 controls VDAC1-dependent mitochondrial Ca2+ homeostasis and determines cellular susceptibility to apoptosis
Source: EMBO J. 2025 May 9;44(12):3413–47. doi: 10.1038/s44318-025-00454-9 (PMC12170872; doi:10.1038/s44318-025-00454-9)
Supplement: Supplementary file 9 — Source data Fig. 5 [file 44318_2025_454_MOESM9_ESM.zip › Figure 5/EMBOJ-2024-119002_SourceDataForFigure5f/AnxA5_distribution_relative_occurance.xlsx]

## Sheet: 5D
Figure 5d	relative occurance of total
	distance from OMM in nm	Basal	Histamine
	-400	0	0.00974026
	-380	0.0367647	0.0227273
	-360	0.0441177	0.025974
	-340	0.0330882	0.0194805
	-320	0.0294118	0.0519481
	-300	0.0477941	0.0454546
	-280	0.0220588	0.0422078
	-260	0.0367647	0.0292208
	-240	0.0330882	0.0422078
	-220	0.0294118	0.0324675
	-200	0.0220588	0.0292208
	-180	0.0294118	0.0422078
	-160	0.0551471	0.0487013
	-140	0.0220588	0.0422078
	-120	0.0367647	0.0324675
	-100	0.0110294	0.025974
	-80	0.0404412	0.0292208
	-60	0.0147059	0.038961
	-40	0.0183823	0.038961
	-20	0.0110294	0.0422078
	0	0.0220588	0.025974
	20	0.0661765	0.0811688
	40	0.0698529	0.0519481
	60	0.0661765	0.0324675
	80	0.0551471	0.0324675
	100	0.0698529	0.0357143
	120	0.0441177	0.012987
	140	0.0147059	0.00974026
	160	0.0110294	0.00324675
	180	0.00735294	0.00324675
	200	0	0.00649351
	220	0	0.012987
	240	0	0
