# Supplementary material for: Annexin A5 controls VDAC1-dependent mitochondrial Ca2+ homeostasis and determines cellular susceptibility to apoptosis
Source: EMBO J. 2025 May 9;44(12):3413–47. doi: 10.1038/s44318-025-00454-9 (PMC12170872; doi:10.1038/s44318-025-00454-9)
Supplement: Supplementary file 10 — EV and Appendix Figure Source Data [file 44318_2025_454_MOESM10_ESM.zip › EMBOJ-2024-119002R1-EV_and_Appendix_Figures_Source_Data-sd/Fig. EVs source file.zip/Fig EV1/EV1 M/Representative_matrix_Ca┬▓Γü║_traces.xlsx]

## Sheet: EV1M
Figure EV1M				Ratio (F535/F480)/R0
	Time	shControl	shAnxA5	shControl + CGP37157	shAnxA5 + CGP37157
	0	0.999911	1.03241	1.00467	1.00953
	0.0216333	1.00564	1.02274	1.00547	1.00969
	0.0432167	1.00032	1.02841	0.996889	1.00493
	0.0648	1.00773	1.02753	1.01483	1.0107
	0.0863833	1.00576	1.02593	0.999271	1.00307
	0.107967	1.01148	1.02058	1.00484	1.0036
	0.129917	1.01155	1.02484	1.00494	1.00418
	0.151517	0.994439	1.02125	0.99218	1.00278
	0.173467	0.99766	1.02473	1.00052	1.00379
	0.1954	1.01376	1.02064	0.996273	1.00364
	0.216983	1.01621	1.0254	1.00145	1.0016
	0.238567	1.00386	1.02473	0.997937	1.00161
	0.26015	1.0123	1.02347	0.997956	1.00028
	0.282097	1.00909	1.02836	0.997443	0.998735
	0.303678	1.00592	1.02237	1.00985	0.998843
	0.32526	0.994124	1.02126	1.00035	0.999466
	0.346858	1.00278	1.01857	0.99892	0.998674
	0.368472	1.00362	1.01932	0.997012	1.00172
	0.390085	0.998747	1.01963	0.995944	0.99937
	0.4117	1.0086	1.02018	0.995981	0.995181
	0.43364	1.00942	1.02488	0.992868	0.999023
	0.455628	1.00652	1.02125	0.999526	1.00173
	0.4776	1.01065	1.01196	0.999876	1.00044
	0.499215	1.00554	1.01868	0.992519	0.995422
	0.52117	1.01485	1.01245	0.998515	0.998086
	0.543127	0.99927	1.01951	0.994865	0.998361
	0.565083	1.0105	1.0125	1.00401	0.999986
	0.58668	1.00747	1.01918	1.00415	0.997043
	0.608262	1.0029	1.01886	0.990128	0.99985
	0.630235	1.00915	1.01939	1.00144	0.998387
	0.651833	1.00987	1.01855	0.995114	0.994898
	0.673447	1.00784	1.01502	0.996123	0.999502
	0.69506	1.00686	1.01781	0.995429	0.999927
	0.716643	0.996514	1.01722	1.00054	1.00036
	0.738257	1.00357	1.01026	0.989582	0.995174
	0.760197	1.01589	1.01549	0.99317	0.998907
	0.781812	0.995919	1.01549	0.999697	0.999453
	0.803425	1.00028	1.02124	0.996335	0.995909
	0.825397	1.01022	1.00985	0.994121	0.998378
	0.847353	1.00846	1.01674	0.998323	1.00388
	0.868983	1.0059	1.01617	0.995595	0.998685
	0.890582	1.00635	1.01934	0.993338	0.996564
	0.912522	1.00755	1.01267	0.998425	0.998242
	0.934135	1.00488	1.0202	0.997169	0.997272
	0.95575	1.01066	1.01703	1.00093	0.994229
	0.977363	1.0117	1.00742	0.995541	0.999813
	0.998995	0.999304	1.01421	1.00085	0.997761
	1.02062	1.00259	1.01865	0.990538	0.997467
	1.04224	1.00259	1.01744	0.996841	0.997935
	1.06384	0.994463	1.01648	0.994213	0.997027
	1.08509	1.01313	1.01827	0.997952	0.998813
	1.10672	1.00908	1.01021	0.99876	0.99962
	1.12832	1.0107	1.01468	0.994913	0.997715
	1.1499	1.00197	1.01476	0.995915	0.997413
	1.17152	1.00521	1.01348	0.995559	0.996482
	1.19342	1.00651	1.01872	0.996061	0.998118
	1.2154	1.01272	1.01453	0.99974	0.99702
	1.237	0.995602	1.01783	0.998596	1.00014
	1.25858	1.00421	1.01914	1.00173	0.999169
	1.28016	1.00885	1.01704	0.995221	0.996537
	1.30174	1.00647	1.02527	0.999894	0.999411
	1.32339	1.00056	1.01697	1.00121	0.998321
	1.34497	1.00209	1.01491	0.998511	0.999555
	1.36655	1.02043	1.02026	0.996475	0.999745
	1.38813	1.00539	1.01648	0.99486	0.997166
	1.40975	1.00763	1.0128	0.992473	0.996386
	1.43134	1.01479	1.01288	1.0014	1.00215
	1.45328	1.00385	1.01832	0.99548	0.997606
	1.47487	0.999984	1.01273	1.00452	1.00036
	1.49646	0.998153	1.02249	0.994565	0.996283
	1.51806	0.997888	1.012	0.998774	0.997399
	1.53964	1.00513	1.01766	1.00314	0.997912
	1.56123	1.00322	1.01958	0.990239	0.998592
	1.58316	1.00123	1.01519	0.997285	0.99842
	1.60475	1.00745	1.02161	1.00221	1.00008
	1.62633	1.00564	1.01423	1.00541	0.998277
	1.64794	1.0112	1.01742	1.00249	0.997106
	1.66954	1.01249	1.02236	0.999371	1.00008
	1.69114	1.01692	1.02032	0.996926	0.997831
	1.71308	1.00071	1.01839	0.99572	0.999146
	1.73466	1.00631	1.02059	1.0007	0.995127
	1.75627	1.01308	1.01569	0.997827	0.999024
	1.77785	1.01507	1.02309	0.999685	0.996979
	1.79944	1.00956	1.017	0.999081	0.998401
	1.82102	1.01078	1.01737	0.994398	0.996886
	1.84298	1.00417	1.01987	0.996588	1.00045
	1.86456	1.001	1.01817	0.996771	1.00023
	1.8862	1.00196	1.01048	0.9919	1.00156
	1.90814	1.00837	1.01766	1.00004	1.00093
	1.92972	1.01089	1.02084	1.00038	1.0006
	1.95168	1.00417	1.00494	1.00527	0.999725
	1.97362	1.00999	1.01869	1.00492	1.00098
	1.99522	1.02243	1.02042	1.00014	0.999386
	2.01646	1.0054	1.02473	0.994925	0.997785
	2.03804	1.01676	1.01489	1.00354	0.998142
	2.05962	1.01275	1.01913	0.995618	0.999185
	2.0812	1.0268	1.01834	0.999134	0.998787
	2.10316	1.01195	1.01481	0.993858	0.996626
	2.12476	1.02131	1.02124	1.00219	0.998438
	2.14634	1.01026	1.01863	0.999162	0.997638
	2.16794	1.01709	1.02885	1.00619	0.99585
	2.18952	1.02218	1.0276	1.00278	1.00252
	2.21147	1.01892	1.0297	1.01095	1.00197
	2.23305	1.01819	1.02591	1.00781	1.00223
	2.25501	1.02882	1.02186	1.01668	1.0102
	2.27659	1.03054	1.02535	1.02099	1.02112
	2.29853	1.05209	1.028	1.03704	1.03158
	2.32047	1.0719	1.03603	1.05309	1.04642
	2.34243	1.07153	1.05224	1.07032	1.0718
	2.36404	1.10586	1.07949	1.11091	1.07953
	2.38598	1.16864	1.09988	1.17222	1.10247
	2.40758	1.21185	1.14222	1.21015	1.12853
	2.42954	1.25687	1.15421	1.25099	1.14771
	2.45151	1.28363	1.16836	1.2854	1.16537
	2.47345	1.31521	1.17666	1.31796	1.17594
	2.49542	1.31309	1.18975	1.32995	1.18512
	2.51739	1.31698	1.20477	1.35533	1.19597
	2.53935	1.31102	1.20618	1.35275	1.19557
	2.56129	1.34371	1.20663	1.37806	1.2136
	2.58324	1.33361	1.20827	1.40043	1.21839
	2.6052	1.30994	1.20119	1.38552	1.21631
	2.62716	1.32396	1.20352	1.40193	1.2213
	2.64874	1.30898	1.19849	1.39952	1.22298
	2.67069	1.29872	1.20682	1.40033	1.22449
	2.69265	1.30012	1.19744	1.40823	1.23343
	2.71461	1.30995	1.19712	1.41521	1.22469
	2.73655	1.3009	1.19706	1.42725	1.23213
	2.75814	1.28674	1.19179	1.42577	1.23144
	2.77992	1.29757	1.19005	1.40826	1.23112
	2.80186	1.28373	1.1867	1.4181	1.23409
	2.82348	1.27607	1.18127	1.42494	1.22742
	2.8455	1.28378	1.1798	1.42705	1.22909
	2.86709	1.2838	1.18212	1.4213	1.22675
	2.88903	1.27534	1.17412	1.42876	1.2289
	2.91063	1.26717	1.17505	1.44046	1.23376
	2.93257	1.26823	1.16854	1.42439	1.23184
	2.95453	1.2609	1.17746	1.43098	1.22799
	2.97648	1.25261	1.16187	1.43338	1.22941
	2.99842	1.26991	1.1609	1.43879	1.2314
	3.02	1.26279	1.15778	1.41918	1.23253
	3.04162	1.26369	1.15375	1.44047	1.23477
	3.0632	1.25056	1.15593	1.42139	1.22938
	3.08516	1.24297	1.14988	1.41826	1.23307
	3.10676	1.25072	1.15648	1.41517	1.22848
	3.1287	1.23409	1.1487	1.40981	1.23535
	3.15029	1.24156	1.14258	1.42631	1.23378
	3.17188	1.23224	1.14449	1.41243	1.23178
	3.19383	1.22924	1.14512	1.43751	1.22897
	3.21541	1.24376	1.14608	1.42748	1.2308
	3.23745	1.2173	1.14077	1.41828	1.22651
	3.25903	1.22394	1.1417	1.41671	1.22764
	3.28097	1.233	1.12932	1.42003	1.23073
	3.30293	1.22267	1.12902	1.41475	1.23034
	3.32451	1.22861	1.13543	1.4095	1.22963
	3.34646	1.21897	1.13827	1.42792	1.2245
	3.36805	1.21379	1.1186	1.40436	1.22942
	3.38966	1.21615	1.13142	1.434	1.22523
	3.41126	1.21513	1.12248	1.40922	1.22846
	3.43284	1.22242	1.12611	1.40868	1.22781
	3.45478	1.21034	1.12339	1.41505	1.22409
	3.47638	1.20144	1.12686	1.39997	1.22309
	3.4981	1.2128	1.12377	1.39669	1.22499
	3.51969	1.20176	1.12364	1.40102	1.22591
	3.54128	1.21171	1.12322	1.40756	1.22579
	3.56288	1.21682	1.1292	1.40688	1.22338
	3.5845	1.21203	1.11495	1.40682	1.22307
	3.60608	1.19572	1.12019	1.4082	1.22273
	3.62802	1.20908	1.11675	1.41473	1.22452
	3.64997	1.20572	1.11356	1.39012	1.22319
	3.67157	1.19845	1.11762	1.41143	1.21946
	3.69333	1.19806	1.11392	1.41052	1.22356
	3.71495	1.20231	1.11555	1.42166	1.21718
	3.73658	1.1946	1.1069	1.40594	1.2218
	3.75854	1.19974	1.1097	1.41554	1.22303
	3.78013	1.19682	1.10901	1.40589	1.22234
	3.80176	1.19936	1.11288	1.40784	1.21664
	3.82336	1.20183	1.11183	1.39989	1.22004
	3.84532	1.20261	1.10817	1.40257	1.21966
	3.86726	1.17667	1.10964	1.40726	1.22214
	3.88884	1.18428	1.1119	1.38517	1.21644
	3.91044	1.17843	1.11319	1.40037	1.21379
	3.93205	1.20433	1.10475	1.39674	1.22256
	3.95402	1.1981	1.11111	1.39523	1.21978
	3.97562	1.19275	1.10377	1.40704	1.21776
	3.99723	1.1894	1.10441	1.40153	1.21731
	4.01917	1.192	1.10673	1.3966	1.21529
	4.0408	1.16712	1.11034	1.39427	1.2129
	4.06278	1.18802	1.11051	1.38978	1.21161
	4.08407	1.1926	1.10366	1.3999	1.21336
	4.106	1.19032	1.10284	1.38268	1.20847
	4.1276	1.17403	1.10146	1.37458	1.21171
	4.1492	1.17421	1.10005	1.39141	1.2107
