# Supplementary material for: Annexin A5 controls VDAC1-dependent mitochondrial Ca2+ homeostasis and determines cellular susceptibility to apoptosis
Source: EMBO J. 2025 May 9;44(12):3413–47. doi: 10.1038/s44318-025-00454-9 (PMC12170872; doi:10.1038/s44318-025-00454-9)
Supplement: Supplementary file 10 — EV and Appendix Figure Source Data [file 44318_2025_454_MOESM10_ESM.zip › EMBOJ-2024-119002R1-EV_and_Appendix_Figures_Source_Data-sd/Fig. EVs source file.zip/Fig EV1/EV1 L/western_blot_quantification.xlsx]

## Sheet: EV1I
Figure EV1I	Relative fold change
	shControl	shAnxA5
	0.999042	0.04029
	0.973974	0.0308189
		1.5133	1.64956
		1.73114	1.44
		1.74589	1.91861
			1.68974
			1.7917
			1.87358
			1.7417
			1.91646
			1.88285
			1.83839
			1.90881
			2.08078
			1.98255
			1.77606
			1.64398
			1.91007
			1.84597
