# Supplementary material for: Annexin A5 controls VDAC1-dependent mitochondrial Ca2+ homeostasis and determines cellular susceptibility to apoptosis
Source: EMBO J. 2025 May 9;44(12):3413–47. doi: 10.1038/s44318-025-00454-9 (PMC12170872; doi:10.1038/s44318-025-00454-9)
Supplement: Supplementary file 10 — EV and Appendix Figure Source Data [file 44318_2025_454_MOESM10_ESM.zip › EMBOJ-2024-119002R1-EV_and_Appendix_Figures_Source_Data-sd/Fig. EVs source file.zip/Fig EV1/EV1 E/Representative_matrix_Ca┬▓Γü║_traces.xlsx]

## Sheet: EV1E
Figure EV1E		Ratio (535/480)
	Time	WT	AnxA5-KO
	0	2.99572	2.92107
	0.02184	2.99892	2.92086
	0.05525	3.00446	2.91659
	0.08853	2.99787	2.91813
	0.121873	2.99297	2.91909
	0.155287	2.9928	2.9081
	0.188545	2.99917	2.9031
	0.22194	2.989	2.91156
	0.2552	2.97316	2.90744
	0.288545	2.9823	2.9092
	0.321905	2.9785	2.91077
	0.355632	2.97214	2.89949
	0.388527	2.98491	2.90646
	0.42187	2.97546	2.90991
	0.455248	2.97842	2.90726
	0.488577	2.97672	2.90044
	0.521887	2.97698	2.90671
	0.55523	2.97444	2.90123
	0.58856	2.97796	2.9034
	0.62192	2.98248	2.89861
	0.655213	2.96949	2.90122
	0.688573	2.96634	2.90689
	0.721835	2.97237	2.90422
	0.755247	2.96614	2.90551
	0.788573	2.96766	2.89568
	0.8219	2.96702	2.88662
	0.855228	2.96683	2.89693
	0.888555	2.95936	2.90031
	0.921883	2.96274	2.899
	0.95521	2.9684	2.90128
	0.988538	2.95617	2.90362
	1.02187	2.96072	2.90566
	1.05524	2.95894	2.9006
	1.08859	2.96046	2.89776
	1.1219	2.96359	2.8987
	1.15523	2.96559	2.89553
	1.1885	2.9651	2.90103
	1.22193	2.95611	2.89689
	1.25519	2.95712	2.89519
	1.2885	2.95942	2.89801
	1.32191	2.95134	2.89382
	1.35524	2.95216	2.90247
	1.38852	2.95041	2.9019
	1.42186	2.95698	2.9
	1.45519	2.95187	2.8966
	1.48852	2.95268	2.90142
	1.52188	2.9493	2.89299
	1.55526	2.9423	2.89866
	1.58855	2.94561	2.89709
	1.62186	2.95266	2.8859
	1.65522	2.93496	2.8909
	1.68853	2.93601	2.89762
	1.72185	2.94483	2.89464
	1.75522	2.94039	2.89379
	1.78853	2.94552	2.8901
	1.82186	2.93671	2.89409
	1.85519	2.93724	2.88443
	1.88857	2.93801	2.89064
	1.92184	2.93304	2.89108
	1.95517	2.92817	2.8868
	1.98856	2.93447	2.88734
	2.02186	2.93078	2.88526
	2.05524	2.9423	2.88416
	2.0886	2.9326	2.88074
	2.12191	2.93837	2.88371
	2.15517	2.94254	2.88462
	2.1886	2.94679	2.88281
	2.22184	2.92517	2.88272
	2.25517	2.92881	2.8758
	2.28859	2.93136	2.87342
	2.32184	2.9175	2.88112
	2.35527	2.92849	2.90512
	2.38856	2.97074	2.95289
	2.42192	3.06069	3.06233
	2.45527	3.17187	3.28382
	2.48854	3.42392	3.46999
	2.52187	3.79648	3.61724
	2.55518	4.25042	3.7205
	2.58851	4.63909	3.78
	2.62192	4.87158	3.80671
	2.65523	4.97539	3.82336
	2.68853	5.00871	3.79876
	2.72185	5.01424	3.80316
	2.75518	4.98394	3.79189
	2.78857	4.91379	3.76667
	2.82192	4.87641	3.77584
	2.85525	4.77851	3.77417
	2.88857	4.71339	3.7775
	2.92187	4.65884	3.78648
	2.9552	4.62276	3.80394
	2.98853	4.58806	3.82649
	3.02192	4.55344	3.83524
	3.0552	4.55052	3.82946
	3.08852	4.53631	3.82251
	3.12194	4.51797	3.83547
	3.1552	4.51257	3.81959
	3.18854	4.50731	3.81132
	3.22188	4.50376	3.82444
	3.2552	4.50524	3.81216
	3.28854	4.48894	3.8231
	3.32185	4.48956	3.82299
	3.35523	4.47642	3.811
	3.3885	4.44933	3.83177
	3.42192	4.4191	3.8365
	3.45526	4.40546	3.83258
	3.48855	4.39566	3.83556
	3.52191	4.3653	3.84183
	3.55524	4.34373	3.84037
	3.58859	4.3363	3.84829
	3.62188	4.33934	3.82836
	3.65521	4.32502	3.8401
	3.68853	4.31338	3.83461
	3.7219	4.33297	3.83457
	3.75526	4.30689	3.82422
	3.78853	4.30084	3.81543
	3.82185	4.27927	3.83036
	3.85524	4.238	3.81247
	3.88857	4.2408	3.80521
	3.92191	4.21319	3.78706
	3.95524	4.17362	3.78471
	3.98859	4.16614	3.77547
	4.02186	4.15614	3.75813
	4.0552	4.13629	3.74922
	4.08853	4.13011	3.7608
	4.12185	4.11089	3.74696
	4.15522	4.07986	3.74538
	4.18858	4.04807	3.74867
	4.22193	4.01376	3.72028
	4.25519	3.97597	3.70314
	4.28858	3.94797	3.69212
	4.32191	3.93258	3.65769
	4.3552	3.91363	3.64569
	4.38858	3.88946	3.62371
	4.42192	3.87661	3.59156
	4.45522	3.8431	3.57407
	4.48855	3.84824	3.55334
	4.52199	3.82259	3.5379
	4.55517	3.78736	3.52621
	4.58853	3.76592	3.50594
	4.62186	3.75354	3.49603
	4.6552	3.7123	3.47709
	4.68861	3.68899	3.46117
	4.72189	3.67218	3.44913
	4.75522	3.62638	3.43637
	4.78853	3.61572	3.42132
	4.82184	3.59246	3.41196
	4.85518	3.58041	3.39597
	4.88854	3.55662	3.39043
	4.92184	3.52797	3.38207
	4.95522	3.51813	3.3688
	4.98858	3.51352	3.36761
	5.02189	3.49392	3.35264
	5.05526	3.48093	3.35302
	5.08854	3.46737	3.33492
	5.12186	3.47308	3.33428
	5.15524	3.45471	3.32746
	5.18858	3.4422	3.32021
	5.22188	3.43674	3.31078
	5.25519	3.42293	3.31349
	5.2886	3.41452	3.30724
	5.32189	3.40926	3.30263
	5.35524	3.39171	3.30141
	5.38857	3.39848	3.3068
	5.42191	3.38909	3.30648
	5.45519	3.38738	3.28388
	5.48858	3.37768	3.29507
	5.52184	3.3584	3.29313
	5.55519	3.36474	3.28728
	5.58855	3.35871	3.28664
	5.62186	3.34597	3.27761
	5.65517	3.34302	3.27972
	5.68851	3.3298	3.2826
	5.72189	3.3373	3.26524
	5.75522	3.32986	3.2638
	5.78853	3.31141	3.26267
	5.82184	3.30654	3.26852
	5.8552	3.31247	3.25916
	5.88854	3.30601	3.25979
	5.92189	3.28798	3.25554
	5.95524	3.29297	3.25304
	5.98855	3.29998	3.25359
	6.02189	3.27817	3.24036
	6.05522	3.28092	3.24913
	6.08859	3.2803	3.23679
	6.12187	3.26134	3.24191
	6.1552	3.27288	3.23263
	6.18855	3.25713	3.2299
	6.22192	3.25442	3.22709
	6.2552	3.25151	3.21729
	6.28854	3.24576	3.22192
	6.32192	3.25458	3.22186
	6.35526	3.23004	3.22209
	6.38854	3.22757	3.2214
	6.42189	3.22574	3.22379
	6.45525	3.23214	3.21158
	6.48857	3.22438	3.20744
	6.52192	3.22611	3.21941
	6.55518	3.20421	3.23522
	6.58851	3.20811	3.24392
	6.62183	3.19137	3.23913
	6.65523	3.20183	3.30957
	6.68859	3.19076	3.31473
	6.72194	3.20369	3.30821
	6.75523	3.21072	3.30166
	6.78859	3.19573	3.27936
	6.82185	3.1977	3.2692
	6.85526	3.17641	3.26827
	6.88855	3.19351	3.2578
	6.9219	3.17981	3.24079
	6.95524	3.18373	3.24422
	6.98855	3.06275	3.2617
