# Supplementary material for: Annexin A5 controls VDAC1-dependent mitochondrial Ca2+ homeostasis and determines cellular susceptibility to apoptosis
Source: EMBO J. 2025 May 9;44(12):3413–47. doi: 10.1038/s44318-025-00454-9 (PMC12170872; doi:10.1038/s44318-025-00454-9)
Supplement: Supplementary file 10 — EV and Appendix Figure Source Data [file 44318_2025_454_MOESM10_ESM.zip › EMBOJ-2024-119002R1-EV_and_Appendix_Figures_Source_Data-sd/Fig. EVs source file.zip/Fig EV1/EV1 G/╬ömax_matrix_Ca┬▓Γü║_levels.xlsx]

## Sheet: EV1G
Figure 1EVG		Δmax
	Control	Anx5_KO
	0.968086	0.82813
	1.04162	0.615847
	1.27583	1.00189
	2.48519	1.24014
	3.53215	0.55587
	2.63476	0.450723
	3.15589	1.09601
	2.73486	1.06228
	1.12181	1.1315
		1.2408
		1.04355
		1.1714
