# Supplementary material for: Annexin A5 controls VDAC1-dependent mitochondrial Ca2+ homeostasis and determines cellular susceptibility to apoptosis
Source: EMBO J. 2025 May 9;44(12):3413–47. doi: 10.1038/s44318-025-00454-9 (PMC12170872; doi:10.1038/s44318-025-00454-9)
Supplement: Supplementary file 10 — EV and Appendix Figure Source Data [file 44318_2025_454_MOESM10_ESM.zip › EMBOJ-2024-119002R1-EV_and_Appendix_Figures_Source_Data-sd/Fig. EVs source file.zip/Fig EV1/EV1 H/Representative_cytosolic_Ca┬▓Γü║_traces.xlsx]

## Sheet: EV1H
Figure EV1H		Ratio (535/480)
	Time	WT	AnxA5-KO
	0	1.02686	0.987157
	0.0219033	1.02935	0.988852
	0.0552317	1.02549	0.987091
	0.0885417	1.02605	0.987152
	0.121903	1.02624	0.989018
	0.155213	1.02982	0.987117
	0.188543	1.02541	0.986267
	0.221853	1.0256	0.985725
	0.255247	1.02454	0.985259
	0.288557	1.02422	0.983919
	0.321923	1.02334	0.9843
	0.355212	1.02238	0.984859
	0.388557	1.02393	0.984405
	0.421952	1.02239	0.984283
	0.455378	1.02231	0.983449
	0.488555	1.02265	0.983127
	0.521867	1.0208	0.983732
	0.555228	1.02116	0.985308
	0.588588	1.01901	0.98447
	0.6219	1.01763	0.983313
	0.655177	1.01654	0.984727
	0.688522	1.0143	0.984851
	0.721967	1.01492	0.986216
	0.755325	1.01369	0.982184
	0.788587	1.01191	0.983166
	0.821932	1.01194	0.982595
	0.855293	1.00947	0.98116
	0.888548	1.00876	0.979292
	0.921882	1.00824	0.978514
	0.95529	1.00861	0.977943
	0.98857	1.00841	0.978808
	1.02188	1.00606	0.976895
	1.05521	1.00472	0.974989
	1.08854	1.00506	0.97689
	1.1219	1.00378	0.97576
	1.15522	1.00463	0.975897
	1.18859	1.0037	0.973538
	1.22185	1.00274	0.974049
	1.25526	0.999681	0.97435
	1.28856	1.00036	0.97447
	1.32189	1.00127	0.974902
	1.35524	0.999042	0.973232
	1.38858	1.00074	0.972816
	1.42191	0.998461	0.974665
	1.45522	0.999687	0.975392
	1.48856	0.999273	0.973083
	1.52191	1.00128	0.971408
	1.5552	0.998686	0.973811
	1.5886	0.997625	0.972807
	1.62184	0.99748	0.973394
	1.65517	0.997526	0.971731
	1.68853	0.999173	0.972539
	1.72184	0.998284	0.972567
	1.7552	0.996914	0.971527
	1.78856	0.998038	0.970663
	1.82186	0.997564	0.972708
	1.85522	0.996458	0.971165
	1.88855	0.997466	0.974584
	1.92186	0.996355	0.971105
	1.95525	0.996726	0.971308
	1.98851	0.998153	0.973202
	2.02184	0.996672	0.973174
	2.05518	1.0014	0.972378
	2.08853	0.997407	0.971157
	2.12187	0.997869	0.972461
	2.15518	0.997996	0.972253
	2.18853	0.995514	0.969903
	2.2219	0.996706	0.972417
	2.25525	0.995615	0.970988
	2.28859	0.997368	0.971169
	2.32189	0.995004	0.972594
	2.3552	0.996522	0.972164
	2.38853	0.995148	0.97711
	2.42185	1.25794	1.72283
	2.45521	2.42828	2.65339
	2.48854	3.04978	3.18007
	2.52184	3.93802	4.4888
	2.55523	4.07031	4.52972
	2.58854	3.96058	4.32625
	2.62187	3.7983	4.10893
	2.65518	3.59925	3.85844
	2.68857	3.45144	3.66784
	2.7219	3.35851	3.57426
	2.7552	3.31037	3.54106
	2.78851	3.30956	3.6021
	2.82192	3.34041	3.67333
	2.85523	3.3957	3.75264
	2.88856	3.41912	3.78191
	2.92193	3.4358	3.7791
	2.95521	3.42328	3.74054
	2.98852	3.38958	3.70463
	3.02193	3.39295	3.70101
	3.05519	3.32903	3.69378
	3.08852	3.30442	3.69427
	3.1219	3.30778	3.70211
	3.15526	3.29523	3.69403
	3.18852	3.30118	3.67712
	3.2219	3.2923	3.66391
	3.25524	3.29155	3.64038
	3.28858	3.27955	3.63079
	3.3219	3.25429	3.60859
	3.35519	3.24012	3.57672
	3.38859	3.22178	3.55631
	3.42184	3.18895	3.54817
	3.45521	3.16628	3.52532
	3.48855	3.1414	3.48407
	3.5219	3.119	3.4542
	3.55524	3.09345	3.39358
	3.5886	3.05551	3.35924
	3.62193	3.03461	3.32335
	3.65517	3.00899	3.29603
	3.68853	2.98278	3.24436
	3.72188	2.95421	3.2216
	3.75526	2.90725	3.18174
	3.78857	2.86531	3.12703
	3.82193	2.81677	3.07034
	3.8552	2.78289	3.01909
	3.88851	2.74565	2.96179
	3.92186	2.71571	2.9127
	3.95522	2.67305	2.86278
	3.98851	2.61808	2.809
	4.02187	2.56524	2.75345
	4.05524	2.50204	2.70048
	4.08851	2.44038	2.63535
	4.12193	2.38978	2.56483
	4.1552	2.32524	2.50546
	4.18858	2.27503	2.43258
	4.22191	2.21537	2.36903
	4.25527	2.15808	2.29345
	4.28851	2.08823	2.21272
	4.32184	2.02629	2.13889
	4.3552	1.96203	2.07077
	4.38853	1.89798	1.99728
	4.42192	1.83441	1.91805
	4.4552	1.76739	1.83186
	4.48851	1.71112	1.74388
	4.52191	1.65283	1.66181
	4.5552	1.59333	1.58114
	4.58853	1.53691	1.49985
	4.62189	1.47861	1.42333
	4.65522	1.43163	1.35036
	4.68859	1.37451	1.28278
	4.72185	1.33002	1.21846
	4.75526	1.28511	1.16336
	4.78859	1.24549	1.11163
	4.82185	1.21018	1.06689
	4.85518	1.17433	1.03012
	4.88852	1.14325	0.999866
	4.92192	1.11351	0.974676
	4.95519	1.08251	0.954486
	4.98857	1.05571	0.938208
	5.02187	1.03242	0.92659
	5.0552	1.00887	0.915566
	5.08859	0.988273	0.90717
	5.12188	0.971842	0.901733
	5.15523	0.958963	0.896232
	5.18857	0.948447	0.891678
	5.2219	0.937855	0.888074
	5.25523	0.929132	0.886116
	5.28854	0.922662	0.884175
	5.3219	0.919665	0.882151
	5.35524	0.916567	0.88092
	5.38859	0.911605	0.881326
	5.42188	0.910047	0.877219
	5.45523	0.908555	0.878069
	5.4885	0.906769	0.878392
	5.52193	0.903847	0.876703
	5.55523	0.903236	0.87612
	5.58857	0.90309	0.874498
	5.62185	0.903402	0.876128
	5.65526	0.901562	0.875116
	5.68854	0.900458	0.874098
	5.72191	0.899422	0.872634
	5.75522	0.900591	0.872986
	5.78857	0.90145	0.873273
	5.82191	0.899374	0.872841
	5.85524	0.898594	0.871486
	5.8886	0.899526	0.873284
	5.92186	0.89951	0.872499
	5.95519	0.897803	0.873431
	5.9886	0.896585	0.871176
