# Supplementary material for: Annexin A5 controls VDAC1-dependent mitochondrial Ca2+ homeostasis and determines cellular susceptibility to apoptosis
Source: EMBO J. 2025 May 9;44(12):3413–47. doi: 10.1038/s44318-025-00454-9 (PMC12170872; doi:10.1038/s44318-025-00454-9)
Supplement: Supplementary file 10 — EV and Appendix Figure Source Data [file 44318_2025_454_MOESM10_ESM.zip › EMBOJ-2024-119002R1-EV_and_Appendix_Figures_Source_Data-sd/Fig. EVs source file.zip/Fig EV5/EV5 B/Dimeric_state_of_VDAC1_cisplatin_treatment.xlsx]

## Sheet: EV5B
Figure 5EVB				Dimeric state of VDAC1 (fold change)
		WT				AnxA5-KO
	DMSO	VBIT-4	10 μM Cisp.	VBIT-4 + 10 μM Cisp.	DMSO	VBIT-4	10 μM Cisp.	VBIT-4 + 10 μM Cisp.
	1	0.650345	2.40558	1.10473	0.683897	0.712365	3.19028	0.866493
	1	0.567893	2.5744	0.542894	0.30942	0.413844	2.30121	0.611267
	1	0.610454	6.27574	1.57366	1.08805	1.12078	11.7944	1.65901
	1	0.747592	1.80425	0.820441	0.905376	1.0158	3.831	1.21285
