# Supplementary material for: Annexin A5 controls VDAC1-dependent mitochondrial Ca2+ homeostasis and determines cellular susceptibility to apoptosis
Source: EMBO J. 2025 May 9;44(12):3413–47. doi: 10.1038/s44318-025-00454-9 (PMC12170872; doi:10.1038/s44318-025-00454-9)
Supplement: Supplementary file 10 — EV and Appendix Figure Source Data [file 44318_2025_454_MOESM10_ESM.zip › EMBOJ-2024-119002R1-EV_and_Appendix_Figures_Source_Data-sd/Fig. EVs source file.zip/Fig EV5/EV5 E/percent_of_Anx5_and_PI_possitive.xlsx]

## Sheet: EV5E
Figure 5EVE					% of Anx5 and PI possitive
		DMSO	VBIT-4		10 μM Selenite.		VBIT-4 + 10 μM Selenite.
	WT	AnxA5-KO	WT	AnxA5-KO	WT	AnxA5-KO	WT	AnxA5-KO
	10	18	17	19	34	45	17	21
	10	12	11	12	41	62	23	38
	14	15	15	12	20	57	20	26
