# Supplementary material for: Annexin A5 controls VDAC1-dependent mitochondrial Ca2+ homeostasis and determines cellular susceptibility to apoptosis
Source: EMBO J. 2025 May 9;44(12):3413–47. doi: 10.1038/s44318-025-00454-9 (PMC12170872; doi:10.1038/s44318-025-00454-9)
Supplement: Supplementary file 10 — EV and Appendix Figure Source Data [file 44318_2025_454_MOESM10_ESM.zip › EMBOJ-2024-119002R1-EV_and_Appendix_Figures_Source_Data-sd/Fig. EVs source file.zip/Fig EV5/EV5 D/Dimeric_state_of_VDAC1_selenite_treatment.xlsx]

## Sheet: EV5D
Figure 5EVD				Dimeric state of VDAC1 (fold change)
		WT				AnxA5-KO
	DMSO	VBIT-4	10 μM Selenite.	VBIT-4 + 10 μM Selenite.	DMSO	VBIT-4	10 μM Selenite.	VBIT-4 + 10 μM Selenite.
	1	0.645166	4.17984	1.58338	1.14714	1.96519	9.13485	5.68612
	1	0.242398	3.30049	0.523236	0.340227	0.249747	9.55978	0.675275
	1	0.378676	4.77885	1.39463	0.482522	0.409478	7.00067	0.914613
