# Supplementary material for: Annexin A5 controls VDAC1-dependent mitochondrial Ca2+ homeostasis and determines cellular susceptibility to apoptosis
Source: EMBO J. 2025 May 9;44(12):3413–47. doi: 10.1038/s44318-025-00454-9 (PMC12170872; doi:10.1038/s44318-025-00454-9)
Supplement: Supplementary file 10 — EV and Appendix Figure Source Data [file 44318_2025_454_MOESM10_ESM.zip › EMBOJ-2024-119002R1-EV_and_Appendix_Figures_Source_Data-sd/Fig. EVs source file.zip/Fig EV2/EV2 C/Gold_particle_quantification.xlsx]

## Sheet: EV2C
Figure 2EVC		AnxA5 antibody		Rabbit antibody
	Cyto.	Mito.	Nucl.	Cyto.	Mito.	Nucl.
	45	9	82	20	2	15
	92	11	61	15	3	10
	19	1	12	10	1	7
	25	11	2	21	9	16
	192	13	250	30	9	21
	33	3	13	12	6	7
	25	11	2	7	5	10
	46	5	85	3	0	0
	3	1	5	6	0	0
	9	0	5	0	0	0
	17	1	2	0	0	0
	28	1	11	0	0	0
	5	1	4	0	0	0
				0	0	0
				0	0	0
