# Supplementary material for: Annexin A5 controls VDAC1-dependent mitochondrial Ca2+ homeostasis and determines cellular susceptibility to apoptosis
Source: EMBO J. 2025 May 9;44(12):3413–47. doi: 10.1038/s44318-025-00454-9 (PMC12170872; doi:10.1038/s44318-025-00454-9)
Supplement: Supplementary file 10 — EV and Appendix Figure Source Data [file 44318_2025_454_MOESM10_ESM.zip › EMBOJ-2024-119002R1-EV_and_Appendix_Figures_Source_Data-sd/Fig. EVs source file.zip/Fig EV2/EV2 G/╬ömax_Cytosolic_Ca┬▓Γü║_levels.xlsx]

## Sheet: EV2G
Figure EV2G					Δmax (Cytosol)
	Histamine= 100 μM		Histamine= 30 μM		Histamine= 10 μM		Histamine= 3 μM		Histamine= 1 μM
	WT	AnxA5-KO	WT	AnxA5-KO	WT	AnxA5-KO	WT	AnxA5-KO	WT	AnxA5-KO
	0.684848	0.645174	0.498844	0.501333	0.8882	0.54286	0.886261	0.582943	0.033583	0.058475
	41.0058	39.83	47.7572	46.3737	26.5384	41.1149	28.4585	11.7426	7.15802	31.5067
	37.7136	45.3077	51.6167	48.0746	39.0619	45.8694	33.462	12.7036	0.116969	0.260138
	40.1562	38.6474	41.7805	46.8922	25.4572	50.2762	25.5855	21.0843	0.159347	0.254307
	45.235	32.5498	37.3825	49.826	32.9847	33.7193	33.8797	20.7939	0.451004	1.53478
	38.6462	36.9354	41.0075	42.8599	28.6468	43.9276	22.7503	15.5992	3.85961	1.55119
	26.2374	40.8027	36.627	42.9305	54.69	39.6732	39.0097	41.0445	46.343	0.015502
	37.3087	25.0523	34.8607	38.7544	42.7047	46.3113	34.0139	45.8157	0.047355	0.014015
	14.0405	22.2424	52.2728	42.2789	43.8111	38.8974	0.127441	48.0256	0.127102	0.020394
	35.032	46.5938	48.3769	46.9763	45.7329	31.1186	40.5578	48.8536	0.068059	0.022135
	21.6622	62.9287	49.3068	46.3172	42.2373	41.0878	10.5167	54.6648	0.183838	0.010279
	31.6929	38.498	35.2261	48.0763	38.1013	37.7024	50.1294	34.0963	0.511737	16.5089
	19.199	57.14	40.0164	37.8325	34.104	51.1876	39.7312	20.437	0.112769	0.367764
	25.0026	55.1281	21.9533	39.5514	38.1737	35.8343	44.5009	52.8302	0.280173	2.25484
	24.5347	48.877	54.4635	26.8527	46.7272	27.5115	31.4821	28.3606	0.017174	0.316987
	54.6351	37.4964	36.6333	10.1519	44.9656	22.6308	29.2008	24.5602	37.843	42.3452
	60.902	53.5874	52.1967	28.7415	47.4501	6.9313	16.5889	44.3307	38.7461	21.3815
	46.8489	59.054	25.96	14.838	51.4008	42.0357	1.40578	17.7425	0.168329	0.267419
	38.4811	54.8941	33.4683	22.6521	47.9913	30.8498	9.80319	25.3329	0.16987	0.312664
	46.7089	39.506	30.8252	25.799	26.5594	50.3488	13.0292	30.2028	0.01285	39.9097
	50.1857	43.3396	53.7357	23.8921	26.2579	19.8356	30.1466	6.05709	0.053595	0.017177
	36.1002	43.5985	28.8232	21.6769	16.3129	17.9496	3.22091	10.9754	0.071573	0.031704
	38.6947	35.7941	33.9805	59.4754	20.8364	14.5505	4.38391	39.2911	0.122905	0.135792
	42.3011	39.599	28.5535	41.4284	18.6054	39.8244	37.4797	37.7429	0.010787	0.018723
	29.1134	55.5303	26.7429	67.2206	30.3628	33.1917	40.9343	29.9159	4.10485	3.1273
	35.4149	47.1702	39.7732	37.0226	27.6465	44.4353	29.1863		14.0642	0.017742
	31.4181	40.631	32.214	32.7583	37.6	34.6783	39.2774		23.8436	0.020046
	46.4053	28.9237	37.6075	53.8326	38.4823	27.785	23.1212		1.8188	0.058227
	39.1773	47.2432	42.8806	38.6959	20.2635	55.5955	40.0293		0.469936
	42.0753	37.241	28.615	36.8979	31.746	40.6477	46.5326		24.2756
	49.2846	40.2638	40.4059	51.5368	20.1928	38.4019	40.6164
	40.8856	43.6841	39.5964	63.0615	22.4617	55.8419	21.9554
	30.7644	39.7732	45.4325	64.1297	24.8331	53.2373	39.571
	58.2842		44.5882	39.7475	47.5618	53.727	38.3236
	46.4452		50.7544	44.9273	49.7173	38.5391	30.443
	47.1014		51.4949	40.282	63.0628	42.774	31.2868
	47.2231		52.9617	39.3993	55.394	44.7253	35.9804
	45.4207		47.1029	40.0237	54.447	54.8094	34.714
	27.1844		50.376	40.1105	44.564	34.4347	42.491
	51.0669		50.3698	40.5425	50.408	38.7418
	51.1768		49.6757		42.1281	36.5274
	50.812		47.2598		46.7283	30.459
	56.7598		42.1112		45.916	39.0381
	49.3692		45.1021		45.91	41.6024
	43.8747		49.4534		53.6974	43.585
	37.9172		59.1384		46.3513	43.0664
	44.1177		49.9975
	54.9479		47.098
	50.3597		52.793
	55.1198		46.9352
