# Supplementary material for: Annexin A5 controls VDAC1-dependent mitochondrial Ca2+ homeostasis and determines cellular susceptibility to apoptosis
Source: EMBO J. 2025 May 9;44(12):3413–47. doi: 10.1038/s44318-025-00454-9 (PMC12170872; doi:10.1038/s44318-025-00454-9)
Supplement: Supplementary file 10 — EV and Appendix Figure Source Data [file 44318_2025_454_MOESM10_ESM.zip › EMBOJ-2024-119002R1-EV_and_Appendix_Figures_Source_Data-sd/Fig. EVs source file.zip/Fig EV2/EV2 I/Histamine_EC50_cytosolic_Ca┬▓Γü║_Response.xlsx]

## Sheet: EV2I
Figure EV2I					Response percent of control (Cytosol)
	Histamine= 100 μM		Histamine= 30 μM		Histamine= 10 μM		Histamine= 3 μM		Histamine= 1 μM
	WT	AnxA5-KO	WT	AnxA5-KO	WT	AnxA5-KO	WT	AnxA5-KO	WT	AnxA5-KO
	105.312	78.1647	115.321	87.8496	52.5287	95.0207	92.7506	35.7631	2.04902	3.66253
	99.3212	96.4734	115.674	112.323	64.2793	99.5856	68.9302	28.4422	17.3376	76.3133
	91.3471	109.741	125.022	116.443	94.6128	111.102	81.0492	30.7696	0.283314	0.630088
	97.2635	93.6088	101.198	113.579	61.6605	121.775	61.9714	51.0689	0.385959	0.615965
	109.565	78.8397	90.5452	120.685	79.8931	81.6724	82.061	50.3655	1.09239	3.71744
	93.606	89.4622	99.3255	103.812	69.3861	106.398	55.104	37.7833	9.34848	3.75718
	63.5503	98.8293	88.7152	103.983	132.466	96.0936	94.4864	99.415	112.249	0.037547
	90.3665	60.6799	84.4371	93.8682	103.436	112.172	82.386	110.971	0.1147	0.033947
	34.0079	53.8739	126.612	102.405	106.116	94.2144	0.30868	116.324	0.307856	0.049396
	84.852	112.856	117.175	113.783	110.771	75.3732	98.2362	118.33	0.164846	0.053614
	52.4685	152.421	119.427	112.186	102.304	99.5198	25.4727	132.405	0.44528	0.024898
	76.7644	93.247	85.3221	116.447	92.2862	91.3201	121.42	82.5857	1.23949	39.9867
	46.5025	138.4	96.9249	91.6352	82.6043	123.983	96.234	49.501	0.27314	0.89077
	60.5595	133.527	53.1737	95.7986	92.4617	86.7952	107.787	127.961	0.678614	5.46151
	59.4262	118.386	131.918	65.0406	113.179	66.6364	76.2536	68.693	0.041598	0.767783
	132.333	90.8211	88.7305	24.5892	108.912	54.8146	70.7282	59.4879	91.6606	102.566
	147.512	129.796	126.427	69.6157	114.93	16.7885	40.1804	107.375	93.8481	51.7888
	113.474	143.036	62.8784	35.9395	124.499	101.816	3.40497	42.9747	0.407715	0.647723
	93.2062	132.96	81.0645	54.8664	116.241	74.7222	23.7446	61.3595	0.411446	0.757311
	113.135	95.6886	74.6625	62.4885	64.3302	121.951	31.5584	73.155	0.031125	96.6664
	121.556	104.974	130.155	57.8698	63.6	48.0443	73.0189	14.671	0.129813	0.041605
	87.4392	105.601	69.8134	52.5041	39.5118	43.4763	7.80145	26.5838	0.17336	0.07679
	93.7236	86.6979	82.3052	144.057	50.4684	35.2432	10.6184	95.1681	0.297691	0.328906
	102.459	95.9139	69.1603	100.345	45.0647	96.4598	90.7806	91.4181	0.026127	0.045349
	70.5165	134.501	64.7747	162.817	73.5425	80.3946	99.1482	72.4602	9.94248	7.57472
	85.7795	114.252	96.3357	89.6735	66.9634	107.628	70.693		34.0654	0.042975
	76.0986	98.4134	78.0265	79.3448	91.0721	83.9954	95.1349		57.7522	0.048555
	112.399	70.057	91.0901	130.389	93.2091	67.2988	56.0024		4.40536	0.141033
	94.8924	114.429	103.862	93.7264	49.0808	134.659	96.9562		1.13825
	101.912	90.2025	69.3091	89.3715	76.8928	98.4539	112.708		58.7987
	119.374	97.524	97.8683	124.829	48.9094	93.0143	98.378
	99.0302	105.808	95.9075	152.743	54.4052	135.256	53.1788
	74.5152	96.3357	110.043	155.33	60.149	128.947	95.846
	141.172		107.998	96.2736	115.201	130.133	92.8246
	112.496		122.934	108.82	120.422	93.3465	73.737
	114.086		124.727	97.5681	152.746	103.604	75.7807
	114.38		128.28	95.4303	134.171	108.33	87.1492
	110.015		114.089	96.9424	131.877	132.755	84.0817
	65.844		122.017	97.1528	107.94	83.4053	102.919
	123.691		122.002	98.199	122.095	93.8375
	123.957		120.321		102.04	88.4739
	123.073		114.469		113.182	73.7756
	137.48		101.999		111.215	94.5553
	119.579		109.243		111.2	100.766
	106.27		119.782		130.062	105.568
	91.8404		143.241		112.269	104.312
	106.859		121.1
	133.091		114.077
	121.978		127.871
	133.507		113.683
