# Supplementary material for: Annexin A5 controls VDAC1-dependent mitochondrial Ca2+ homeostasis and determines cellular susceptibility to apoptosis
Source: EMBO J. 2025 May 9;44(12):3413–47. doi: 10.1038/s44318-025-00454-9 (PMC12170872; doi:10.1038/s44318-025-00454-9)
Supplement: Supplementary file 10 — EV and Appendix Figure Source Data [file 44318_2025_454_MOESM10_ESM.zip › EMBOJ-2024-119002R1-EV_and_Appendix_Figures_Source_Data-sd/Fig. EVs source file.zip/Fig EV2/EV2 H/Histamine_EC50_IMS_Ca┬▓Γü║_Response.xlsx]

## Sheet: EV2H
Figure EV2H					Response percent of control (IMS)
	Histamine= 100 μM		Histamine= 30 μM		Histamine= 10 μM		Histamine= 3 μM		Histamine= 1 μM
	WT	AnxA5-KO	WT	AnxA5-KO	WT	AnxA5-KO	WT	AnxA5-KO	WT	AnxA5-KO
	98.2807	92.5872	71.5879	71.945	127.463	77.9045	127.185	83.6566	4.81944	8.39155
	79.4784	85.1104	87.6698	56.364	116.562	92.1225	98.1266	69.2332	2.68996	13.8666
	78.343	99.2575	80.4213	98.1322	130.201	87.257	117.357	26.9639	3.3633	8.56141
	118.546	50.3315	89.6064	55.834	123.677	84.6671	131.079	29.5637	78.9799	103.504
	114.068	66.878	117.329	67.306	128.199	59.34	128.504	61.3607	4.65219	19.4627
	110.664	79.1034	73.9162	49.5471	135.446	80.4156	113.028	66.2556	2.52924	1.96531
	99.6844	62.9712	57.8347	82.3723	125.567	59.8918	157.085	67.9583	4.17179	3.3627
	81.0818	90.2138	79.3505	49.181	125.289	9.98486	54.8516	72.1333	10.2098	1.80908
	90.3464	100.652	111.689	73.2087	93.7274	3.55898	92.4463	17.4234	85.9493	1.71035
	102.148	83.7802	64.6513	92.5872	114.21	8.59846	101.165	31.4025	72.6255	3.82095
	122.263	85.4706	112.555	85.1103	107.143	5.72083	101.596	73.3472	4.67176	8.88981
	82.2557	84.8291	128.934	99.2575	130.708	115.557	68.0484	39.1058	54.4597	6.00882
	90.8923	106.583	101.726	50.3315	62.0079	112.641	65.7191		62.3164
	102.317	51.1191	135.365	66.878	116.217	83.525	71.1181		72.4455
	114.667	85.9789	72.811	79.1034	93.719	45.0492	91.5116		18.188
	78.3014		114.551	62.9711	105.802	101.47	51.8567
	98.0747		140.046	90.2138	99.6606	78.3028	45.8695
	92.7115		60.7785	47.9089	71.8599	92.8516	47.3078
	100.633		109.487	42.9643	74.8034	30.398	76.9498
	145.243		117.311	41.9466	132.732	57.6165	65.1774
				53.9456	106.614	77.2912
					135.524	57.0641
					109.216	87.6851
					65.9154	81.6174
					132.588
					145.649
					139.795
