# Supplementary material for: Annexin A5 controls VDAC1-dependent mitochondrial Ca2+ homeostasis and determines cellular susceptibility to apoptosis
Source: EMBO J. 2025 May 9;44(12):3413–47. doi: 10.1038/s44318-025-00454-9 (PMC12170872; doi:10.1038/s44318-025-00454-9)
Supplement: Supplementary file 10 — EV and Appendix Figure Source Data [file 44318_2025_454_MOESM10_ESM.zip › EMBOJ-2024-119002R1-EV_and_Appendix_Figures_Source_Data-sd/Fig. EVs source file.zip/Fig EV2/EV2 A/Percent_of_AnxA5_Cyto_vs_mito.xlsx]

## Sheet: EV2A
Figure 2EVA	Cyto	Pure Mito
	86.6621	13.3379
	91.1863	8.81371
	75.1059	24.8941
