# Supplementary material for: Annexin A5 controls VDAC1-dependent mitochondrial Ca2+ homeostasis and determines cellular susceptibility to apoptosis
Source: EMBO J. 2025 May 9;44(12):3413–47. doi: 10.1038/s44318-025-00454-9 (PMC12170872; doi:10.1038/s44318-025-00454-9)
Supplement: Supplementary file 10 — EV and Appendix Figure Source Data [file 44318_2025_454_MOESM10_ESM.zip › EMBOJ-2024-119002R1-EV_and_Appendix_Figures_Source_Data-sd/Fig. EVs source file.zip/Fig EV3/EV3 A/Cristae_Dynamics_in_Whole_Mitochondria.xlsx]

## Sheet: EV3A
Figure 3EVA			Cristae Dynamics in Whole Mitochondria
	WT Complete	WT Complete +Histamine	AnxA5-KO Complete	AnxA5-KO Complete +Histamine	Rescue Complete	Rescue MAMs +Histamine
	0.064123	0.063721	0.062195	0.069822	0.069002	0.0631463
	0.045643	0.053756	0.071457	0.05057	0.061185	0.0682135
	0.052074	0.044549	0.076262	0.066956	0.063877	0.0514507
	0.074001	0.055054	0.067708	0.056428	0.031864	0.0521829
	0.06151	0.044824	0.04892	0.050891	0.067314	0.0660365
	0.060716	0.058604	0.046312	0.055261	0.044237	0.0238869
	0.059393	0.048626	0.052934	0.044949	0.0458	0.0547447
	0.04596	0.060958	0.048658	0.059842	0.061795	0.0546787
	0.041979	0.040575	0.04427	0.066648	0.064108	0.0614851
	0.040979	0.057034	0.047434	0.029229	0.046037	0.0435914
	0.063659	0.040376	0.055358	0.061744	0.069427	0.0624388
	0.055708	0.053938	0.064046	0.068088	0.056725	0.0459572
	0.062722	0.061238	0.071419	0.063106	0.054712	0.0374697
	0.057362	0.068626	0.050783	0.061616	0.057279	0.0421747
	0.056792	0.058437	0.054434	0.073064	0.064691	0.0661877
	0.061027	0.040575	0.057504	0.075966	0.057574	0.060088
	0.047609	0.057034	0.039161	0.060113	0.053468	0.0472252
	0.057254	0.056162	0.067171	0.052429	0.063874	0.0670406
	0.063589	0.047706	0.052665	0.067846	0.071406	0.0517969
	0.063881	0.04545	0.061741	0.05856	0.063876	0.0535006
	0.067941	0.06796	0.053555	0.055165	0.048588	0.0568943
	0.053872	0.053894	0.049571	0.036841	0.073093	0.0580003
	0.062577	0.056057	0.053005	0.036841	0.065273	0.0640921
	0.044577	0.056813	0.044974	0.061883	0.057693	0.060088
	0.049311	0.063763	0.04072	0.058065
	0.058114	0.059511
