# Supplementary material for: Annexin A5 controls VDAC1-dependent mitochondrial Ca2+ homeostasis and determines cellular susceptibility to apoptosis
Source: EMBO J. 2025 May 9;44(12):3413–47. doi: 10.1038/s44318-025-00454-9 (PMC12170872; doi:10.1038/s44318-025-00454-9)
Supplement: Supplementary file 10 — EV and Appendix Figure Source Data [file 44318_2025_454_MOESM10_ESM.zip › EMBOJ-2024-119002R1-EV_and_Appendix_Figures_Source_Data-sd/Fig. EVs source file.zip/Fig EV3/EV3 C/mito_area.xlsx]

## Sheet: EV3C
Figure EV3C	mito area in μm2
	WT		AnxA5-KO
	Basal	Histamine	Basal	Histamine
	0.6298	0.8143	0.5763	0.3761
	0.4987	0.7502	0.7875	0.4816
	0.9671	0.5126	0.5191	0.6719
	1.0055	0.5405	0.7886	0.8995
	0.874	0.617	0.4478	0.59
	0.433	0.6691	1.1945	0.6455
	0.7864	0.7385	1.0814	0.9303
	1.0301	0.8644	0.6063	0.837
	0.6909	0.7971	0.6273	0.8828
	0.6802	0.7611	0.9143	0.9367
	0.7236	0.885	0.9348	0.5879
	0.4533	0.6535	0.9171	0.6429
	1.1387	0.4993	0.5119	0.8002
	0.656	0.8142	0.4882	0.7466
	0.8441	0.4464	0.6126	0.6576
	0.6056	0.6077	0.816	0.9724
	1.1605	0.6651	0.8064	0.8795
	1.0211	0.753	0.9641	1.0799
	0.9061	0.4988	0.8188	0.6712
	0.4886	0.6092	1.0756	0.5761
	0.8379	0.6773	0.5109	0.7988
	0.7235	0.651	0.9714	0.8109
	0.8857	0.5844	0.9096	0.7499
	0.7267	0.5739	0.6306	0.9437
	0.7332	0.5289	0.4379	0.6566
	0.8362	0.6288	1.3523	0.6937
	0.4355	0.8562	0.7924	0.7326
	0.8436	0.5881	0.6578	0.9789
	0.7267	0.6576	0.7319	1.1983
	0.8143	0.6339	0.5357	1.034
	0.9547	0.7316	0.7146	0.8606
	0.6948	0.7058	0.899	0.7082
	0.7438	0.8604	0.3501	0.7427
	0.6063	0.3613	0.6237	0.8189
	0.5751	0.3985	0.7756	0.6504
	1.03	0.6887	0.3828	0.8975
	0.8834	0.8168	0.9353	0.6551
	0.7333	0.8092	0.9212	0.7464
	0.8008	0.7065	0.8983	0.8143
	0.8887	0.7418	0.8143	0.696
	0.7083	0.7789	0.8515	0.7897
	0.4054	0.6242	1.3617	0.3482
	0.9292	0.702	0.7106	0.8541
	0.7587	0.9547	0.9134	0.8743
	0.6285	0.7085	0.7175	1.4199
	0.7368	0.9097	0.6208	0.7015
	0.804	0.6077	0.5322	0.5657
	1.3482	0.7036	0.6649	0.6918
	0.7921	0.5612	0.4567	0.6331
	0.868	0.6571	1.0215	0.7371
	0.5931	0.6417	0.4002	0.9364
	0.4832	0.8143	0.6555	1.0236
	0.7084	0.6597	0.5218	0.7224
	0.9044	0.815	0.6246	0.7365
	0.4604	0.7239	0.4752	0.7374
	0.6771	0.5184	0.6343	0.5816
	0.5794	0.7035	0.553	0.6592
	0.5816	0.51	0.4945	0.8276
	0.5372	0.8703	0.6423	0.868
	0.5835	0.3277	0.711	0.6048
	0.3595	0.5614	0.5289	0.4969
	0.5264	0.5277	0.5264	0.458
	0.4285	0.5231	0.5786	0.5455
	0.4272	0.5277	0.6084	0.7257
	0.4328	0.4946	0.5705	0.6389
	0.5686	0.4464	0.4939	0.8968
	0.5236	0.7161	0.5973	0.5825
	0.6243	0.5834	0.5292	0.6042
	0.7316	0.6118	0.5992	0.6248
	0.5658	0.6575	1.0091	0.5721
	1.125	0.6953	0.4819	0.4603
	0.8676	0.5079	0.6918	0.4828
	0.6714	0.6625	0.7606	0.7873
	0.7294	0.5851	0.7487	0.775
	0.5894	0.2691	0.6231	0.48
	0.5646	0.4475	0.6326	0.364
	0.5696	0.5847	0.9029	0.4228
	0.5676	0.4609	0.492	0.4665
	0.4165	0.3161	0.5667	0.4677
	0.5271	0.7649	0.5885	0.5149
	0.7343	0.7826	0.5068	0.5534
	0.4558	0.5638	0.6262	0.5682
	0.4674	0.457	0.3347	0.6887
	0.4768	0.3292	0.457	0.4889
	0.5639	0.303	0.3699	0.4702
	0.4681	0.3277	1.0005	0.5292
	0.3606	0.2618	0.5432	0.5425
	0.5572	0.3087	0.405	0.6047
	0.5075	0.3582	0.6061	0.6703
	0.4434	0.5359	0.3931	0.4375
