# Supplementary material for: Annexin A5 controls VDAC1-dependent mitochondrial Ca2+ homeostasis and determines cellular susceptibility to apoptosis
Source: EMBO J. 2025 May 9;44(12):3413–47. doi: 10.1038/s44318-025-00454-9 (PMC12170872; doi:10.1038/s44318-025-00454-9)
Supplement: Supplementary file 10 — EV and Appendix Figure Source Data [file 44318_2025_454_MOESM10_ESM.zip › EMBOJ-2024-119002R1-EV_and_Appendix_Figures_Source_Data-sd/Fig. EVs source file.zip/Fig EV4/EV4 A/traces_Ca┬▓Γü║_containing_recordings.xlsx]

## Sheet: EV4A
Figure EV4A	60 mV					80 mV					100 mV					120 mV
	Time sec	Trace 1	Trace 2	Trace 3		Time sec	Trace 1	Trace 2	Trace 3		Time sec	Trace 1	Trace 2	Trace 3		Time sec	Trace 1	Trace 2	Trace 3
	0	7.43769	7.48282	7.71454		0	11.3759	11.4894	11.5368		0	12.5122	16.7847	12.5122		0	12.3088	11.95	11.6573
	0.0999985	7.43769	7.48282	7.71454		0.0999985	11.3759	11.4894	11.5368		0.0999985	12.5122	17.0898	12.5122		0.0999985	12.3261	11.9009	11.6519
	0.200001	7.38192	7.48491	7.69045		0.200001	11.2588	11.4884	11.5045		0.200001	12.207	17.0898	12.5122		0.200001	12.3623	11.846	11.6788
	0.299999	7.32525	7.46833	7.67936		0.299999	11.1739	11.4623	11.4517		0.299999	12.207	16.7847	12.5122		0.299999	12.4132	11.7968	11.7188
	0.399998	7.27046	7.43916	7.67894		0.399998	11.1249	11.4203	11.3814		0.399998	11.9018	16.7847	12.5122		0.399998	12.4721	11.766	11.7544
	0.5	7.22096	7.40623	7.68516		0.5	11.1065	11.3764	11.3035		0.5	11.9018	16.4795	12.207		0.5	12.5311	11.7622	11.7747
	0.599998	7.18129	7.37774	7.69394		0.599998	11.1102	11.3445	11.2317		0.599998	12.207	16.1743	12.207		0.599998	12.5822	11.7868	11.7781
	0.700001	7.15589	7.3581	7.70264		0.700001	11.1302	11.3346	11.1793		0.700001	12.207	16.4795	12.207		0.700001	12.6188	11.8341	11.771
	0.799999	7.14616	7.34787	7.70962		0.799999	11.165	11.3507	11.1533		0.799999	11.9018	16.4795	12.207		0.799999	12.637	11.8933	11.7648
	0.899998	7.14823	7.34401	7.71297		0.899998	11.2149	11.3904	11.1517		0.899998	12.207	16.7847	12.207		0.899998	12.6372	11.9518	11.7719
	1	7.15367	7.34151	7.70897		1	11.2773	11.4465	11.1643		1	12.207	17.0898	12.207		1	12.6244	11.9989	11.8017
	1.1	7.15309	7.33574	7.69337		1.1	11.346	11.5097	11.1769		1.1	12.207	17.0898	12.207		1.1	12.6057	12.0293	11.8575
	1.2	7.14089	7.32532	7.66375		1.2	11.4125	11.5715	11.1767		1.2	12.207	17.0898	12.207		1.2	12.5856	12.0445	11.9355
	1.3	7.11704	7.31383	7.62249		1.3	11.4694	11.6248	11.1567		1.3	12.207	16.7847	12.207		1.3	12.5641	12.0521	12.0269
	1.4	7.08601	7.30957	7.57745		1.4	11.5115	11.663	11.1173		1.4	12.207	16.1743	12.207		1.4	12.5365	12.0616	12.1217
	1.5	7.05289	7.32261	7.53934		1.5	11.5366	11.6788	11.0654		1.5	12.207	16.4795	12.207		1.5	12.4966	12.0797	12.2119
	1.6	7.021	7.35939	7.51728		1.6	11.5442	11.6666	11.0108		1.6	12.207	16.7847	12.207		1.6	12.4401	12.1082	12.2927
	1.7	6.9926	7.41983	7.51444		1.7	11.536	11.6247	10.9619		1.7	12.207	16.7847	12.207		1.7	12.3664	12.145	12.3619
	1.8	6.9713	7.49662	7.52654		1.8	11.5161	11.5585	10.9226		1.8	11.9018	17.0898	12.207		1.8	12.2784	12.1865	12.4191
	1.9	6.9649	7.57849	7.54411		1.9	11.4916	11.4773	10.8916		1.9	11.9018	16.7847	12.207		1.9	12.1824	12.2308	12.4651
	2	6.98435	7.65435	7.55727		2	11.4706	11.3913	10.8639		2	11.9018	16.4795	12.207		2	12.0874	12.2764	12.5021
	2.1	7.03888	7.71724	7.55956		2.1	11.4596	11.3064	10.8337		2.1	11.9018	16.4795	11.9018		2.1	12.0034	12.3208	12.5319
	2.2	7.12938	7.76617	7.54992		2.2	11.4601	11.2235	10.7979		2.2	12.207	16.4795	12.207		2.2	11.9403	12.3583	12.5541
	2.3	7.2454	7.80586	7.53194		2.3	11.4677	11.1414	10.7573		2.3	12.5122	16.1743	12.207		2.3	11.9042	12.3808	12.5637
	2.4	7.36677	7.84386	7.51088		2.4	11.4752	11.0596	10.7165		2.4	12.5122	16.4795	12.207		2.4	11.8949	12.3816	12.553
	2.5	7.47123	7.88627	7.49106		2.5	11.4775	10.9798	10.6819		2.5	12.5122	16.4795	12.207		2.5	11.9061	12.3595	12.5147
	2.6	7.54214	7.93411	7.47527		2.6	11.4749	10.9056	10.6581		2.6	12.207	16.4795	12.207		2.6	11.9272	12.3216	12.4471
	2.7	7.57379	7.98203	7.46583		2.7	11.4735	10.8401	10.6456		2.7	12.207	16.4795	12.207		2.7	11.9484	12.2819	12.3572
	2.8	7.57247	8.02045	7.46616		2.8	11.4792	10.7841	10.6404		2.8	12.207	16.7847	12.207		2.8	11.9636	12.2567	12.2596
	2.9	7.554	8.04041	7.48043		2.9	11.4922	10.7366	10.6361		2.9	11.9018	16.7847	12.5122		2.9	11.9718	12.2565	12.1728
	3	7.53958	8.03695	7.50983		3	11.5039	10.6952	10.6265		3	12.207	16.7847	12.8174		3	11.9758	12.2813	12.1129
	3.1	7.54953	8.01082	7.54974		3.1	11.4993	10.6565	10.6079		3.1	11.9018	16.7847	13.4277		3.1	11.9793	12.3202	12.0886
	3.2	7.59607	7.9661	7.59		3.2	11.4629	10.6187	10.5797		3.2	11.9018	16.7847	13.1226		3.2	11.9838	12.3565	12.0993
	3.3	7.678	7.90744	7.61995		3.3	11.3862	10.5817	10.5441		3.3	11.9018	16.7847	13.1226		3.3	11.9866	12.376	12.1365
	3.4	7.78004	7.839	7.63469		3.4	11.2708	10.5469	10.5047		3.4	11.9018	16.1743	12.8174		3.4	11.9816	12.3727	12.1866
	3.5	7.87963	7.76516	7.63796		3.5	11.128	10.5157	10.4646		3.5	11.9018	15.8691	12.5122		3.5	11.9622	12.3505	12.2363
	3.6	7.95685	7.69152	7.64006		3.6	10.9751	10.4879	10.426		3.6	11.9018	15.2588	12.5122		3.6	11.9256	12.3211	12.2756
	3.7	8.00244	7.6242	7.65163		3.7	10.8305	10.4609	10.3898		3.7	11.9018	14.3433	12.5122		3.7	11.8744	12.2988	12.3004
	3.8	8.01952	7.56712	7.67775		3.8	10.709	10.431	10.356		3.8	12.207	14.3433	12.5122		3.8	11.8161	12.2932	12.3114
	3.9	8.01855	7.51943	7.71502		3.9	10.62	10.3961	10.3257		3.9	12.207	14.3433	12.5122		3.9	11.7594	12.305	12.3109
	4	8.01008	7.47642	7.75376		4	10.5667	10.356	10.3009		4	12.207	14.9536	12.5122		4	11.7109	12.3259	12.298
	4.1	8.00006	7.43256	7.7837		4.1	10.5475	10.3127	10.2845		4.1	12.207	15.564	12.5122		4.1	11.6725	12.3443	12.2675
	4.2	7.98914	7.38593	7.79944		4.2	10.5568	10.2683	10.2774		4.2	12.207	16.1743	12.207		4.2	11.6417	12.3535	12.2123
	4.3	7.97509	7.34071	7.80409		4.3	10.5871	10.2246	10.277		4.3	11.9018	16.7847	12.5122		4.3	11.614	12.3567	12.1285
	4.4	7.95558	7.30626	7.8082		4.4	10.6299	10.1837	10.277		4.4	11.5967	17.0898	12.207		4.4	11.5854	12.3664	12.0197
	4.5	7.92905	7.29334	7.82529		4.5	10.6781	10.1498	10.2707		4.5	11.9018	17.0898	12.207		4.5	11.5533	12.3971	11.8978
	4.6	7.89472	7.31005	7.86607		4.6	10.7254	10.1289	10.2538		4.6	11.5967	16.7847	12.207		4.6	11.516	12.456	11.7791
	4.7	7.85279	7.35831	7.93387		4.7	10.7656	10.1256	10.2255		4.7	11.9018	16.7847	12.207		4.7	11.4728	12.5379	11.6788
	4.8	7.80481	7.43331	8.02321		4.8	10.7924	10.1385	10.1887		4.8	11.9018	16.4795	11.9018		4.8	11.4244	12.6267	11.6058
	4.9	7.75368	7.52518	8.12161		4.9	10.8001	10.1592	10.1476		4.9	11.9018	16.7847	11.9018		4.9	11.3745	12.7035	11.5614
	5	7.70264	7.62116	8.21387		5	10.7857	10.1769	10.1073		5	11.9018	16.7847	11.5967		5	11.3299	12.7541	11.541
	5.1	7.65349	7.70702	8.28688		5.1	10.7503	10.1849	10.072		5.1	11.9018	16.4795	11.5967		5.1	11.2973	12.7734	11.5376
	5.2	7.60627	7.76905	8.33326		5.2	10.6988	10.1833	10.0451		5.2	11.9018	16.1743	11.5967		5.2	11.2811	12.764	11.5455
	5.3	7.56074	7.79686	8.35159		5.3	10.6375	10.1776	10.0281		5.3	12.207	15.8691	11.5967		5.3	11.2811	12.733	11.5621
	5.4	7.51868	7.78725	8.34369		5.4	10.5728	10.1734	10.0207		5.4	12.207	16.1743	11.5967		5.4	11.2941	12.6887	11.588
	5.5	7.48507	7.74692	8.312		5.5	10.5104	10.1717	10.0211		5.5	12.207	16.7847	11.9018		5.5	11.3148	12.6384	11.6237
	5.6	7.46634	7.69109	8.2593		5.6	10.4549	10.1689	10.0279		5.6	12.207	17.0898	11.2915		5.6	11.3369	12.5874	11.6668
	5.7	7.46718	7.63778	8.18975		5.7	10.4098	10.1599	10.0406		5.7	11.9018	17.7002	10.9863		5.7	11.3537	12.5368	11.7108
	5.8	7.48782	7.60061	8.10958		5.8	10.3777	10.1417	10.059		5.8	12.207	17.7002	11.2915		5.8	11.3588	12.4841	11.7476
	5.9	7.52372	7.58437	8.02531		5.9	10.3596	10.1143	10.082		5.9	12.207	17.7002	11.5967		5.9	11.3488	12.4257	11.7724
	6	7.56728	7.58514	7.94156		6	10.3539	10.0794	10.1066		6	12.207	17.395	11.5967		6	11.3256	12.3608	11.786
	6.1	7.61003	7.59476	7.86034		6.1	10.3552	10.0388	10.1288		6.1	12.5122	17.395	11.9018		6.1	11.2965	12.2957	11.7947
	6.2	7.64381	7.60519	7.7827		6.2	10.3549	9.99322	10.1452		6.2	12.5122	17.395	12.207		6.2	11.2718	12.2424	11.8049
	6.3	7.66079	7.61087	7.71043		6.3	10.3445	9.9446	10.1541		6.3	12.5122	17.395	11.9018		6.3	11.26	12.2143	11.8202
	6.4	7.65481	7.60868	7.64565		6.4	10.3185	9.89648	10.1552		6.4	12.5122	17.0898	11.5967		6.4	11.2656	12.2182	11.8388
	6.5	7.62352	7.59652	7.58917		6.5	10.2772	9.85394	10.1482		6.5	12.5122	17.0898	11.9018		6.5	11.2867	12.2512	11.8563
	6.6	7.57057	7.57298	7.54035		6.6	10.2244	9.82206	10.1337		6.6	12.207	16.7847	11.9018		6.6	11.3172	12.3027	11.868
	6.7	7.50549	7.53766	7.49808		6.7	10.1636	9.80547	10.1127		6.7	12.5122	16.7847	12.207		6.7	11.3494	12.3611	11.8713
	6.8	7.44079	7.49195	7.46225		6.8	10.0957	9.80907	10.0878		6.8	12.5122	16.7847	12.207		6.8	11.3782	12.4198	11.8664
	6.9	7.38772	7.43882	7.43347		6.9	10.0201	9.84004	10.0633		6.9	12.207	16.7847	12.5122		6.9	11.403	12.4788	11.8552
	7	7.35364	7.38169	7.41146		7	9.93928	9.90884	10.0437		7	12.207	16.7847	12.5122		7	11.427	12.5416	11.8414
	7.1	7.34094	7.32311	7.39402		7.1	9.86138	10.0275	10.0321		7.1	12.207	16.7847	12.8174		7.1	11.4534	12.6103	11.8281
	7.2	7.3473	7.26452	7.37914		7.2	9.79864	10.2056	10.029		7.2	12.207	16.7847	12.5122		7.2	11.4818	12.6831	11.8173
	7.3	7.36659	7.20739	7.36786		7.3	9.76276	10.4445	10.0312		7.3	12.5122	17.0898	12.207		7.3	11.5078	12.7559	11.8084
	7.4	7.39121	7.15422	7.36523		7.4	9.75957	10.7347	10.0335		7.4	12.5122	17.0898	12.207		7.4	11.5251	12.823	11.7982
	7.5	7.41529	7.10833	7.37769		7.5	9.78794	11.0557	10.0311		7.5	12.207	16.7847	12.207		7.5	11.5289	12.8791	11.7808
	7.6	7.43749	7.07267	7.40825		7.6	9.84185	11.3807	10.0217		7.6	12.207	16.7847	11.9018		7.6	11.5176	12.919	11.75
	7.7	7.45989	7.04834	7.45493		7.7	9.9132	11.6825	10.0068		7.7	12.207	16.7847	11.9018		7.7	11.4931	12.9378	11.7013
	7.8	7.48499	7.03484	7.5133		7.8	9.99408	11.9388	9.99132		7.8	12.207	15.8691	12.5122		7.8	11.4595	12.9308	11.6344
	7.9	7.51235	7.03123	7.58027		7.9	10.078	12.1354	9.98156		7.9	12.5122	15.8691	12.8174		7.9	11.422	12.8952	11.5551
	8	7.53883	7.03733	7.65508		8	10.1605	12.2676	9.98178		8	12.5122	15.8691	12.8174		8	11.3853	12.8327	11.4757
	8.1	7.56149	7.05511	7.73654		8.1	10.2398	12.3385	9.99229		8.1	12.5122	15.8691	12.8174		8.1	11.3534	12.7516	11.4127
	8.2	7.58091	7.08753	7.81926		8.2	10.3153	12.3582	10.009		8.2	12.5122	16.1743	12.5122		8.2	11.3284	12.6664	11.3814
	8.3	7.60173	7.13659	7.89345		8.3	10.386	12.3408	10.0259		8.3	12.5122	15.8691	12.5122		8.3	11.3108	12.5953	11.39
	8.4	7.63016	7.2003	7.9482		8.4	10.4482	12.3027	10.0375		8.4	12.5122	15.2588	12.8174		8.4	11.2997	12.5529	11.4347
	8.5	7.66929	7.27066	7.97654		8.5	10.4956	12.26	10.0406		8.5	12.8174	14.6484	12.8174		8.5	11.2928	12.5446	11.5007
	8.6	7.71644	7.33434	7.97762		8.6	10.5208	12.2262	10.0348		8.6	12.5122	14.3433	13.1226		8.6	11.2875	12.5629	11.5694
	8.7	7.76261	7.37751	7.9563		8.7	10.5187	12.2105	10.0205		8.7	12.5122	14.3433	12.8174		8.7	11.2816	12.59	11.6276
	8.8	7.79637	7.39248	7.91991		8.8	10.4888	12.216	9.99797		8.8	12.5122	14.9536	12.8174		8.8	11.2734	12.6046	11.6735
	8.9	7.80794	7.38278	7.87592		8.9	10.4357	12.2405	9.96592		8.9	12.5122	15.564	12.8174		8.9	11.2622	12.5909	11.7148
	9	7.79314	7.36277	7.83083		9	10.3678	12.2782	9.9218		9	12.8174	15.8691	12.207		9	11.2489	12.5442	11.7622
	9.1	7.75487	7.35108	7.79011		9.1	10.2951	12.3213	9.86442		9.1	12.5122	16.4795	12.5122		9.1	11.2364	12.4719	11.821
	9.2	7.70215	7.3613	7.75803		9.2	10.2264	12.362	9.79681		9.2	12.5122	16.7847	12.5122		9.2	11.2283	12.3889	11.8877
	9.3	7.64728	7.39613	7.73674		9.3	10.1675	12.3921	9.72743		9.3	12.5122	16.7847	12.207		9.3	11.2278	12.3102	11.9527
	9.4	7.60184	7.44716	7.7261		9.4	10.121	12.4029	9.66701		9.4	12.5122	17.0898	12.5122		9.4	11.2356	12.2433	12.0066
	9.5	7.57312	7.50063	7.72406		9.5	10.0859	12.3843	9.62374		9.5	12.207	16.7847	12.207		9.5	11.249	12.1867	12.0456
	9.6	7.56248	7.54453	7.72724		9.6	10.06	12.3249	9.59946		9.6	12.5122	16.7847	11.9018		9.6	11.2619	12.1333	12.0721
	9.7	7.56587	7.57283	7.73137		9.7	10.0416	12.2131	9.59064		9.7	12.8174	17.0898	11.9018		9.7	11.2668	12.0772	12.0912
	9.8	7.57581	7.58649	7.73188		9.8	10.0301	12.039	9.59326		9.8	12.5122	17.0898	12.207		9.8	11.2578	12.0187	12.1053
	9.9	7.58451	7.59174	7.72596		9.9	10.0266	11.7981	9.60623		9.9	12.8174	17.395	12.5122		9.9	11.2339	11.9649	12.1126
	10	7.58627	7.59751	7.71454		10	10.0314	11.4945	9.6319		10	12.8174	17.395	12.5122		10	11.1981	11.9248	12.1078
	10.1	7.57892	7.61228	7.70249		10.1	10.0439	11.1442	9.67209		10.1	12.8174	17.0898	12.5122		10.1	11.1563	11.9045	12.088
	10.2	7.56463	7.64191	7.69681		10.2	10.0621	10.7738	9.72389		10.2	12.8174	17.0898	12.207		10.2	11.114	11.9048	12.0549
	10.3	7.54855	7.6882	7.70299		10.3	10.0839	10.4153	9.77868		10.3	12.8174	17.395	12.207		10.3	11.0748	11.9223	12.0169
	10.4	7.53665	7.74894	7.72186		10.4	10.1073	10.0981	9.82481		10.4	12.5122	17.0898	12.207		10.4	11.042	11.9523	11.987
	10.5	7.53278	7.8197	7.74858		10.5	10.1306	9.84206	9.85195		10.5	12.5122	17.0898	11.9018		10.5	11.021	11.9903	11.9781
	10.6	7.53676	7.89611	7.77367		10.6	10.1521	9.65358	9.8545		10.6	12.5122	17.0898	12.207		10.6	11.0191	12.032	11.9985
	10.7	7.54527	7.97475	7.78615		10.7	10.1691	9.52589	9.83231		10.7	12.5122	16.7847	12.207		10.7	11.0437	12.0729	12.0475
	10.8	7.55452	8.05249	7.77766		10.8	10.1788	9.44252	9.78967		10.8	12.207	16.7847	12.207		10.8	11.098	12.1077	12.1145
	10.9	7.56291	8.12437	7.74543		10.9	10.1784	9.38395	9.73336		10.9	12.207	16.7847	12.207		10.9	11.1761	12.1306	12.1813
	11	7.57117	8.18214	7.69307		11	10.1658	9.3338	9.67155		11	12.207	16.7847	11.9018		11	11.264	12.138	12.2282
	11.1	7.58072	8.21485	7.62977		11.1	10.1411	9.28297	9.61275		11.1	12.5122	16.7847	12.207		11.1	11.3437	12.1301	12.2405
	11.2	7.59179	8.21217	7.56772		11.2	10.1068	9.22942	9.56402		11.2	12.5122	16.7847	12.207		11.2	11.4002	12.1123	12.2128
	11.3	7.60293	8.16923	7.51932		11.3	10.067	9.17406	9.52929		11.3	12.207	16.7847	11.9018		11.3	11.4258	12.0945	12.1497
	11.4	7.61232	8.09048	7.4942		11.4	10.0263	9.11607	9.50888		11.4	12.5122	16.7847	11.9018		11.4	11.4218	12.087	12.0612
	11.5	7.61859	7.98958	7.49587		11.5	9.98999	9.05168	9.49983		11.5	12.207	16.7847	11.9018		11.5	11.3945	12.0971	11.9577
	11.6	7.62107	7.88491	7.52073		11.6	9.96326	8.97844	9.49877		11.6	12.207	16.7847	11.5967		11.6	11.3511	12.1258	11.8458
	11.7	7.62004	7.79298	7.55933		11.7	9.94985	8.90003	9.50481		11.7	12.5122	16.7847	11.9018		11.7	11.2991	12.1672	11.7287
	11.8	7.61656	7.72334	7.60052		11.8	9.95085	8.82768	9.52004		11.8	12.8174	16.4795	12.207		11.8	11.2469	12.2099	11.6087
	11.9	7.61239	7.67723	7.63628		11.9	9.96332	8.77563	9.54762		11.9	12.5122	16.4795	12.207		11.9	11.2058	12.241	11.4899
	12	7.61054	7.65016	7.66447		12	9.98106	8.75374	9.58767		12	12.8174	16.4795	12.207		12	11.1883	12.2505	11.3778
	12.1	7.61431	7.63519	7.68752		12.1	9.99584	8.76252	9.63475		12.1	12.5122	16.1743	12.5122		12.1	11.2029	12.2341	11.2774
	12.2	7.62538	7.62541	7.7103		12.2	9.99965	8.79414	9.67973		12.2	12.8174	16.4795	12.207		12.2	11.2498	12.1931	11.1913
	12.3	7.6427	7.61512	7.7373		12.3	9.98683	8.83861	9.71526		12.3	12.8174	16.7847	12.207		12.3	11.3183	12.1334	11.1191
	12.4	7.66172	7.59981	7.77156		12.4	9.95586	8.89057	9.74006		12.4	12.8174	16.7847	12.207		12.4	11.3902	12.0643	11.0576
	12.5	7.67614	7.57666	7.81432		12.5	9.91044	8.95213	9.7589		12.5	12.8174	16.4795	12.5122		12.5	11.4466	11.9975	11.0015
	12.6	7.6807	7.54581	7.86442		12.6	9.85884	9.02991	9.77834		12.6	12.8174	16.7847	12.207		12.6	11.4762	11.9465	10.944
	12.7	7.67256	7.51072	7.91785		12.7	9.81176	9.12877	9.8017		12.7	12.8174	16.4795	12.207		12.7	11.4791	11.9224	10.8787
	12.8	7.65238	7.47812	7.96846		12.8	9.77863	9.24595	9.82721		12.8	12.8174	16.7847	12.207		12.8	11.4674	11.9303	10.8015
	12.9	7.62354	7.45508	8.00901		12.9	9.76516	9.37009	9.85155		12.9	12.8174	17.0898	11.9018		12.9	11.4588	11.966	10.7126
	13	7.59018	7.44589	8.0329		13	9.772	9.48541	9.87552		13	12.8174	17.0898	12.207		13	11.4697	12.0164	10.6173
	13.1	7.55501	7.45004	8.03561		13.1	9.79584	9.57828	9.90834		13.1	12.8174	16.7847	12.207		13.1	11.5089	12.065	10.525
	13.2	7.51777	7.46314	8.01621		13.2	9.8312	9.64253	9.96812		13.2	12.8174	16.4795	12.207		13.2	11.576	12.0974	10.4466
	13.3	7.47585	7.47981	7.97854		13.3	9.87167	9.68061	10.0772		13.3	13.1226	16.1743	12.207		13.3	11.6619	12.1046	10.3927
	13.4	7.42706	7.49676	7.93158		13.4	9.91136	9.70141	10.2547		13.4	13.1226	16.1743	12.207		13.4	11.7527	12.0847	10.3689
	13.5	7.37335	7.51329	7.88787		13.5	9.94632	9.71567	10.509		13.5	13.1226	16.4795	12.207		13.5	11.8347	12.0412	10.3736
	13.6	7.32209	7.52935	7.85984		13.6	9.97553	9.73221	10.8334		13.6	12.8174	16.1743	12.207		13.6	11.8991	11.9812	10.3968
	13.7	7.28411	7.54365	7.85541		13.7	10.0016	9.75601	11.2053		13.7	13.1226	16.1743	12.207		13.7	11.945	11.9133	10.4224
	13.8	7.26832	7.55326	7.87367		13.8	10.0286	9.78778	11.5908		13.8	12.8174	16.1743	12.207		13.8	11.9781	11.8454	10.435
	13.9	7.27562	7.5555	7.90444		13.9	10.0601	9.82494	11.9534		13.9	13.1226	15.8691	12.207		13.9	12.006	11.7824	10.4259
	14	7.29708	7.55046	7.93158		14	10.097	9.86273	12.2637		14	14.0381	15.8691	12.207		14	12.0323	11.7248	10.3962
	14.1	7.31783	7.54211	7.94		14.1	10.1363	9.89588	12.5074		14.1	14.6484	15.8691	12.5122		14.1	12.0545	11.6695	10.3545
	14.2	7.32479	7.5367	7.92129		14.2	10.1712	9.92084	12.6863		14.2	15.564	15.8691	12.207		14.2	12.0655	11.6119	10.3117
	14.3	7.31376	7.53935	7.87686		14.3	10.1939	9.93782	12.8136		14.3	16.1743	16.4795	12.207		14.3	12.0584	11.5478	10.2774
	14.4	7.29055	7.55127	7.81622		14.4	10.1982	9.95019	12.9048		14.4	16.1743	16.1743	12.207		14.4	12.0299	11.4749	10.2583
	14.5	7.26636	7.56925	7.75306		14.5	10.1833	9.96156	12.9712		14.5	16.4795	16.4795	12.207		14.5	11.9811	11.393	10.2591
	14.6	7.25124	7.58798	7.70079		14.6	10.1546	9.97238	13.0181		14.6	16.4795	16.4795	12.5122		14.6	11.9159	11.302	10.2826
	14.7	7.24978	7.60281	7.66795		14.7	10.1209	9.97868	13.047		14.7	16.4795	16.1743	12.8174		14.7	11.8394	11.202	10.3301
	14.8	7.26179	7.61078	7.65639		14.8	10.0917	9.97454	13.0579		14.8	16.4795	16.4795	12.207		14.8	11.7569	11.0948	10.4007
	14.9	7.2863	7.61078	7.66267		14.9	10.0754	9.95546	13.0513		14.9	16.4795	16.4795	12.207		14.9	11.6745	10.9854	10.4922
	15	7.32424	7.60281	7.68144		15	10.0794	9.92098	13.0285		15	16.7847	16.4795	12.207		15	11.5992	10.8825	10.6014
	15.1	7.37747	7.58803	7.70963		15.1	10.1089	9.87442	12.99		15.1	17.0898	16.7847	11.9018		15.1	11.5368	10.7973	10.7246
	15.2	7.44525	7.56938	7.74682		15.2	10.1649	9.82057	12.9359		15.2	17.395	16.7847	12.207		15.2	11.4904	10.7407	10.8565
	15.3	7.52087	7.55166	7.79237		15.3	10.2419	9.76338	12.8682		15.3	17.395	16.4795	12.207		15.3	11.4595	10.7196	10.9894
	15.4	7.59297	7.54037	7.84241		15.4	10.3284	9.70532	12.7918		15.4	17.395	16.4795	12.207		15.4	11.4417	10.7371	11.1125
	15.5	7.65003	7.53897	7.88973		15.5	10.4105	9.64837	12.7157		15.5	17.395	16.7847	12.207		15.5	11.4357	10.791	11.2135
	15.6	7.68595	7.54629	7.92833		15.6	10.4783	9.59524	12.6511		15.6	17.395	16.7847	12.5122		15.6	11.441	10.876	11.2829
	15.7	7.70229	7.55687	7.95868		15.7	10.5289	9.54935	12.6081		15.7	17.7002	16.4795	12.5122		15.7	11.4556	10.9847	11.3171
	15.8	7.70638	7.5634	7.98901		15.8	10.5654	9.51369	12.5943		15.8	17.7002	16.7847	12.5122		15.8	11.4745	11.1086	11.3209
	15.9	7.7074	7.56013	8.03053		15.9	10.5916	9.48901	12.6162		15.9	18.0054	16.7847	12.5122		15.9	11.4898	11.2386	11.3054
	16	7.71279	7.54562	8.09059		16	10.6079	9.47437	12.68		16	18.0054	16.7847	12.207		16	11.4936	11.3647	11.2839
	16.1	7.72789	7.52324	8.16724		16.1	10.6105	9.46743	12.793		16.1	17.395	16.7847	12.5122		16.1	11.4819	11.4774	11.2667
	16.2	7.75658	7.49938	8.24898		16.2	10.5951	9.46563	12.9612		16.2	17.395	16.7847	12.207		16.2	11.4574	11.5691	11.2586
	16.3	7.80069	7.48121	8.31934		16.3	10.561	9.46667	13.1855		16.3	17.395	16.7847	12.207		16.3	11.4279	11.6359	11.2585
	16.4	7.85853	7.47378	8.36315		16.4	10.5118	9.46861	13.4581		16.4	17.0898	16.4795	12.207		16.4	11.4041	11.6783	11.2612
	16.5	7.92302	7.47846	8.37094		16.5	10.4531	9.46966	13.7612		16.5	17.0898	16.4795	11.9018		16.5	11.3943	11.6989	11.2603
	16.6	7.98297	7.49281	8.34167		16.6	10.3898	9.4689	14.0697		16.6	17.0898	16.7847	11.9018		16.6	11.4013	11.7002	11.2499
	16.7	8.02759	7.51143	8.2824		16.7	10.3257	9.46735	14.3585		16.7	17.0898	17.0898	11.9018		16.7	11.4213	11.6834	11.2253
	16.8	8.05112	7.52786	8.20546		16.8	10.2652	9.46779	14.6099		16.8	17.0898	17.0898	11.9018		16.8	11.4454	11.65	11.1839
	16.9	8.05441	7.53711	8.12444		16.9	10.2133	9.47364	14.8171		16.9	17.0898	17.0898	12.5122		16.9	11.4636	11.6023	11.1252
	17	8.04282	7.53754	8.05079		17	10.1742	9.4863	14.9837		17	17.0898	17.0898	13.1226		17	11.469	11.5442	11.0517
	17.1	8.02266	7.53084	7.99214		17.1	10.1486	9.50268	15.1182		17.1	16.7847	16.7847	13.7329		17.1	11.4599	11.4803	10.9693
	17.2	7.99858	7.52098	7.95196		17.2	10.1333	9.51559	15.2292		17.2	16.1743	16.4795	14.6484		17.2	11.4399	11.4163	10.888
	17.3	7.9726	7.51237	7.93052		17.3	10.122	9.51617	15.322		17.3	14.9536	16.1743	14.9536		17.3	11.4143	11.3573	10.8208
	17.4	7.94385	7.50755	7.92544		17.4	10.1089	9.49819	15.3981		17.4	13.4277	16.1743	14.9536		17.4	11.3883	11.3074	10.7821
	17.5	7.90934	7.50551	7.93386		17.5	10.0899	9.46152	15.4573		17.5	13.1226	16.4795	15.2588		17.5	11.3658	11.2691	10.783
	17.6	7.8653	7.50073	7.95344		17.6	10.063	9.4122	15.4989		17.6	12.5122	16.1743	14.9536		17.6	11.3501	11.2428	10.8266
	17.7	7.80982	7.48497	7.98273		17.7	10.0268	9.35976	15.5231		17.7	12.8174	16.1743	14.3433		17.7	11.3436	11.2267	10.9058
	17.8	7.74559	7.45166	8.01935		17.8	9.98141	9.31324	15.5307		17.8	12.5122	16.7847	13.4277		17.8	11.3473	11.2185	11.0054
	17.9	7.6802	7.40053	8.05864		17.9	9.92869	9.2791	15.5218		17.9	12.207	16.7847	13.1226		17.9	11.3596	11.2174	11.1076
	18	7.62315	7.33959	8.09278		18	9.87372	9.26069	15.4955		18	12.207	16.7847	12.5122		18	11.3761	11.2252	11.1966
	18.1	7.5808	7.28214	8.11422		18.1	9.82458	9.25989	15.451		18.1	12.207	16.7847	12.207		18.1	11.3918	11.2465	11.2623
	18.2	7.55268	7.24014	8.11928		18.2	9.79011	9.27693	15.3891		18.2	11.9018	16.4795	11.9018		18.2	11.4039	11.2858	11.2991
	18.3	7.53238	7.21844	8.11081		18.3	9.77719	9.3095	15.3145		18.3	11.9018	16.4795	11.9018		18.3	11.4122	11.344	11.3045
	18.4	7.51243	7.21351	8.09672		18.4	9.78797	9.3522	15.2365		18.4	11.9018	16.7847	11.5967		18.4	11.4182	11.4154	11.2782
	18.5	7.48912	7.21689	8.08573		18.5	9.8186	9.39701	15.1675		18.5	12.207	16.7847	11.9018		18.5	11.4218	11.4871	11.2221
	18.6	7.46407	7.22143	8.08338		18.6	9.86015	9.4349	15.1193		18.6	12.207	16.7847	12.207		18.6	11.4199	11.544	11.1407
	18.7	7.44167	7.2259	8.09053		18.7	9.90162	9.45799	15.099		18.7	12.207	16.4795	12.207		18.7	11.4086	11.5761	11.0414
	18.8	7.42343	7.23445	8.10406		18.8	9.93367	9.46097	15.1054		18.8	12.207	16.1743	11.9018		18.8	11.3876	11.5837	10.9343
	18.9	7.40448	7.25253	8.11875		18.9	9.95231	9.44269	15.1298		18.9	12.207	16.4795	11.9018		18.9	11.3624	11.5782	10.8306
	19	7.37474	7.28152	8.12809		19	9.95974	9.40687	15.1593		19	12.207	16.4795	11.9018		19	11.3422	11.5776	10.7418
	19.1	7.32427	7.31628	8.12574		19.1	9.96178	9.36136	15.1824		19.1	12.5122	16.4795	11.5967		19.1	11.3343	11.6002	10.6787
	19.2	7.25001	7.34616	8.10756		19.2	9.96375	9.31615	15.1908		19.2	12.8174	16.4795	11.9018		19.2	11.3396	11.6625	10.6506
	19.3	7.15975	7.35979	8.07363		19.3	9.96726	9.28027	15.18		19.3	12.207	16.1743	12.207		19.3	11.3514	11.7819	10.6621
	19.4	7.07003	7.35058	8.02875		19.4	9.97042	9.25926	15.1456		19.4	12.207	16.4795	12.207		19.4	11.3597	11.9802	10.7117
	19.5	6.99945	7.32028	7.98114		19.5	9.97098	9.25414	15.08		19.5	12.5122	16.4795	12.207		19.5	11.3565	12.282	10.7913
	19.6	6.96108	7.27869	7.93864		19.6	9.96963	9.26208	14.9713		19.6	11.9018	16.7847	12.207		19.6	11.34	12.7053	10.8893
	19.7	6.95821	7.23966	7.90461		19.7	9.97014	9.27825	14.8065		19.7	12.207	16.4795	12.207		19.7	11.3158	13.2478	10.9941
	19.8	6.9863	7.21443	7.87626		19.8	9.97671	9.29747	14.5778		19.8	12.207	16.1743	12.207		19.8	11.2924	13.8778	11.096
	19.9	7.03877	7.20677	7.84487		19.9	9.99058	9.31551	14.289		19.9	12.207	15.2588	12.207		19.9	11.2767	14.5349	11.1865
	20	7.11192	7.21121	7.80006		20	10.0091	9.33053	13.9583		20	12.207	15.2588	12.207		20	11.2696	15.1454	11.2575
	20.1	7.20588	7.21599	7.7351		20.1	10.0271	9.34482	13.614		20.1	12.207	15.564	12.207		20.1	11.2658	15.6443	11.3025
	20.2	7.32231	7.20838	7.651		20.2	10.0392	9.36425	13.2874		20.2	12.207	15.8691	12.207		20.2	11.2557	15.9936	11.3189
	20.3	7.45973	7.17959	7.55741		20.3	10.0412	9.39589	13.0039		20.3	12.207	16.4795	12.207		20.3	11.2319	16.1912	11.3099
	20.4	7.61023	7.12829	7.46944		20.4	10.03	9.44348	12.7801		20.4	11.9018	16.7847	12.207		20.4	11.1922	16.266	11.2826
	20.5	7.75917	7.06095	7.4023		20.5	10.0036	9.50432	12.6242		20.5	12.207	16.7847	12.207		20.5	11.1415	16.2639	11.2439
	20.6	7.88852	6.99006	7.3663		20.6	9.96157	9.56876	12.5384		20.6	12.207	16.7847	12.207		20.6	11.088	16.2309	11.1959
	20.7	7.98276	6.93049	7.3645		20.7	9.90665	9.62321	12.5193		20.7	12.207	16.7847	12.207		20.7	11.0401	16.2024	11.1357
	20.8	8.03453	6.89519	7.39337		20.8	9.84552	9.6555	12.5558		20.8	12.5122	16.7847	12.207		20.8	11.004	16.1966	11.0585
	20.9	8.0464	6.89051	7.44597		20.9	9.78787	9.6597	12.6271		20.9	12.8174	16.7847	12.207		20.9	10.9834	16.2157	10.9631
	21	8.02807	6.91423	7.517		21	9.74417	9.63904	12.7051		21	12.5122	16.7847	12.207		21	10.9813	16.2492	10.8557
	21.1	7.99061	6.95559	7.60662		21.1	9.72215	9.60442	12.763		21.1	12.5122	16.1743	11.9018		21.1	10.9999	16.2821	10.75
	21.2	7.94175	6.99971	7.72261		21.2	9.72471	9.56958	12.7846		21.2	12.5122	16.1743	11.9018		21.2	11.0389	16.3027	10.663
	21.3	7.88456	7.03334	7.87801		21.3	9.74931	9.54636	12.7696		21.3	12.5122	16.1743	12.207		21.3	11.093	16.3118	10.6092
	21.4	7.81996	7.05031	8.08488		21.4	9.78927	9.54052	12.731		21.4	12.5122	16.1743	12.207		21.4	11.1519	16.3239	10.5945
	21.5	7.75069	7.0533	8.34593		21.5	9.83576	9.55032	12.6864		21.5	12.5122	16.1743	12.207		21.5	11.2012	16.361	10.6118
	21.6	7.68341	7.05041	8.65003		21.6	9.88002	9.56726	12.6486		21.6	12.207	16.1743	12.5122		21.6	11.226	16.4412	10.6429
	21.7	7.62704	7.04967	8.97288		21.7	9.91514	9.57851	12.6215		21.7	12.207	16.1743	12.5122		21.7	11.2137	16.5689	10.6635
	21.8	7.58719	7.0549	9.28382		21.8	9.93661	9.57159	12.6014		21.8	12.207	16.4795	12.5122		21.8	11.1573	16.7336	10.6529
	21.9	7.56248	7.0661	9.55528		21.9	9.94206	9.53982	12.5813		21.9	12.207	16.4795	12.8174		21.9	11.0572	16.9172	10.6026
	22	7.5441	7.08276	9.77008		22	9.93126	9.48588	12.5542		22	12.207	16.7847	12.5122		22	10.9234	17.1037	10.5203
	22.1	7.51984	7.10573	9.9237		22.1	9.90631	9.42052	12.517		22.1	12.207	17.0898	12.5122		22.1	10.7745	17.2854	10.4262
	22.2	7.48014	7.13606	10.0224		22.2	9.87141	9.35691	12.4709		22.2	12.207	16.4795	12.5122		22.2	10.6349	17.4629	10.3444
	22.3	7.42192	7.17188	10.0789		22.3	9.83174	9.3031	12.422		22.3	12.207	16.4795	12.5122		22.3	10.5284	17.6406	10.2916
	22.4	7.34907	7.20622	10.1087		22.4	9.79214	9.25826	12.3789		22.4	12.5122	16.1743	12.5122		22.4	10.4712	17.8212	10.2732
	22.5	7.27034	7.22952	10.1269		22.5	9.75614	9.21427	12.3494		22.5	12.5122	16.1743	12.5122		22.5	10.4676	18.0031	10.2837
	22.6	7.19584	7.23478	10.1459		22.6	9.72669	9.1622	12.3366		22.6	12.207	16.1743	12.207		22.6	10.5105	18.1794	10.3121
	22.7	7.13509	7.22285	10.1732		22.7	9.70674	9.09919	12.3368		22.7	12.207	16.4795	12.207		22.7	10.5859	18.3376	10.3491
	22.8	7.09667	7.20363	10.21		22.8	9.69824	9.03077	12.3414		22.8	12.207	16.4795	12.5122		22.8	10.6785	18.4612	10.3899
	22.9	7.08725	7.19216	10.2521		22.9	9.70006	8.96889	12.3406		22.9	11.9018	16.4795	12.207		22.9	10.7759	18.5324	10.4344
	23	7.11009	7.20178	10.2905		23	9.70683	8.92727	12.3288		23	11.9018	16.4795	12.5122		23	10.8687	18.5344	10.4845
	23.1	7.1628	7.23848	10.3133		23.1	9.71116	8.91686	12.3065		23.1	11.9018	15.8691	12.5122		23.1	10.9514	18.4555	10.5413
	23.2	7.23649	7.29894	10.3057		23.2	9.70796	8.94296	12.279		23.2	11.9018	15.8691	12.207		23.2	11.0221	18.2878	10.6031
	23.3	7.31842	7.37298	10.2519		23.3	9.69806	9.00418	12.2525		23.3	11.9018	15.8691	12.207		23.3	11.081	18.024	10.6649
	23.4	7.39637	7.44802	10.1371		23.4	9.68702	9.09258	12.2314		23.4	11.9018	15.8691	11.9018		23.4	11.1296	17.6552	10.7195
	23.5	7.46302	7.51384	9.95414		23.5	9.6805	9.19574	12.2165		23.5	11.9018	15.564	11.5967		23.5	11.1686	17.1733	10.7599
	23.6	7.5174	7.56575	9.70946		23.6	9.67947	9.29954	12.2058		23.6	11.9018	15.2588	11.5967		23.6	11.1969	16.5801	10.7818
	23.7	7.56304	7.60457	9.42596		23.7	9.67938	9.39141	12.196		23.7	11.9018	14.9536	11.5967		23.7	11.2128	15.8978	10.7865
	23.8	7.60529	7.63451	9.14015		23.8	9.67286	9.46152	12.1842		23.8	12.207	15.2588	11.5967		23.8	11.2153	15.1733	10.7805
	23.9	7.64754	7.65985	8.89398		23.9	9.65497	9.50421	12.1694		23.9	12.207	15.8691	11.9018		23.9	11.2056	14.471	10.7738
	24	7.6904	7.68203	8.72379		24	9.62608	9.51826	12.1532		24	12.5122	15.8691	11.9018		24	11.1861	13.8576	10.7758
	24.1	7.72943	7.69805	8.64982		24.1	9.5918	9.50683	12.139		24.1	12.8174	16.1743	11.9018		24.1	11.1598	13.3834	10.7921
	24.2	7.75594	7.70231	8.67083		24.2	9.55991	9.47625	12.1293		24.2	13.7329	15.564	11.9018		24.2	11.1307	13.0681	10.822
	24.3	7.75933	7.68967	8.76458		24.3	9.53632	9.43388	12.1215		24.3	14.3433	14.6484	12.207		24.3	11.1035	12.8963	10.8599
	24.4	7.73145	7.65891	8.89618		24.4	9.52242	9.38636	12.1068		24.4	14.9536	13.7329	12.207		24.4	11.0838	12.8236	10.898
	24.5	7.67128	7.61405	9.0308		24.5	9.51531	9.33881	12.073		24.5	15.2588	12.8174	12.207		24.5	11.0756	12.7918	10.9292
	24.6	7.58737	7.56265	9.14569		24.6	9.51019	9.29536	12.0116		24.6	15.564	12.207	12.207		24.6	11.0784	12.7495	10.9492
	24.7	7.49605	7.51276	9.23504		24.7	9.5032	9.25993	11.9252		24.7	15.8691	12.207	12.207		24.7	11.086	12.6681	10.956
	24.8	7.41505	7.47072	9.30624		24.8	9.49325	9.23743	11.8292		24.8	15.8691	12.207	12.5122		24.8	11.0885	12.5474	10.9492
	24.9	7.35739	7.44001	9.3705		24.9	9.48119	9.23237	11.7478		24.9	16.1743	12.207	12.5122		24.9	11.0774	12.4096	10.9292
	25	7.32705	7.42207	9.43275		25	9.46809	9.24753	11.7037		25	16.1743	11.9018	12.5122		25	11.0511	12.2845	10.898
	25.1	7.32047	7.41725	9.48675		25.1	9.45353	9.28126	11.7091		25.1	15.8691	11.2915	12.5122		25.1	11.0176	12.1952	10.8596
	25.2	7.33088	7.42441	9.51662		25.2	9.4359	9.32565	11.7606		25.2	15.8691	11.5967	12.207		25.2	10.9915	12.1509	10.8207
	25.3	7.35241	7.44009	9.50394		25.3	9.41371	9.36759	11.8405		25.3	15.8691	11.2915	12.207		25.3	10.9879	12.1476	10.7884
	25.4	7.38162	7.45849	9.43654		25.4	9.38818	9.39265	11.9247		25.4	15.564	11.2915	12.207		25.4	11.0154	12.1744	10.7667
	25.5	7.41634	7.47279	9.31335		25.5	9.3643	9.39049	11.9918		25.5	15.564	11.5967	11.9018		25.5	11.0728	12.2208	10.7537
	25.6	7.45441	7.47729	9.1437		25.6	9.3505	9.35855	12.0303		25.6	16.1743	11.9018	12.207		25.6	11.1487	12.2793	10.7425
	25.7	7.49268	7.46929	8.94223		25.7	9.35475	9.30189	12.0405		25.7	16.1743	11.5967	12.207		25.7	11.2252	12.3451	10.7236
	25.8	7.52685	7.44972	8.72416		25.8	9.37977	9.22969	12.0299		25.8	16.4795	11.9018	11.9018		25.8	11.283	12.4134	10.6916
	25.9	7.55233	7.42246	8.5031		25.9	9.42017	9.15198	12.008		25.9	16.7847	11.9018	12.207		25.9	11.3077	12.4775	10.6485
	26	7.56534	7.39307	8.29218		26	9.46344	9.07771	11.9801		26	16.7847	11.5967	12.207		26	11.2956	12.5287	10.6044
	26.1	7.56442	7.36649	8.10478		26.1	9.49545	9.01397	11.9456		26.1	17.395	11.9018	11.9018		26.1	11.2539	12.5586	10.5724
	26.2	7.5506	7.34516	7.95336		26.2	9.50784	8.96617	11.8988		26.2	17.395	12.207	12.207		26.2	11.1985	12.561	10.5637
	26.3	7.52678	7.32922	7.84643		26.3	9.5024	8.93676	11.8302		26.3	17.395	12.207	12.5122		26.3	11.1459	12.5335	10.5843
	26.4	7.49596	7.31747	7.78619		26.4	9.48975	8.92471	11.7281		26.4	17.395	11.9018	12.207		26.4	11.1072	12.4775	10.6342
	26.5	7.45869	7.30889	7.76724		26.5	9.48263	8.92627	11.5795		26.5	17.0898	11.9018	12.207		26.5	11.0854	12.3982	10.7094
	26.6	7.41373	7.30406	7.77798		26.6	9.48818	8.93661	11.3734		26.6	16.7847	11.5967	12.207		26.6	11.0773	12.305	10.8026
	26.7	7.36081	7.30399	7.80377		26.7	9.50408	8.95139	11.1067		26.7	16.7847	11.9018	12.207		26.7	11.0779	12.2115	10.9048
	26.8	7.30383	7.30832	7.8304		26.8	9.52172	8.96753	10.7886		26.8	16.7847	11.9018	12.207		26.8	11.0845	12.1327	11.0056
	26.9	7.25129	7.31434	7.84687		26.9	9.53245	8.98303	10.4419		26.9	16.4795	11.5967	11.9018		26.9	11.0987	12.08	11.0956
	27	7.21241	7.31718	7.84653		27	9.53299	8.99649	10.097		27	15.8691	11.9018	11.9018		27	11.1251	12.0553	11.1682
	27.1	7.19163	7.3126	7.82551		27.1	9.52567	9.00756	9.78247		27.1	15.2588	11.9018	11.5967		27.1	11.1687	12.0492	11.2215
	27.2	7.18625	7.30001	7.78099		27.2	9.51479	9.01767	9.51723		27.2	14.9536	12.207	11.5967		27.2	11.2304	12.0453	11.258
	27.3	7.1896	7.28286	7.7104		27.3	9.50217	9.02963	9.30715		27.3	15.2588	12.5122	11.9018		27.3	11.305	12.0275	11.2833
	27.4	7.1968	7.26708	7.61379		27.4	9.4857	9.04602	9.14735		27.4	15.564	12.207	11.9018		27.4	11.3814	11.9869	11.3037
	27.5	7.20873	7.25892	7.49753		27.5	9.46179	9.067	9.02718		27.5	15.564	12.207	11.5967		27.5	11.4463	11.9249	11.3248
	27.6	7.23	7.26259	7.37589		27.6	9.42966	9.08991	8.9349		27.6	16.1743	12.5122	11.5967		27.6	11.4886	11.8505	11.3494
	27.7	7.26345	7.27991	7.26843		27.7	9.39423	9.11029	8.8602		27.7	16.1743	12.5122	11.5967		27.7	11.5017	11.7756	11.3768
	27.8	7.30631	7.30988	7.19245		27.8	9.36525	9.124	8.79619		27.8	16.4795	12.5122	11.2915		27.8	11.4842	11.7106	11.4024
	27.9	7.35068	7.34814	7.15601		27.9	9.35326	9.12809	8.74031		27.9	16.4795	12.5122	11.5967		27.9	11.4401	11.6604	11.4188
	28	7.38891	7.38807	7.155		28	9.36568	9.12129	8.69462		28	16.1743	12.5122	11.9018		28	11.3779	11.6241	11.4184
	28.1	7.41839	7.4224	7.17652		28.1	9.40428	9.10412	8.66397		28.1	15.8691	12.5122	11.5967		28.1	11.3088	11.5965	11.3965
	28.2	7.44202	7.44579	7.20569		28.2	9.46614	9.07924	8.65344		28.2	14.9536	12.5122	11.9018		28.2	11.2441	11.5703	11.3553
	28.3	7.46529	7.45715	7.2326		28.3	9.54569	9.05222	8.66487		28.3	14.0381	12.207	11.9018		28.3	11.1904	11.5385	11.3056
	28.4	7.49307	7.45904	7.25514		28.4	9.63555	9.02995	8.69559		28.4	13.4277	12.207	11.5967		28.4	11.1479	11.4966	11.2639
	28.5	7.52887	7.45527	7.27742		28.5	9.72776	9.01761	8.73833		28.5	13.1226	12.207	11.5967		28.5	11.1106	11.4449	11.2465
	28.6	7.57522	7.44751	7.30599		28.6	9.81471	9.0153	8.78336		28.6	12.8174	12.207	11.5967		28.6	11.0705	11.3889	11.2625
	28.7	7.63342	7.43373	7.34615		28.7	9.89101	9.01605	8.82125		28.7	12.5122	12.207	11.5967		28.7	11.0222	11.3396	11.309
	28.8	7.70154	7.40893	7.4		28.8	9.95451	9.00846	8.84488		28.8	12.207	12.207	11.9018		28.8	10.966	11.3111	11.372
	28.9	7.77217	7.36921	7.46661		28.9	10.0051	8.98149	8.85123		28.9	12.207	11.9018	12.207		28.9	10.9078	11.3158	11.4322
	29	7.83275	7.31593	7.54206		29	10.0422	8.93025	8.84213		29	12.207	11.5967	11.9018		29	10.8559	11.3601	11.472
	29.1	7.86988	7.25765	7.62028		29.1	10.0633	8.85888	8.82327		29.1	12.207	11.9018	11.5967		29.1	10.8169	11.4407	11.4824
	29.2	7.87514	7.20829	7.69415		29.2	10.0643	8.7802	8.80213		29.2	12.207	12.207	11.9018		29.2	10.7919	11.5442	11.4655
	29.3	7.85028	7.18159	7.75658		29.3	10.0422	8.71086	8.7851		29.3	11.9018	12.207	11.9018		29.3	10.7754	11.6516	11.4319
	29.4	7.80668	7.18557	7.8024		29.4	9.99706	8.6651	8.77507		29.4	11.9018	12.207	12.207		29.4	10.7584	11.7438	11.3954
	29.5	7.76045	7.21971	7.82996		29.5	9.9325	8.64943	8.77119		29.5	12.207	11.9018	11.9018		29.5	10.7336	11.8068	11.367
	29.6	7.72633	7.27555	7.84149		29.6	9.85512	8.66043	8.76992		29.6	12.207	11.9018	11.5967		29.6	10.6996	11.834	11.3516
	29.7	7.71346	7.33969	7.84088		29.7	9.77284	8.68826	8.76727		29.7	12.207	11.9018	11.9018		29.7	10.6627	11.8277	11.3463
	29.8	7.72495	7.39889	7.83186		29.8	9.69394	8.72236	8.76155		29.8	12.207	11.9018	11.9018		29.8	10.6328	11.7988	11.3424
	29.9	7.75934	7.44375	7.81565		29.9	9.62621	8.75639	8.75421		29.9	12.207	12.207	11.9018		29.9	10.6176	11.7649	11.328
	30	7.81186	7.47011	7.79144		30	9.57604	8.78973	8.74906		30	12.207	12.207	12.207		30	10.62	11.7459	11.2923
	30.1	7.87495	7.47934	7.75857		30.1	9.54776	8.82559	8.74945		30.1	12.207	12.207	12.207		30.1	10.6367	11.7562	11.23
	30.2	7.9384	7.4761	7.71982		30.2	9.54221	8.86875	8.75569		30.2	12.207	12.207	11.9018		30.2	10.6616	11.7983	11.145
	30.3	7.99118	7.46634	7.68344		30.3	9.55592	8.92528	8.76503		30.3	12.5122	12.207	11.9018		30.3	10.6882	11.8614	11.0506
	30.4	8.02431	7.45596	7.66183		30.4	9.58093	9.00455	8.77411		30.4	12.207	12.207	11.9018		30.4	10.7112	11.926	10.9656
	30.5	8.03493	7.44919	7.66702		30.5	9.60629	9.11913	8.78105		30.5	11.9018	12.207	11.9018		30.5	10.7261	11.9731	10.9082
	30.6	8.02727	7.44796	7.70478		30.6	9.62098	9.28225	8.78552		30.6	11.5967	12.207	11.9018		30.6	10.7301	11.9927	10.8896
	30.7	8.01067	7.45151	7.77163		30.7	9.61714	9.50165	8.78691		30.7	11.5967	12.5122	11.9018		30.7	10.7237	11.9862	10.9107
	30.8	7.99489	7.45683	7.85633		30.8	9.59267	9.7739	8.78291		30.8	11.9018	12.5122	11.9018		30.8	10.7107	11.9645	10.9627
	30.9	7.98625	7.45943	7.9456		30.9	9.55144	10.0828	8.76972		30.9	11.9018	12.207	11.9018		30.9	10.6967	11.9405	11.0304
	31	7.98638	7.4556	8.03081		31	9.50135	10.4038	8.74467		31	12.207	12.207	11.9018		31	10.6869	11.9236	11.0974
	31.1	7.99329	7.4447	8.11005		31.1	9.45177	10.7117	8.70815		31.1	12.207	12.207	11.9018		31.1	10.6843	11.9166	11.1508
	31.2	8.00389	7.43038	8.18484		31.2	9.4113	10.9874	8.66382		31.2	12.207	11.9018	12.207		31.2	10.6899	11.9164	11.1846
	31.3	8.01557	7.41975	8.25496		31.3	9.38583	11.2219	8.61645		31.3	11.9018	11.9018	11.9018		31.3	10.704	11.9158	11.201
	31.4	8.02638	7.42004	8.31457		31.4	9.3773	11.4159	8.56988		31.4	12.207	12.207	11.5967		31.4	10.7261	11.9057	11.2087
	31.5	8.034	7.43515	8.35449		31.5	9.38305	11.5763	8.52601		31.5	12.207	11.9018	11.9018		31.5	10.7546	11.8785	11.2189
	31.6	8.03547	7.4635	8.36706		31.6	9.39648	11.7101	8.48654		31.6	12.5122	11.9018	11.9018		31.6	10.7861	11.8305	11.2393
	31.7	8.02854	7.49811	8.3506		31.7	9.40992	11.8184	8.45531		31.7	12.5122	12.207	11.5967		31.7	10.8155	11.7648	11.2704
	31.8	8.01328	7.52962	8.31004		31.8	9.41779	11.8929	8.43892		31.8	12.207	12.207	11.9018		31.8	10.8395	11.6912	11.3051
	31.9	7.99274	7.54961	8.25447		31.9	9.4188	11.9166	8.44463		31.9	12.207	12.5122	11.5967		31.9	10.8584	11.6232	11.3319
	32	7.97097	7.5534	8.19333		32	9.41603	11.8705	8.47637		32	11.9018	12.5122	11.9018		32	10.8759	11.5735	11.3416
	32.1	7.95055	7.54098	8.13368		32.1	9.4145	11.7425	8.5317		32.1	12.207	12.5122	11.9018		32.1	10.8969	11.5492	11.3306
	32.2	7.93122	7.51628	8.07989		32.2	9.41773	11.5344	8.60225		32.2	11.9018	12.207	11.9018		32.2	10.9225	11.5496	11.3027
	32.3	7.90991	7.48501	8.03355		32.3	9.42473	11.263	8.67723		32.3	11.9018	12.207	12.207		32.3	10.9479	11.5672	11.2661
	32.4	7.88314	7.45234	7.99497		32.4	9.43027	10.9548	8.74792		32.4	12.207	12.207	12.207		32.4	10.9642	11.5915	11.2297
	32.5	7.84936	7.42163	7.96307		32.5	9.42886	10.6382	8.81057		32.5	12.207	12.207	12.207		32.5	10.9624	11.6122	11.2003
	32.6	7.81008	7.3945	7.93591		32.6	9.41954	10.3358	8.86625		32.6	12.207	11.9018	12.207		32.6	10.9389	11.6219	11.1792
	32.7	7.76972	7.37167	7.9114		32.7	9.40741	10.0626	8.91767		32.7	12.5122	11.9018	12.207		32.7	10.8974	11.6172	11.1636
	32.8	7.73296	7.3536	7.88862		32.8	9.40004	9.82645	8.96556		32.8	12.5122	12.207	12.207		32.8	10.849	11.5976	11.1485
	32.9	7.70271	7.34033	7.86856		32.9	9.40278	9.63144	9.00684		32.9	12.207	12.207	12.5122		32.9	10.8081	11.5649	11.131
	33	7.67918	7.33108	7.85391		33	9.4162	9.47872	9.03575		33	12.207	12.207	12.5122		33	10.7863	11.5223	11.1129
	33.1	7.66165	7.32424	7.84707		33.1	9.43779	9.36557	9.04702		33.1	12.207	11.9018	12.5122		33.1	10.7884	11.4743	11.0998
	33.2	7.65004	7.31694	7.84774		33.2	9.46471	9.28415	9.03943		33.2	12.207	11.9018	12.5122		33.2	10.81	11.4267	11.0982
	33.3	7.6457	7.30565	7.85187		33.3	9.49522	9.22308	9.01792		33.3	12.5122	11.9018	12.5122		33.3	10.84	11.385	11.1113
	33.4	7.64953	7.28644	7.85245		33.4	9.52742	9.1714	8.99304		33.4	12.8174	12.207	12.5122		33.4	10.8654	11.3524	11.1386
	33.5	7.66018	7.25663	7.84169		33.5	9.55767	9.12309	8.97805		33.5	12.8174	12.207	12.5122		33.5	10.8757	11.3279	11.1754
	33.6	7.67448	7.21674	7.81461		33.6	9.58028	9.07877	8.98461		33.6	13.1226	11.9018	12.5122		33.6	10.8664	11.3057	11.2144
	33.7	7.68968	7.17235	7.77108		33.7	9.59018	9.04322	9.01905		33.7	12.8174	12.207	12.207		33.7	10.84	11.2777	11.2469
	33.8	7.705	7.13302	7.71676		33.8	9.58639	9.02113	9.07943		33.8	12.8174	11.9018	12.207		33.8	10.8039	11.2379	11.2645
	33.9	7.72227	7.10867	7.66186		33.9	9.5739	9.01316	9.15615		33.9	12.8174	11.9018	12.207		33.9	10.7674	11.186	11.2612
	34	7.74428	7.10406	7.61897		34	9.56201	9.01535	9.23508		34	12.8174	11.9018	12.207		34	10.7386	11.1287	11.2365
	34.1	7.77325	7.11608	7.59875		34.1	9.56006	9.02214	9.30287		34.1	12.8174	11.9018	12.207		34.1	10.7228	11.0754	11.1959
	34.2	7.80889	7.13545	7.60706		34.2	9.57325	9.03031	9.35163		34.2	12.8174	11.9018	12.207		34.2	10.7224	11.0327	11.1483
	34.3	7.84727	7.15268	7.64251		34.3	9.6004	9.04047	9.38077		34.3	12.8174	11.9018	12.207		34.3	10.7372	10.9997	11.1025
	34.4	7.88105	7.16362	7.69739		34.4	9.63457	9.0555	9.39541		34.4	12.8174	11.9018	12.207		34.4	10.7644	10.9691	11.0632
	34.5	7.90127	7.17157	7.76135		34.5	9.66621	9.0777	9.40228		34.5	12.5122	12.207	12.207		34.5	10.7983	10.9324	11.0296
	34.6	7.90139	7.18438	7.82594		34.6	9.68713	9.10723	9.40525		34.6	12.5122	12.207	12.207		34.6	10.8313	10.886	10.9977
	34.7	7.88077	7.20914	7.88687		34.7	9.69313	9.14301	9.40338		34.7	12.5122	12.207	11.9018		34.7	10.8565	10.8348	10.9641
	34.8	7.84638	7.24852	7.94304		34.8	9.68502	9.18427	9.39121		34.8	12.5122	12.207	11.9018		34.8	10.8701	10.7915	10.9281
	34.9	7.81054	7.30014	7.99345		34.9	9.66743	9.23033	9.36229		34.9	12.5122	12.207	12.207		34.9	10.8734	10.7721	10.8919
	35	7.78642	7.35783	8.03479		35	9.64599	9.28001	9.31294		35	12.5122	11.9018	12.207		35	10.8712	10.7946	10.8596
	35.1	7.78328	7.41416	8.06197		35.1	9.62481	9.33075	9.24543		35.1	12.5122	11.9018	12.5122		35.1	10.8682	10.8789	10.8353
	35.2	7.80344	7.46206	8.07086		35.2	9.60574	9.3789	9.16812		35.2	12.5122	12.207	12.207		35.2	10.8673	11.0473	10.8217
	35.3	7.84223	7.49691	8.06135		35.3	9.58973	9.42161	9.09271		35.3	12.8174	11.9018	12.5122		35.3	10.8689	11.3236	10.8196
	35.4	7.89074	7.51893	8.03803		35.4	9.57901	9.45764	9.03017		35.4	12.8174	12.207	12.5122		35.4	10.8748	11.725	10.8281
	35.5	7.93835	7.53364	8.0085		35.5	9.57747	9.48681	8.98664		35.5	12.5122	11.9018	12.8174		35.5	10.8884	12.2512	10.847
	35.6	7.97485	7.54957	7.97974		35.6	9.58871	9.50913	8.96325		35.6	12.8174	11.9018	12.8174		35.6	10.9142	12.872	10.8771
	35.7	7.99212	7.5737	7.95535		35.7	9.61282	9.52362	8.95782		35.7	13.1226	11.9018	12.5122		35.7	10.9544	13.5228	10.9194
	35.8	7.98558	7.60634	7.93502		35.8	9.64565	9.5283	8.96749		35.8	14.0381	11.9018	12.5122		35.8	11.0062	14.1123	10.9724
	35.9	7.95567	7.64053	7.91612		35.9	9.67977	9.52072	8.99037		35.9	14.6484	11.9018	12.5122		35.9	11.0617	14.5413	11.0296
	36	7.90873	7.66516	7.89623		36	9.70805	9.49887	9.02607		36	15.2588	12.207	12.5122		36	11.1103	14.7289	11.0816
	36.1	7.85503	7.67075	7.87552		36.1	9.72583	9.46218	9.07552		36.1	15.564	12.207	12.8174		36.1	11.1426	14.635	11.1204
	36.2	7.80625	7.65385	7.85724		36.2	9.73177	9.41281	9.14054		36.2	15.8691	12.207	12.5122		36.2	11.1532	14.2722	11.1428
	36.3	7.77145	7.61789	7.84629		36.3	9.72776	9.35552	9.22115		36.3	16.1743	12.207	12.5122		36.3	11.141	13.7029	11.1528
	36.4	7.75411	7.5706	7.84606		36.4	9.71837	9.29654	9.31202		36.4	15.8691	12.207	12.207		36.4	11.1081	13.022	11.1585
	36.5	7.75115	7.52073	7.85627		36.5	9.71047	9.2415	9.40149		36.5	16.1743	12.207	12.207		36.5	11.0574	12.3311	11.1688
	36.6	7.7547	7.47636	7.87241		36.6	9.71147	9.19312	9.47364		36.6	16.4795	12.5122	12.207		36.6	10.9924	11.7126	11.1885
	36.7	7.75595	7.44455	7.88774		36.7	9.72675	9.15076	9.51369		36.7	16.4795	12.207	12.5122		36.7	10.9192	11.2139	11.2157
	36.8	7.74914	7.43203	7.89578		36.8	9.75614	9.1103	9.51444		36.8	16.7847	12.207	12.5122		36.8	10.8479	10.8445	11.2427
	36.9	7.73351	7.44439	7.89211		36.9	9.79234	9.06538	9.47829		36.9	16.7847	11.9018	12.8174		36.9	10.7918	10.5857	11.2591
	37	7.71294	7.48374	7.87491		37	9.82251	9.00871	9.41494		37	16.4795	11.9018	12.8174		37	10.7622	10.4055	11.2562
	37.1	7.69402	7.54738	7.84534		37.1	9.83348	8.93488	9.33528		37.1	16.4795	11.9018	12.5122		37.1	10.7638	10.2714	11.2312
	37.2	7.68424	7.62734	7.80797		37.2	9.81818	8.84404	9.2469		37.2	15.8691	12.207	12.207		37.2	10.7928	10.1593	11.1883
	37.3	7.68989	7.71331	7.77003		37.3	9.77918	8.74519	9.15302		37.3	15.564	11.9018	12.5122		37.3	10.8401	10.0559	11.1368
	37.4	7.71469	7.79622	7.73957		37.4	9.72728	8.65531	9.05629		37.4	14.6484	11.5967	12.5122		37.4	10.8957	9.95752	11.0871
	37.5	7.75784	7.86949	7.72229		37.5	9.67657	8.59285	8.96279		37.5	13.4277	11.5967	12.5122		37.5	10.9516	9.86844	11.047
	37.6	7.81244	7.92656	7.7191		37.6	9.63836	8.56822	8.88252		37.6	12.8174	11.2915	12.207		37.6	11.0022	9.7973	11.0201
	37.7	7.86584	7.95768	7.72677		37.7	9.6173	8.57837	8.82484		37.7	12.8174	11.5967	12.207		37.7	11.0438	9.75385	11.0067
	37.8	7.90315	7.95049	7.74019		37.8	9.6122	8.60889	8.79236		37.8	12.5122	11.9018	12.207		37.8	11.0748	9.74529	11.0059
	37.9	7.91277	7.89588	7.75675		37.9	9.61953	8.64307	8.77821		37.9	12.5122	11.9018	12.207		37.9	11.0962	9.77403	11.0171
	38	7.89164	7.79639	7.77792		38	9.63588	8.67145	8.76937		38	12.207	12.207	12.5122		38	11.1128	9.83743	11.0407
	38.1	7.84593	7.66922	7.80746		38.1	9.65851	8.69511	8.75473		38.1	12.207	11.9018	12.5122		38.1	11.1305	9.92983	11.0768
	38.2	7.78762	7.54108	7.847		38.2	9.68288	8.72189	8.73195		38.2	12.207	11.9018	11.9018		38.2	11.1539	10.0435	11.1237
	38.3	7.72874	7.43733	7.89267		38.3	9.70145	8.75865	8.70929		38.3	11.9018	11.9018	11.9018		38.3	11.1828	10.1693	11.1778
	38.4	7.67734	7.37248	7.93581		38.4	9.70541	8.80568	8.69985		38.4	12.207	11.9018	11.9018		38.4	11.2139	10.2951	11.2345
	38.5	7.63616	7.34721	7.96674		38.5	9.68978	8.85643	8.71401		38.5	12.207	11.9018	11.9018		38.5	11.2419	10.4056	11.2903
	38.6	7.60423	7.35246	7.97914		38.6	9.65753	8.90225	8.75457		38.6	12.207	11.9018	12.207		38.6	11.264	10.4835	11.3444
	38.7	7.57878	7.37566	7.97177		38.7	9.62018	8.93787	8.81693		38.7	12.207	11.9018	12.5122		38.7	11.2798	10.5142	11.3981
	38.8	7.55619	7.40569	7.94727		38.8	9.59303	8.96459	8.89314		38.8	11.9018	11.9018	12.5122		38.8	11.291	10.4921	11.4524
	38.9	7.53251	7.43535	7.90993		38.9	9.58678	8.98769	8.97531		38.9	11.9018	11.9018	12.5122		38.9	11.2994	10.4252	11.5043
	39	7.50386	7.46186	7.86421		39	9.60113	9.01197	9.05723		39	11.2915	11.5967	12.8174		39	11.3048	10.3353	11.5438
	39.1	7.46753	7.4859	7.81511		39.1	9.62456	9.03804	9.13514		39.1	11.2915	11.5967	12.5122		39.1	11.3033	10.2516	11.5568
	39.2	7.423	7.5093	7.76861		39.2	9.64098	9.06249	9.2079		39.2	11.5967	11.9018	12.5122		39.2	11.2882	10.2008	11.5308
	39.3	7.3714	7.53188	7.73154		39.3	9.63933	9.08127	9.27667		39.3	11.9018	11.9018	12.8174		39.3	11.2522	10.199	11.4637
	39.4	7.31385	7.55066	7.70964		39.4	9.61908	9.0932	9.34288		39.4	11.9018	12.207	12.207		39.4	11.1916	10.2474	11.3674
	39.5	7.25095	7.56086	7.70536		39.5	9.58913	9.10122	9.40554		39.5	11.9018	12.207	12.5122		39.5	11.1098	10.3348	11.2653
	39.6	7.1836	7.55859	7.71626		39.6	9.56047	9.1113	9.45976		39.6	11.9018	11.9018	12.5122		39.6	11.0171	10.4453	11.1819
	39.7	7.11463	7.54307	7.73486		39.7	9.53943	9.12993	9.49887		39.7	12.207	12.207	12.207		39.7	10.9277	10.5653	11.1331
	39.8	7.04969	7.5172	7.75114		39.8	9.52592	9.16231	9.51771		39.8	12.207	12.207	12.5122		39.8	10.8539	10.6856	11.121
	39.9	6.99619	7.48581	7.75578		39.9	9.51742	9.21181	9.51552		39.9	11.9018	11.9018	12.5122		39.9	10.8015	10.7997	11.1352
	40	6.96052	7.45397	7.74358		40	9.51407	9.279	9.49526		40	12.207	12.207	12.5122		40	10.7692	10.9006	11.1599
	40.1	6.94526	7.42547	7.71456		40.1	9.52007	9.3604	9.46079		40.1	11.9018	12.207	12.5122		40.1	10.752	10.9799	11.1817
	40.2	6.94784	7.40265	7.67246		40.2	9.53989	9.44849	9.41414		40.2	12.207	12.207	12.5122		40.2	10.7453	11.0306	11.1939
	40.3	6.96154	7.38675	7.6222		40.3	9.5735	9.53299	9.35567		40.3	12.5122	12.207	12.5122		40.3	10.7486	11.0515	11.1963
	40.4	6.97857	7.37794	7.56802		40.4	9.61514	9.60461	9.28656		40.4	12.207	12.5122	12.5122		40.4	10.7647	11.0486	11.1915
	40.5	6.99278	7.37476	7.51387		40.5	9.65656	9.65863	9.21164		40.5	12.5122	13.1226	12.5122		40.5	10.7969	11.0336	11.1818
	40.6	7.00039	7.37405	7.46472		40.6	9.69209	9.69477	9.13963		40.6	12.207	13.4277	12.5122		40.6	10.8465	11.0208	11.168
	40.7	6.99996	7.37215	7.42632		40.7	9.72144	9.71458	9.08033		40.7	12.207	14.0381	12.5122		40.7	10.9107	11.0222	11.1505
	40.8	6.99116	7.36674	7.40392		40.8	9.74897	9.71778	9.03987		40.8	12.5122	14.9536	12.207		40.8	10.983	11.0452	11.1316
	40.9	6.97468	7.3577	7.40045		40.9	9.77996	9.70232	9.01747		40.9	12.207	15.564	12.207		40.9	11.0558	11.0903	11.1157
	41	6.95329	7.34683	7.41579		41	9.81766	9.66671	9.00568		41	12.207	16.1743	12.207		41	11.122	11.1514	11.1091
	41.1	6.93267	7.33586	7.44678		41.1	9.86286	9.61412	8.99456		41.1	12.207	16.1743	11.9018		41.1	11.1789	11.2191	11.116
	41.2	6.92083	7.32505	7.48889		41.2	9.91554	9.55264	8.97721		41.2	12.5122	16.1743	11.9018		41.2	11.2285	11.2835	11.1362
	41.3	6.92599	7.31277	7.53656		41.3	9.97605	9.49195	8.95267		41.3	12.207	16.1743	11.9018		41.3	11.277	11.3364	11.1642
	41.4	6.9533	7.29582	7.58344		41.4	10.0431	9.4386	8.92552		41.4	12.207	15.8691	12.207		41.4	11.3301	11.3731	11.1924
	41.5	7.0023	7.27148	7.62201		41.5	10.1112	9.39377	8.90265		41.5	11.9018	16.1743	11.9018		41.5	11.3889	11.3919	11.2144
	41.6	7.06667	7.2391	7.64401		41.6	10.17	9.35461	8.8903		41.6	11.9018	15.8691	12.207		41.6	11.4465	11.3942	11.2285
	41.7	7.13625	7.20123	7.64297		41.7	10.2092	9.3176	8.8924		41.7	11.9018	15.564	11.9018		41.7	11.4905	11.3836	11.2381
	41.8	7.20103	7.16308	7.61775		41.8	10.2235	9.28127	8.91073		41.8	11.9018	15.564	11.9018		41.8	11.5089	11.365	11.249
	41.9	7.25513	7.13029	7.57389		41.9	10.2163	9.24647	8.94498		41.9	11.9018	15.8691	11.9018		41.9	11.4962	11.3447	11.2665
	42	7.29838	7.10596	7.52265		42	10.1971	9.2156	8.99308		42	11.9018	15.564	12.207		42	11.4564	11.3303	11.2931
	42.1	7.33583	7.08942	7.47827		42.1	10.1759	9.19007	9.05104		42.1	11.9018	15.564	12.207		42.1	11.4013	11.3288	11.3281
	42.2	7.37493	7.07732	7.45397		42.2	10.1612	9.16979	9.11341		42.2	11.9018	15.2588	12.8174		42.2	11.3455	11.3436	11.3682
	42.3	7.42219	7.06619	7.45817		42.3	10.1603	9.15225	9.17372		42.3	11.9018	14.6484	12.5122		42.3	11.2995	11.3715	11.4092
	42.4	7.48094	7.05473	7.49124		42.4	10.1824	9.13337	9.22502		42.4	12.207	13.7329	12.207		42.4	11.2662	11.4031	11.446
	42.5	7.54998	7.04362	7.54466		42.5	10.239	9.10883	9.26079		42.5	12.207	12.8174	12.207		42.5	11.2412	11.425	11.4744
	42.6	7.62425	7.03499	7.60362		42.6	10.3395	9.07572	9.27674		42.6	12.207	12.5122	12.207		42.6	11.2161	11.4269	11.4921
	42.7	7.69629	7.03071	7.65359		42.7	10.4838	9.03389	9.27278		42.7	11.9018	12.207	12.5122		42.7	11.183	11.4057	11.5003
	42.8	7.75872	7.03224	7.68639		42.8	10.6547	8.98662	9.25332		42.8	11.5967	11.9018	12.5122		42.8	11.1381	11.3669	11.5048
	42.9	7.80642	7.0404	7.70354		42.9	10.8173	8.93988	9.22595		42.9	11.5967	12.207	12.5122		42.9	11.0817	11.3237	11.5145
	43	7.83833	7.05566	7.71454		43	10.9276	8.90006	9.19744		43	11.5967	12.8174	12.8174		43	11.0174	11.2927	11.5376
	43.1	7.85713	7.07711	7.732		43.1	10.9481	8.87192	9.17089		43.1	12.207	13.4277	12.5122		43.1	10.9498	11.2891	11.577
	43.2	7.8668	7.10143	7.76567		43.2	10.8637	8.85698	9.14493		43.2	12.207	14.3433	12.207		43.2	10.8836	11.3218	11.6275
	43.3	7.86977	7.12231	7.81823		43.3	10.6875	8.85362	9.11517		43.3	11.9018	15.2588	12.207		43.3	10.8233	11.3894	11.6758
	43.4	7.86493	7.13141	7.8846		43.4	10.4537	8.85847	9.07717		43.4	11.9018	15.2588	11.9018		43.4	10.7723	11.4792	11.7057
	43.5	7.84812	7.12053	7.95423		43.5	10.2027	8.86737	9.02932		43.5	11.9018	15.564	12.207		43.5	10.7325	11.5718	11.7038
	43.6	7.81516	7.08592	8.01575		43.6	9.96645	8.87532	8.97366		43.6	11.5967	15.564	12.207		43.6	10.7039	11.6472	11.6662
	43.7	7.7643	7.03122	8.06188		43.7	9.76215	8.87705	8.91406		43.7	11.5967	15.8691	11.9018		43.7	10.6853	11.6927	11.6008
	43.8	7.6976	6.9683	8.09156		43.8	9.59396	8.86778	8.85329		43.8	11.5967	16.1743	12.207		43.8	10.6764	11.7066	11.5234
	43.9	7.62083	6.91389	8.10899		43.9	9.45946	8.84504	8.79144		43.9	11.5967	15.8691	12.207		43.9	10.6793	11.6973	11.4506
	44	7.54228	6.88375	8.11874		44	9.35502	8.81018	8.72716		44	11.2915	16.1743	11.9018		44	10.6979	11.6793	11.3927
	44.1	7.47163	6.88707	8.1219		44.1	9.27754	8.76826	8.66169		44.1	11.5967	16.1743	11.9018		44.1	10.7364	11.6685	11.3505
	44.2	7.41821	6.92392	8.11539		44.2	9.22409	8.72604	8.60157		44.2	11.5967	15.8691	11.9018		44.2	10.7953	11.6798	11.3181
	44.3	7.38873	6.98576	8.09514		44.3	9.19054	8.69028	8.55718		44.3	11.5967	15.8691	11.5967		44.3	10.8702	11.7273	11.2889
	44.4	7.38407	7.05846	8.06045		44.4	9.17205	8.66686	8.5383		44.4	11.5967	15.564	11.5967		44.4	10.9521	11.8256	11.2606
	44.5	7.39838	7.12648	8.01636		44.5	9.1641	8.66144	8.54869		44.5	11.5967	15.2588	11.5967		44.5	11.0307	11.9891	11.2382
	44.6	7.42041	7.17666	7.97155		44.6	9.16299	8.68003	8.58409		44.6	11.5967	15.564	11.2915		44.6	11.0977	12.2297	11.2323
	44.7	7.43842	7.20148	7.93358		44.7	9.1659	8.72864	8.63452		44.7	11.9018	15.8691	11.5967		44.7	11.1491	12.5535	11.2535
	44.8	7.44536	7.20035	7.9049		44.8	9.17023	8.81184	8.68885		44.8	11.9018	15.8691	11.5967		44.8	11.1854	12.9555	11.3085
	44.9	7.44103	7.17919	7.88148		44.9	9.17305	8.93258	8.73945		44.9	11.5967	16.1743	11.5967		44.9	11.2102	13.4169	11.3956
	45	7.43007	7.14892	7.85526		45	9.17154	9.09325	8.78487		45	11.5967	16.1743	11.2915		45	11.2269	13.9059	11.5046
	45.1	7.41883	7.12208	7.8185		45.1	9.1646	9.29649	8.82883		45.1	11.5967	16.1743	11.2915		45.1	11.237	14.3822	11.6194
	45.2	7.41256	7.10998	7.76746		45.2	9.15382	9.54339	8.87672		45.2	11.5967	16.1743	11.2915		45.2	11.2397	14.8069	11.7214
	45.3	7.4153	7.11979	7.70399		45.3	9.14305	9.82871	8.93098		45.3	11.5967	16.1743	11.5967		45.3	11.2343	15.1535	11.7949
	45.4	7.42991	7.1527	7.63501		45.4	9.13629	10.1363	8.98958		45.4	11.5967	16.1743	11.5967		45.4	11.222	15.4139	11.8315
	45.5	7.45643	7.20332	7.5711		45.5	9.13539	10.4404	9.04794		45.5	11.9018	16.1743	11.9018		45.5	11.2072	15.5995	11.8335
	45.6	7.49048	7.261	7.52378		45.6	9.13996	10.7116	9.10287		45.6	11.9018	16.1743	11.9018		45.6	11.1949	15.7334	11.8128
	45.7	7.52299	7.31278	7.50235		45.7	9.14857	10.9273	9.15621		45.7	12.207	16.4795	11.5967		45.7	11.1879	15.8409	11.7865
	45.8	7.54368	7.34745	7.51025		45.8	9.16082	11.0778	9.21489		45.8	12.207	16.1743	11.2915		45.8	11.1846	15.9401	11.7687
	45.9	7.54607	7.35863	7.54291		45.9	9.17762	11.1668	9.28804		45.9	12.207	16.1743	11.2915		45.9	11.1795	16.039	11.7644
	46	7.53094	7.34587	7.58817		46	9.19998	11.2069	9.38187		46	12.207	16.1743	11.2915		46	11.1677	16.1358	11.7672
	46.1	7.50585	7.31302	7.6304		46.1	9.22679	11.214	9.49419		46.1	12.207	16.1743	11.5967		46.1	11.1485	16.2233	11.764
	46.2	7.48161	7.26677	7.65734		46.2	9.25372	11.2037	9.61171		46.2	11.9018	15.8691	11.9018		46.2	11.1259	16.2909	11.7408
	46.3	7.46827	7.215	7.66443		46.3	9.27352	11.19	9.7111		46.3	12.207	16.1743	11.9018		46.3	11.1066	16.3252	11.6892
	46.4	7.4724	7.16584	7.65553		46.4	9.27911	11.1842	9.76574		46.4	12.207	16.4795	12.207		46.4	11.0948	16.309	11.6096
	46.5	7.49499	7.12614	7.63937		46.5	9.267	11.1944	9.75614		46.5	12.207	16.4795	12.207		46.5	11.0896	16.2199	11.5088
	46.6	7.53057	7.10012	7.62376		46.6	9.23938	11.223	9.67849		46.6	11.9018	16.4795	11.9018		46.6	11.0858	16.0332	11.3969
	46.7	7.56807	7.08822	7.6112		46.7	9.20298	11.2643	9.5472		46.7	12.207	16.4795	11.9018		46.7	11.078	15.7295	11.2829
	46.8	7.59449	7.08791	7.59799		46.8	9.16657	11.3055	9.38844		46.8	12.207	15.8691	11.9018		46.8	11.064	15.3048	11.1728
	46.9	7.60081	7.09572	7.5775		46.9	9.13726	11.3306	9.23012		46.9	12.207	15.564	11.9018		46.9	11.0463	14.7792	11.0706
	47	7.58624	7.10834	7.54558		47	9.11853	11.3265	9.09262		47	12.207	14.9536	11.5967		47	11.0304	14.1964	10.9803
	47.1	7.55725	7.12298	7.50421		47.1	9.10961	11.2901	8.98578		47.1	12.207	14.6484	11.9018		47.1	11.0222	13.612	10.9054
	47.2	7.52309	7.13572	7.46074		47.2	9.10699	11.2305	8.91063		47.2	12.207	14.6484	11.9018		47.2	11.026	13.0761	10.8492
	47.3	7.49098	7.14145	7.42231		47.3	9.10651	11.1667	8.86368		47.3	12.5122	14.9536	12.207		47.3	11.0437	12.619	10.8143
	47.4	7.46491	7.13629	7.39076		47.4	9.1063	11.1196	8.84026		47.4	12.5122	15.2588	12.207		47.4	11.0747	12.2489	10.8031
	47.5	7.44756	7.12102	7.36178		47.5	9.10751	11.1035	8.83551		47.5	12.5122	15.8691	12.207		47.5	11.1155	11.9586	10.8188
	47.6	7.44118	7.10207	7.33022		47.6	9.11328	11.1215	8.84359		47.6	12.207	15.8691	11.9018		47.6	11.1604	11.7384	10.8637
	47.7	7.44683	7.08887	7.29654		47.7	9.12602	11.1664	8.85733		47.7	12.5122	15.8691	11.9018		47.7	11.2033	11.5822	10.9362
	47.8	7.46162	7.08855	7.26921		47.8	9.14549	11.2259	8.86944		47.8	12.5122	15.8691	12.207		47.8	11.2396	11.4874	11.0277
	47.9	7.47771	7.10215	7.26048		47.9	9.16898	11.2888	8.87497		47.9	12.207	16.1743	12.207		47.9	11.2677	11.4483	11.123
	48	7.48551	7.12596	7.27965		48	9.19274	11.3478	8.87266		48	12.207	16.1743	12.207		48	11.2879	11.4514	11.2048
	48.1	7.47809	7.15581	7.32786		48.1	9.21393	11.3998	8.86377		48.1	12.5122	16.1743	12.207		48.1	11.3008	11.475	11.2602
	48.2	7.4556	7.19052	7.39806		48.2	9.23145	11.4443	8.85038		48.2	12.207	15.8691	12.207		48.2	11.3042	11.4933	11.2864
	48.3	7.42599	7.23232	7.47897		48.3	9.24526	11.4816	8.8338		48.3	12.207	15.8691	12.207		48.3	11.2929	11.4841	11.2917
	48.4	7.40152	7.28319	7.55908		48.4	9.25446	11.5125	8.81509		48.4	12.207	16.1743	12.207		48.4	11.2598	11.4343	11.2897
	48.5	7.3929	7.34206	7.62857		48.5	9.25738	11.537	8.79706		48.5	11.9018	16.1743	12.5122		48.5	11.1985	11.344	11.2915
	48.6	7.40487	7.4039	7.67931		48.6	9.25284	11.5526	8.78477		48.6	11.9018	16.1743	12.207		48.6	11.1072	11.2257	11.2984
	48.7	7.43437	7.46186	7.70418		48.7	9.24212	11.5527	8.78446		48.7	11.9018	16.1743	11.9018		48.7	10.9901	11.1004	11.303
	48.8	7.47295	7.51118	7.69891		48.8	9.22907	11.5292	8.7995		48.8	12.207	15.8691	11.9018		48.8	10.8577	10.9911	11.2959
	48.9	7.51077	7.55228	7.66511		48.9	9.21814	11.4759	8.82714		48.9	12.207	15.564	11.9018		48.9	10.7254	10.9167	11.2736
	49	7.53992	7.59034	7.61209		49	9.2113	11.3924	8.85844		49	12.5122	15.2588	11.9018		49	10.6112	10.8879	11.2426
	49.1	7.55612	7.63227	7.55522		49.1	9.20735	11.2834	8.88203		49.1	13.1226	15.564	11.9018		49.1	10.5312	10.9067	11.2169
	49.2	7.55912	7.68154	7.51		49.2	9.20269	11.1546	8.89053		49.2	14.3433	15.8691	11.5967		49.2	10.4957	10.9685	11.2111
	49.3	7.55182	7.73455	7.48554		49.3	9.19418	11.007	8.88492		49.3	14.9536	16.1743	11.9018		49.3	10.5044	11.0657	11.2332
	49.4	7.53876	7.78152	7.48121		49.4	9.18067	10.8346	8.87412		49.4	15.8691	15.8691	12.207		49.4	10.5464	11.1892	11.2815
	49.5	7.52496	7.81155	7.48767		49.5	9.16348	10.6274	8.87015		49.5	16.4795	15.564	11.9018		49.5	10.6028	11.3285	11.3459
	49.6	7.5147	7.81819	7.49188		49.6	9.14536	10.3788	8.88193		49.6	16.4795	15.8691	11.9018		49.6	10.6539	11.4711	11.4118
	49.7	7.51026	7.80304	7.48377		49.7	9.13004	10.0933	8.9113		49.7	16.4795	16.1743	11.9018		49.7	10.6875	11.603	11.4657
	49.8	7.51111	7.77422	7.46065		49.8	9.1216	9.78839	8.95202		49.8	16.7847	16.1743	11.9018		49.8	10.7028	11.7111	11.4982
	49.9	7.51277	7.74278	7.42811		49.9	9.12395	9.4895	8.99266		49.9	16.4795	16.7847	11.9018		49.9	10.7095	11.7873	11.5055
	50	7.50819	7.71872	7.39717		50	9.13923	9.22069	9.02103		50	16.4795	16.4795	12.207		50	10.7206	11.8307	11.4894
	50.1	7.49107	7.70853	7.37839		50.1	9.16657	8.9958	9.0282		50.1	16.4795	16.1743	12.207		50.1	10.7455	11.8472	11.4557
	50.2	7.45947	7.71465	7.37633		50.2	9.20088	8.81564	9.01212		50.2	16.1743	16.1743	12.207		50.2	10.7848	11.8451	11.4119
	50.3	7.41738	7.73574	7.38706		50.3	9.23322	8.67251	8.97846		50.3	16.4795	15.8691	11.9018		50.3	10.8315	11.8304	11.3657
	50.4	7.37351	7.76814	7.39982		50.4	9.25287	8.55799	8.93848		50.4	16.4795	16.1743	11.9018		50.4	10.8754	11.8039	11.3224
	50.5	7.33806	7.80754	7.40279		50.5	9.25046	8.46859	8.90418		50.5	16.4795	16.1743	12.207		50.5	10.9083	11.7636	11.2857
	50.6	7.3189	7.8501	7.39002		50.6	9.22217	8.40593	8.88322		50.6	16.4795	15.8691	11.9018		50.6	10.9272	11.7087	11.2589
	50.7	7.31912	7.89303	7.36481		50.7	9.17226	8.37288	8.87576		50.7	16.4795	15.8691	11.5967		50.7	10.9345	11.6434	11.2458
	50.8	7.33671	7.93408	7.33788		50.8	9.11234	8.36914	8.87531		50.8	16.1743	15.8691	11.5967		50.8	10.9359	11.578	11.2495
	50.9	7.36585	7.97043	7.32213		50.9	9.058	8.38909	8.87304		50.9	16.4795	16.1743	11.5967		50.9	10.9378	11.5242	11.2684
	51	7.39939	7.99835	7.32716		51	9.0235	8.42348	8.86231		51	16.4795	16.7847	11.5967		51	10.944	11.4906	11.2932
	51.1	7.43143	8.01326	7.35581		51.1	9.01741	8.46232	8.84224		51.1	16.4795	16.4795	11.5967		51.1	10.9563	11.4788	11.3072
	51.2	7.45932	8.01168	7.40422		51.2	9.04065	8.49822	8.81768		51.2	16.4795	16.4795	11.5967		51.2	10.9745	11.4832	11.2925
	51.3	7.48361	7.99254	7.46438		51.3	9.08659	8.52716	8.7976		51.3	16.4795	16.4795	11.9018		51.3	10.9987	11.4936	11.238
	51.4	7.50551	7.95709	7.52783		51.4	9.14355	8.54761	8.7914		51.4	16.1743	16.1743	11.9018		51.4	11.0292	11.5013	11.1455
	51.5	7.52461	7.90771	7.58969		51.5	9.19838	8.55804	8.80564		51.5	15.564	16.1743	11.5967		51.5	11.0655	11.5011	11.0291
	51.6	7.53797	7.84766	7.64997		51.6	9.24035	8.55618	8.84146		51.6	14.6484	16.1743	11.9018		51.6	11.1038	11.4931	10.9103
	51.7	7.54139	7.78203	7.71192		51.7	9.26579	8.54024	8.89442		51.7	13.7329	15.8691	12.207		51.7	11.1365	11.4801	10.8095
	51.8	7.53285	7.71923	7.77902		51.8	9.27996	8.51173	8.9568		51.8	13.1226	16.1743	11.9018		51.8	11.1526	11.4669	10.7401
	51.9	7.51412	7.6707	7.8517		51.9	9.29496	8.47714	9.01961		51.9	12.8174	16.1743	11.9018		51.9	11.1417	11.4583	10.7053
	52	7.48989	7.64685	7.92596		52	9.32339	8.44657	9.07428		52	12.8174	16.1743	11.9018		52	11.0986	11.4582	10.7009
	52.1	7.46532	7.65184	7.99442		52.1	9.36973	8.42952	9.11319		52.1	12.8174	16.4795	11.5967		52.1	11.0272	11.4681	10.7192
	52.2	7.44295	7.67969	8.04773		52.2	9.42586	8.43057	9.13112		52.2	12.8174	16.4795	11.9018		52.2	10.9428	11.4866	10.7535
	52.3	7.42167	7.71531	8.07775		52.3	9.47441	8.44752	9.12702		52.3	12.8174	16.4795	11.9018		52.3	10.8693	11.5095	10.8007
	52.4	7.39704	7.74021	8.08019		52.4	9.49722	8.47399	9.10599		52.4	12.8174	16.1743	11.9018		52.4	10.8326	11.5306	10.8602
	52.5	7.36325	7.73974	8.05593		52.5	9.48447	8.50348	9.079		52.5	12.8174	16.4795	12.207		52.5	10.8511	11.5439	10.9316
	52.6	7.31527	7.70836	8.01135		52.6	9.43825	8.53331	9.06008		52.6	12.5122	16.1743	12.207		52.6	10.9293	11.5442	11.0114
	52.7	7.25121	7.65073	7.95567		52.7	9.37021	8.5656	9.06145		52.7	12.8174	16.1743	11.9018		52.7	11.0563	11.5283	11.0922
	52.8	7.17387	7.57839	7.89844		52.8	9.29573	8.60562	9.08914		52.8	12.8174	16.4795	11.9018		52.8	11.211	11.4954	11.1642
	52.9	7.09069	7.50555	7.84696		52.9	9.22909	8.65844	9.14037		52.9	12.8174	16.4795	11.9018		52.9	11.3704	11.4466	11.2179
	53	7.01273	7.44409	7.80479		53	9.1807	8.72579	9.20459		53	12.8174	16.4795	11.9018		53	11.5164	11.3845	11.2454
	53.1	6.95067	7.40139	7.77102		53.1	9.15622	8.8044	9.26718		53.1	12.5122	16.7847	11.9018		53.1	11.6395	11.3124	11.2414
	53.2	6.91079	7.38008	7.74016		53.2	9.15683	8.88597	9.31452		53.2	12.5122	16.7847	11.9018		53.2	11.7368	11.234	11.2028
	53.3	6.89213	7.37918	7.70325		53.3	9.17991	8.96031	9.33771		53.3	12.8174	16.7847	11.9018		53.3	11.8084	11.1545	11.1308
	53.4	6.8877	7.39603	7.65051		53.4	9.22011	9.0193	9.33481		53.4	12.8174	16.7847	12.207		53.4	11.8537	11.0815	11.0313
	53.5	6.88893	7.42759	7.57577		53.5	9.27031	9.06041	9.3101		53.5	12.8174	17.0898	12.207		53.5	11.8712	11.0253	10.9153
	53.6	6.89207	7.47139	7.4798		53.6	9.3231	9.08823	9.2713		53.6	12.8174	17.0898	12.5122		53.6	11.8596	10.9961	10.7965
	53.7	6.90055	7.52532	7.37115		53.7	9.37273	9.11219	9.22652		53.7	12.5122	16.7847	12.207		53.7	11.8204	10.9994	10.6895
	53.8	6.92237	7.58789	7.2633		53.8	9.41633	9.14156	9.18139		53.8	12.5122	17.0898	12.207		53.8	11.7577	11.033	10.6063
	53.9	6.96339	7.65723	7.17009		53.9	9.45432	9.17987	9.13821		53.9	12.5122	17.395	12.207		53.9	11.6776	11.0875	10.5549
	54	7.02215	7.73056	7.10164		54	9.48925	9.22234	9.09738		54	12.5122	17.7002	12.207		54	11.586	11.1483	10.5372
	54.1	7.09036	7.80459	7.06378		54.1	9.52344	9.25839	9.05976		54.1	12.5122	17.7002	11.9018		54.1	11.4874	11.2008	10.5489
	54.2	7.15824	7.87634	7.05884		54.2	9.55668	9.2781	9.02739		54.2	12.5122	18.0054	11.9018		54.2	11.385	11.2337	10.5807
	54.3	7.21978	7.94381	7.08671		54.3	9.5864	9.2781	9.00297		54.3	12.207	17.7002	12.207		54.3	11.2816	11.2419	10.6205
	54.4	7.2745	8.00518	7.1448		54.4	9.60915	9.26403	8.98788		54.4	12.5122	17.7002	11.9018		54.4	11.1812	11.2269	10.6565
	54.5	7.3244	8.05752	7.22783		54.5	9.6229	9.24885	8.98114		54.5	12.5122	17.7002	11.9018		54.5	11.0903	11.195	10.6793
	54.6	7.3705	8.09572	7.32834		54.6	9.62892	9.2496	8.97978		54.6	13.1226	17.7002	12.207		54.6	11.0178	11.1539	10.6833
	54.7	7.4119	8.11345	7.43801		54.7	9.63257	9.28453	8.98063		54.7	13.1226	17.395	11.9018		54.7	10.9726	11.1099	10.668
	54.8	7.44772	8.10668	7.54868		54.8	9.64242	9.37107	8.98279		54.8	12.8174	17.395	12.207		54.8	10.9603	11.0666	10.6382
	54.9	7.47892	8.07747	7.65273		54.9	9.66826	9.5226	8.98841		54.9	12.8174	17.0898	12.207		54.9	10.981	11.0273	10.6038
	55	7.50796	8.035	7.744		55	9.71758	9.74353	9.00183		55	12.8174	16.7847	12.207		55	11.0286	10.9979	10.5759
	55.1	7.53669	7.99245	7.81908		55.1	9.79194	10.0246	9.02649		55.1	12.5122	16.7847	12.207		55.1	11.0927	10.9889	10.5635
	55.2	7.56497	7.96147	7.87852		55.2	9.88486	10.3426	9.06344		55.2	12.5122	16.1743	12.207		55.2	11.1615	11.0123	10.5687
	55.3	7.59165	7.94841	7.9266		55.3	9.98247	10.6658	9.11102		55.3	12.8174	16.4795	11.9018		55.3	11.2244	11.077	10.585
	55.4	7.61611	7.95364	7.96969		55.4	10.0682	10.9638	9.16665		55.4	12.8174	16.7847	11.9018		55.4	11.2734	11.1823	10.5994
	55.5	7.6392	7.97341	8.01253		55.5	10.1294	11.217	9.22726		55.5	12.8174	16.7847	12.207		55.5	11.3053	11.3161	10.5979
	55.6	7.66231	8.00172	8.05616		55.6	10.1626	11.42	9.28823		55.6	12.8174	17.0898	12.207		55.6	11.3221	11.4575	10.5726
	55.7	7.68555	8.03108	8.09723		55.7	10.1734	11.579	9.34209		55.7	12.5122	17.0898	12.207		55.7	11.3293	11.5836	10.5262
	55.8	7.70664	8.05316	8.12952		55.8	10.1719	11.7034	9.37894		55.8	12.5122	17.0898	12.207		55.8	11.3343	11.6774	10.4728
	55.9	7.72278	8.06136	8.14773		55.9	10.1662	11.7976	9.38953		55.9	12.5122	17.0898	11.9018		55.9	11.3418	11.7312	10.4321
	56	7.73319	8.05289	8.14977		56	10.1573	11.8552	9.36905		56	12.5122	17.0898	12.207		56	11.3524	11.7464	10.4212
	56.1	7.74128	8.02988	8.13804		56.1	10.1404	11.8599	9.31938		56.1	12.5122	17.0898	12.207		56.1	11.3617	11.7305	10.4473
	56.2	7.75308	7.99809	8.11815		56.2	10.1091	11.7914	9.2483		56.2	12.207	16.7847	11.9018		56.2	11.3631	11.6928	10.5057
	56.3	7.773	7.9633	8.09665		56.3	10.0613	11.6334	9.16658		56.3	12.207	16.7847	11.9018		56.3	11.3523	11.6415	10.5825
	56.4	7.79888	7.92914	8.07842		56.4	10.0018	11.3813	9.08493		56.4	12.5122	16.7847	11.9018		56.4	11.3296	11.584	10.6618
	56.5	7.82098	7.896	8.06549		56.5	9.94018	11.0462	9.01165		56.5	12.8174	16.7847	11.9018		56.5	11.3	11.526	10.731
	56.6	7.82538	7.8617	8.0574		56.6	9.88587	10.6536	8.95187		56.6	13.1226	16.7847	11.9018		56.6	11.2691	11.4714	10.7849
	56.7	7.80039	7.82275	8.05302		56.7	9.8437	10.2384	8.90692		56.7	12.8174	16.7847	11.9018		56.7	11.2394	11.4223	10.825
	56.8	7.74155	7.77543	8.05268		56.8	9.81195	9.83737	8.87452		56.8	12.207	17.0898	12.207		56.8	11.2081	11.379	10.855
	56.9	7.65342	7.71786	8.0588		56.9	9.78399	9.48249	8.84959		56.9	12.207	16.7847	12.207		56.9	11.1703	11.3417	10.877
	57	7.54736	7.65234	8.07492		57	9.75242	9.19447	8.82592		57	12.5122	16.4795	12.207		57	11.122	11.3132	10.8897
	57.1	7.43828	7.58616	8.10334		57.1	9.71295	8.97976	8.79814		57.1	12.5122	16.4795	12.207		57.1	11.0638	11.2989	10.8894
	57.2	7.34044	7.53047	8.14374		57.2	9.66635	8.83132	8.76384		57.2	12.5122	16.4795	12.207		57.2	11.0017	11.3059	10.8741
	57.3	7.26431	7.49657	8.19426		57.3	9.61731	8.73452	8.72506		57.3	12.207	16.7847	12.207		57.3	10.9439	11.3397	10.846
	57.4	7.21347	7.49208	8.25247		57.4	9.57205	8.6751	8.688		57.4	12.207	16.7847	12.207		57.4	10.898	11.4012	10.8115
	57.5	7.18326	7.51813	8.3158		57.5	9.53604	8.6453	8.66098		57.5	11.9018	17.0898	11.9018		57.5	10.8686	11.485	10.7781
	57.6	7.16218	7.56997	8.37982		57.6	9.51291	8.6458	8.65107		57.6	12.207	17.0898	11.5967		57.6	10.8552	11.5803	10.7507
	57.7	7.13713	7.63894	8.43666		57.7	9.50347	8.6842	8.66098		57.7	12.207	17.0898	11.5967		57.7	10.8536	11.6737	10.7286
	57.8	7.0995	7.71501	8.47562		57.8	9.50579	8.77139	8.68796		57.8	12.207	17.0898	11.9018		57.8	10.8577	11.7535	10.7066
	57.9	7.04965	7.78898	8.48736		57.9	9.51494	8.91745	8.72483		57.9	12.207	16.7847	12.207		57.9	10.8621	11.8121	10.6777
	58	6.99722	7.85317	8.46863		58	9.52435	9.1278	8.76304		58	11.9018	16.7847	12.207		58	10.8637	11.8471	10.6382
	58.1	6.9562	7.90129	8.42425		58.1	9.52847	9.39976	8.79572		58.1	11.9018	16.1743	12.207		58.1	10.8629	11.8586	10.5906
	58.2	6.93858	7.9285	8.36453		58.2	9.52627	9.72056	8.81948		58.2	11.9018	15.2588	12.207		58.2	10.8622	11.8469	10.5433
	58.3	6.94801	7.93165	8.29987		58.3	9.52264	10.0683	8.83456		58.3	11.9018	14.0381	12.207		58.3	10.8648	11.8114	10.5067
	58.4	6.97803	7.90961	8.23641		58.4	9.52624	10.4151	8.84323		58.4	11.9018	13.4277	12.207		58.4	10.8723	11.7511	10.4894
	58.5	7.01474	7.86444	8.17602		58.5	9.54429	10.7327	8.84847		58.5	12.5122	13.1226	11.9018		58.5	10.8839	11.6672	10.494
	58.6	7.04316	7.80128	8.11842		58.6	9.57778	10.998	8.85333		58.6	12.5122	13.1226	11.9018		58.6	10.8961	11.5645	10.5165
	58.7	7.05383	7.72754	8.06406		58.7	9.62092	11.1966	8.86046		58.7	12.207	12.5122	11.9018		58.7	10.9055	11.4509	10.548
	58.8	7.04646	7.65159	8.0149		58.8	9.66425	11.3252	8.8717		58.8	12.207	12.5122	11.9018		58.8	10.9106	11.3341	10.5789
	58.9	7.02866	7.58085	7.9732		58.9	9.69888	11.3905	8.88754		58.9	12.207	12.207	11.9018		58.9	10.9123	11.2192	10.6022
	59	7.01092	7.52055	7.94066		59	9.71955	11.4066	8.9057		59	12.207	12.207	11.5967		59	10.9127	11.1057	10.616
	59.1	7.00138	7.4733	7.91884		59.1	9.72496	11.3911	8.92116		59.1	11.9018	11.9018	11.5967		59.1	10.9141	10.9882	10.6231
	59.2	7.00375	7.43949	7.90947		59.2	9.71702	11.3606	8.9278		59.2	11.5967	12.207	11.5967		59.2	10.918	10.8584	10.6282
	59.3	7.0187	7.4177	7.91389		59.3	9.69988	11.328	8.92162		59.3	11.9018	12.207	11.9018		59.3	10.9258	10.7101	10.635
	59.4	7.04638	7.40515	7.93129		59.4	9.67845	11.3022	8.90391		59.4	12.207	12.5122	11.9018		59.4	10.9382	10.5435	10.6444
	59.5	7.08748	7.39653	7.95713		59.5	9.65648	11.29	8.88226		59.5	12.207	12.5122	12.207		59.5	10.9545	10.3686	10.6549
	59.6	7.14171	7.38363	7.98283		59.6	9.63417	11.2974	8.86886		59.6	12.5122	12.5122	11.9018		59.6	10.973	10.2023	10.6643
	59.7	7.20501	7.3572	7.99858		59.7	9.60773	11.3294	8.87641		59.7	12.5122	12.8174	11.9018		59.7	10.9911	10.063	10.6713
	59.8	7.26872	7.31115	7.99653		59.8	9.5721	11.3878	8.91458		59.8	12.5122	12.5122	12.207		59.8	11.0053	9.96206	10.6754
	59.9	7.32176	7.24663	7.97311		59.9	9.5264	11.4675	8.98649		59.9	12.207	12.5122	11.9018		59.9	11.0115	9.89907	10.6773
	60	7.35557	7.17291	7.93003		60	9.47715	11.5562	9.08665		60	11.9018	12.8174	11.9018		60	11.0071	9.86346	10.6773
	60.1	7.36778	7.10349	7.87295		60.1	9.43689	11.6374	9.20147		60.1	11.9018	12.5122	12.207		60.1	10.9926	9.84182	10.6754
	60.2	7.36151	7.04995	7.80998		60.2	9.41777	11.6963	9.31183		60.2	12.5122	12.5122	12.207		60.2	10.9736	9.8258	10.6714
	60.3	7.34296	7.01731	7.75046		60.3	9.42407	11.7249	9.39975		60.3	12.8174	12.5122	12.207		60.3	10.9598	9.81616	10.6651
	60.4	7.31661	7.00346	7.70234		60.4	9.44981	11.7246	9.45629		60.4	12.8174	12.207	12.5122		60.4	10.9607	9.82088	10.6573
	60.5	7.28428	7.00178	7.66967		60.5	9.48219	11.7038	9.48574		60.5	12.5122	12.207	12.5122		60.5	10.9811	9.84943	10.6506
	60.6	7.2458	7.00523	7.65096		60.6	9.50876	11.6741	9.50364		60.6	12.207	12.207	12.5122		60.6	11.0172	9.90741	10.6492
	60.7	7.20129	7.00866	7.64079		60.7	9.52331	11.6458	9.52772		60.7	12.207	12.5122	12.5122		60.7	11.0586	9.9938	10.6569
	60.8	7.15284	7.00894	7.63382		60.8	9.52621	11.6249	9.56745		60.8	12.207	12.207	12.5122		60.8	11.0938	10.1022	10.6747
	60.9	7.10489	7.00459	7.62905		60.9	9.52051	11.6147	9.61826		60.9	12.207	12.207	12.8174		60.9	11.1153	10.2229	10.6984
	61	7.06396	6.99488	7.63018		61	9.50759	11.6177	9.66483		61	12.207	12.207	12.5122		61	11.1226	10.3451	10.7194
	61.1	7.03721	6.98084	7.64218		61.1	9.48578	11.6391	9.68962		61.1	12.207	12.207	12.5122		61.1	11.1192	10.4583	10.7282
	61.2	7.03001	6.96603	7.66642		61.2	9.45247	11.6889	9.68206		61.2	12.207	12.207	12.207		61.2	11.1093	10.5544	10.719
	61.3	7.04286	6.95752	7.69767		61.3	9.40733	11.7821	9.64211		61.3	12.207	12.5122	12.207		61.3	11.095	10.6283	10.6932
	61.4	7.06963	6.96409	7.72602		61.4	9.354	11.9346	9.57735		61.4	12.207	12.5122	11.9018		61.4	11.0772	10.6792	10.6594
	61.5	7.09887	6.99273	7.741		61.5	9.2992	12.1584	9.49758		61.5	11.9018	12.207	12.207		61.5	11.0567	10.7105	10.6291
	61.6	7.11864	7.04468	7.73696		61.6	9.25022	12.4542	9.41109		61.6	12.207	12.207	11.9018		61.6	11.0357	10.7295	10.61
	61.7	7.12197	7.11371	7.71438		61.7	9.21218	12.8072	9.32428		61.7	12.207	12.207	11.5967		61.7	11.0163	10.7461	10.6031
	61.8	7.10941	7.18783	7.67829		61.8	9.18716	13.1876	9.24392		61.8	12.207	12.207	11.5967		61.8	10.9997	10.7708	10.6031
	61.9	7.08754	7.25386	7.63421		61.9	9.17491	13.5574	9.17844		61.9	11.9018	12.207	11.5967		61.9	10.9855	10.8116	10.6028
	62	7.06435	7.3025	7.58527		62	9.1747	13.8799	9.13668		62	12.207	12.207	11.5967		62	10.9716	10.8715	10.5984
	62.1	7.04579	7.33099	7.5318		62.1	9.1862	14.1303	9.12392		62.1	11.9018	11.9018	11.9018		62.1	10.9558	10.9471	10.5914
	62.2	7.0346	7.34295	7.47235		62.2	9.2101	14.2995	9.13893		62.2	11.9018	12.207	11.5967		62.2	10.9365	11.0305	10.5874
	62.3	7.03044	7.34603	7.40629		62.3	9.24643	14.3929	9.17284		62.3	11.9018	12.5122	11.5967		62.3	10.9126	11.1124	10.5917
	62.4	7.03167	7.34828	7.33572		62.4	9.29345	14.4252	9.21108		62.4	11.9018	12.207	11.2915		62.4	10.8836	11.186	10.6069
	62.5	7.03565	7.35592	7.26584		62.5	9.34705	14.4152	9.23784		62.5	11.5967	12.207	11.2915		62.5	10.8486	11.2485	10.6324
	62.6	7.03965	7.37243	7.2045		62.6	9.40109	14.3827	9.24022		62.6	11.5967	12.5122	11.5967		62.6	10.8067	11.3011	10.6672
	62.7	7.04186	7.39823	7.15923		62.7	9.44852	14.3471	9.21222		62.7	11.5967	12.5122	11.5967		62.7	10.7581	11.3453	10.7121
	62.8	7.04302	7.43146	7.13543		62.8	9.48233	14.3247	9.15619		62.8	11.5967	12.5122	11.5967		62.8	10.7047	11.3801	10.7698
	62.9	7.04732	7.46946	7.13559		62.9	9.4968	14.3245	9.08164		62.9	11.5967	12.5122	11.5967		62.9	10.6507	11.4019	10.8432
	63	7.06106	7.51015	7.16073		63	9.4891	14.3451	9.0016		63	11.5967	12.207	11.9018		63	10.6019	11.4069	10.9328
	63.1	7.08876	7.55262	7.21107		63.1	9.46145	14.3751	8.92875		63.1	11.5967	12.207	11.9018		63.1	10.564	11.3952	11.0359
	63.2	7.13036	7.59611	7.28548		63.2	9.42159	14.3979	8.87167		63.2	11.5967	11.9018	11.9018		63.2	10.5395	11.3727	11.1485
	63.3	7.18064	7.63816	7.37804		63.3	9.38057	14.3993	8.83276		63.3	11.5967	11.9018	11.9018		63.3	10.5255	11.3497	11.2652
	63.4	7.23195	7.67377	7.47642		63.4	9.34795	14.3746	8.80845		63.4	11.9018	12.207	11.9018		63.4	10.5139	11.3354	11.3797
	63.5	7.2778	7.69707	7.56357		63.5	9.32698	14.3295	8.79048		63.5	11.9018	12.207	11.9018		63.5	10.4948	11.3342	11.4843
	63.6	7.31468	7.704	7.62319		63.6	9.31358	14.277	8.76939		63.6	12.207	11.9018	11.5967		63.6	10.4625	11.3447	11.5715
	63.7	7.34137	7.69426	7.64664		63.7	9.29957	14.23	8.73833		63.7	11.9018	11.9018	11.5967		63.7	10.4188	11.3626	11.6377
	63.8	7.35781	7.67083	7.63608		63.8	9.2777	14.1953	8.69567		63.8	11.9018	11.5967	11.5967		63.8	10.3725	11.3842	11.6857
	63.9	7.36396	7.63764	7.60309		63.9	9.24563	14.1728	8.64569		63.9	11.9018	11.5967	11.5967		63.9	10.3349	11.4093	11.7226
	64	7.36043	7.59734	7.56304		64	9.2058	14.1597	8.59668		64	11.9018	11.9018	11.2915		64	10.3138	11.4392	11.7558
	64.1	7.34894	7.55159	7.52889		64.1	9.16365	14.1553	8.55779		64.1	11.5967	12.207	11.5967		64.1	10.31	11.4749	11.7888
	64.2	7.33227	7.502	7.5076		64.2	9.12545	14.1626	8.53629		64.2	11.5967	11.9018	11.5967		64.2	10.3177	11.5144	11.8199
	64.3	7.31363	7.45126	7.49931		64.3	9.09692	14.185	8.53631		64.3	11.9018	11.5967	11.9018		64.3	10.3284	11.5512	11.8455
	64.4	7.29639	7.40294	7.49967		64.4	9.08165	14.2215	8.55906		64.4	11.9018	11.5967	11.9018		64.4	10.3347	11.5766	11.8637
	64.5	7.28327	7.35966	7.50366		64.5	9.07909	14.2632	8.60398		64.5	11.9018	11.2915	11.5967		64.5	10.3328	11.5822	11.8762
	64.6	7.27577	7.32223	7.50868		64.6	9.08318	14.2934	8.66866		64.6	11.9018	11.9018	11.5967		64.6	10.3227	11.5625	11.8882
	64.7	7.27343	7.28978	7.51579		64.7	9.08379	14.2923	8.74748		64.7	11.9018	12.207	11.5967		64.7	10.3069	11.5168	11.9063
	64.8	7.27391	7.26072	7.52698		64.8	9.07151	14.2424	8.83054		64.8	11.9018	12.5122	11.5967		64.8	10.289	11.4478	11.9335
	64.9	7.27444	7.23442	7.54262		64.9	9.04262	14.1334	8.90476		64.9	11.9018	12.207	11.5967		64.9	10.2729	11.3615	11.9665
	65	7.27373	7.21198	7.56		65	9.00103	13.9637	8.95756		65	11.9018	11.5967	11.9018		65	10.2623	11.265	11.9949
	65.1	7.27304	7.19672	7.57528		65.1	8.95581	13.7403	8.98172		65.1	11.9018	11.9018	11.9018		65.1	10.26	11.1672	12.0042
	65.2	7.27476	7.19327	7.58657		65.2	8.91615	13.479	8.97781		65.2	11.5967	12.207	11.9018		65.2	10.2669	11.0771	11.9826
	65.3	7.28101	7.20533	7.59621		65.3	8.88786	13.2044	8.95278		65.3	11.2915	12.207	11.9018		65.3	10.2827	11.0028	11.9265
	65.4	7.2919	7.23308	7.61011		65.4	8.87284	12.9484	8.91615		65.4	11.5967	12.5122	11.9018		65.4	10.3063	10.9487	11.843
	65.5	7.30595	7.2717	7.63474		65.5	8.87075	12.7461	8.87608		65.5	11.2915	12.5122	11.9018		65.5	10.3384	10.9139	11.7482
	65.6	7.32069	7.31318	7.67319		65.6	8.88102	12.6275	8.83753		65.6	11.2915	12.5122	11.9018		65.6	10.3819	10.8941	11.6612
	65.7	7.33308	7.34865	7.72299		65.7	8.90339	12.6095	8.80363		65.7	11.5967	12.5122	11.9018		65.7	10.4399	10.8837	11.5982
	65.8	7.33916	7.3705	7.77654		65.8	8.93677	12.6912	8.7768		65.8	11.5967	12.8174	11.5967		65.8	10.5123	10.8798	11.5664
	65.9	7.33432	7.37272	7.82405		65.9	8.97821	12.8544	8.75958		65.9	11.5967	12.8174	11.9018		65.9	10.5937	10.8831	11.5634
	66	7.31454	7.35117	7.8569		66	9.02235	13.0707	8.75268		66	11.9018	12.8174	11.5967		66	10.6748	10.8952	11.5789
	66.1	7.2791	7.3058	7.86972		66.1	9.06253	13.3102	8.75352		66.1	11.9018	12.8174	11.5967		66.1	10.7476	10.9161	11.5999
	66.2	7.23248	7.24355	7.86059		66.2	9.09366	13.5499	8.75693		66.2	11.9018	12.5122	11.5967		66.2	10.8073	10.941	11.6153
	66.3	7.18376	7.17789	7.83007		66.3	9.11407	13.7754	8.75763		66.3	11.9018	12.207	11.9018		66.3	10.8533	10.9614	11.619
	66.4	7.14268	7.12426	7.78044		66.4	9.12617	13.9796	8.75292		66.4	11.9018	12.207	11.9018		66.4	10.8863	10.9682	11.6096
	66.5	7.1156	7.09321	7.71482		66.5	9.13618	14.1594	8.74294		66.5	11.9018	12.207	11.9018		66.5	10.9072	10.9557	11.5886
	66.6	7.10239	7.08589	7.6365		66.6	9.15189	14.3125	8.72904		66.6	11.9018	12.207	11.9018		66.6	10.9163	10.9252	11.5583
	66.7	7.09742	7.09528	7.54992		66.7	9.1798	14.4373	8.71123		66.7	11.9018	12.207	11.9018		66.7	10.9151	10.8865	11.5225
	66.8	7.09362	7.11102	7.46228		66.8	9.2224	14.5328	8.68743		66.8	11.9018	12.207	11.9018		66.8	10.9075	10.8546	11.4868
	66.9	7.08744	7.12535	7.38393		66.9	9.27668	14.5988	8.6548		66.9	11.9018	12.207	11.9018		66.9	10.8984	10.8433	11.4589
	67	7.08167	7.13642	7.32579		67	9.33508	14.6352	8.61172		67	11.9018	12.207	11.9018		67	10.892	10.8575	11.4471
	67.1	7.0833	7.14653	7.29352		67.1	9.38796	14.6425	8.55895		67.1	12.207	12.5122	11.5967		67.1	10.8888	10.8912	11.4558
	67.2	7.09807	7.15868	7.28184		67.2	9.42672	14.6215	8.49981		67.2	12.207	12.8174	11.2915		67.2	10.8848	10.9311	11.4827
	67.3	7.12586	7.17363	7.27457		67.3	9.4463	14.5734	8.43914		67.3	11.9018	13.1226	11.5967		67.3	10.8733	10.9646	11.5189
	67.4	7.16066	7.19003	7.2524		67.4	9.44636	14.4994	8.3827		67.4	11.5967	13.7329	11.2915		67.4	10.8489	10.9874	11.5517
	67.5	7.19502	7.20609	7.20405		67.5	9.43047	14.3982	8.33608		67.5	11.5967	14.6484	11.2915		67.5	10.8106	11.004	11.5703
	67.6	7.22675	7.22179	7.13397		67.6	9.40465	14.2653	8.3033		67.6	11.5967	14.9536	11.2915		67.6	10.7632	11.0224	11.568
	67.7	7.26177	7.2393	7.06055		67.7	9.37538	14.0951	8.28603		67.7	11.5967	15.2588	11.2915		67.7	10.7147	11.0462	11.5427
	67.8	7.31135	7.26185	7.00619		67.8	9.34803	13.8845	8.28353		67.8	11.5967	15.564	11.5967		67.8	10.6716	11.0719	11.4946
	67.9	7.38547	7.29226	6.98681		67.9	9.32572	13.6385	8.29327		67.9	11.5967	16.1743	11.9018		67.9	10.6353	11.0922	11.4246
	68	7.48497	7.33127	7.00658		68	9.3095	13.3711	8.31225		68	11.9018	16.1743	11.9018		68	10.6018	11.1026	11.3337
	68.1	7.59912	7.37647	7.05936		68.1	9.29991	13.1017	8.33816		68.1	11.5967	16.1743	11.9018		68.1	10.5652	11.1055	11.224
	68.2	7.70948	7.42189	7.13426		68.2	9.29808	12.8474	8.36926		68.2	11.9018	16.4795	11.9018		68.2	10.5215	11.1098	11.0995
	68.3	7.79819	7.45944	7.21977		68.3	9.30585	12.6174	8.40435		68.3	11.9018	16.7847	11.9018		68.3	10.4721	11.1251	10.9681
	68.4	7.85583	7.48084	7.3061		68.4	9.32313	12.4122	8.44167		68.4	11.5967	16.7847	12.207		68.4	10.4231	11.1575	10.8414
	68.5	7.8841	7.48115	7.38545		68.5	9.34581	12.2283	8.47877		68.5	11.5967	16.7847	12.207		68.5	10.3814	11.2076	10.7327
	68.6	7.8927	7.46057	7.45219		68.6	9.36594	12.0636	8.51285		68.6	11.9018	16.4795	12.207		68.6	10.3522	11.2726	10.6526
	68.7	7.89348	7.4251	7.50374		68.7	9.37351	11.9202	8.54174		68.7	11.9018	16.4795	12.207		68.7	10.3368	11.3471	10.605
	68.8	7.89445	7.38433	7.54221		68.8	9.35978	11.8019	8.56346		68.8	12.207	16.4795	12.207		68.8	10.3339	11.4244	10.5838
	68.9	7.898	7.34836	7.57475		68.9	9.32	11.7104	8.57596		68.9	12.207	16.4795	12.207		68.9	10.3414	11.4951	10.576
	69	7.90214	7.32474	7.61153		69	9.2547	11.6411	8.57751		69	11.9018	16.7847	11.9018		69	10.3576	11.5483	10.5668
	69.1	7.90368	7.3165	7.66207		69.1	9.17085	11.5835	8.56765		69.1	12.207	16.7847	11.5967		69.1	10.3809	11.5746	10.5474
	69.2	7.90101	7.32142	7.73089		69.2	9.08062	11.5237	8.54784		69.2	12.207	17.0898	11.9018		69.2	10.4079	11.5706	10.5186
	69.3	7.89509	7.33323	7.8149		69.3	8.99859	11.4487	8.52144		69.3	11.9018	17.0898	12.207		69.3	10.4341	11.5432	10.4892
	69.4	7.88912	7.34454	7.90383		69.4	8.93708	11.3514	8.49245		69.4	11.9018	17.0898	11.9018		69.4	10.457	11.5077	10.4712
	69.5	7.88632	7.35026	7.98332		69.5	8.90236	11.2345	8.46439		69.5	11.9018	17.0898	11.9018		69.5	10.4791	11.483	10.474
	69.6	7.88781	7.34903	8.04066		69.6	8.89358	11.1136	8.43886		69.6	11.9018	17.0898	12.207		69.6	10.5078	11.4839	10.5019
	69.7	7.89245	7.34281	8.06952		69.7	8.90594	11.0167	8.4157		69.7	11.9018	17.0898	11.9018		69.7	10.5518	11.5162	10.5538
	69.8	7.89774	7.33441	8.07238		69.8	8.93534	10.9786	8.39286		69.8	11.5967	17.0898	11.9018		69.8	10.6147	11.5761	10.625
	69.9	7.90205	7.32522	8.05846		69.9	8.98188	11.0319	8.3668		69.9	11.2915	16.7847	11.9018		69.9	10.6932	11.6524	10.7102
	70	7.90599	7.31456	8.03954		70	9.04872	11.1958	8.33329		70	11.2915	17.0898	11.9018		70	10.7779	11.7314	10.8063
	70.1	7.91211	7.30062	8.02491		70.1	9.13724	11.4656	8.28997		70.1	11.2915	17.0898	11.9018		70.1	10.859	11.7999	10.9125
	70.2	7.92227	7.28189	8.01968		70.2	9.242	11.8121	8.23848		70.2	11.5967	16.7847	11.5967		70.2	10.9308	11.8475	11.0283
	70.3	7.93683	7.25866	8.02566		70.3	9.34928	12.1892	8.18556		70.3	11.5967	16.7847	11.2915		70.3	10.9924	11.8666	11.1493
	70.4	7.95448	7.23324	8.04322		70.4	9.44153	12.5495	8.1412		70.4	11.9018	16.7847	11.2915		70.4	11.0457	11.8535	11.2645
	70.5	7.97485	7.20892	8.07207		70.5	9.50395	12.8608	8.1148		70.5	11.9018	16.7847	11.5967		70.5	11.091	11.8091	11.3584
	70.6	8.00005	7.1886	8.10991		70.6	9.53032	13.1146	8.11171		70.6	11.5967	16.7847	11.5967		70.6	11.1248	11.7403	11.4162
	70.7	8.03321	7.17366	8.15018		70.7	9.52348	13.3224	8.13044		70.7	11.9018	16.7847	11.9018		70.7	11.1408	11.6588	11.4304
	70.8	8.07495	7.16542	8.18251		70.8	9.49142	13.5044	8.16296		70.8	11.9018	16.7847	11.9018		70.8	11.1334	11.5789	11.4043
	70.9	8.11966	7.16616	8.196		70.9	9.44306	13.676	8.19808		70.9	12.207	16.7847	11.5967		70.9	11.1008	11.5133	11.3499
	71	8.15537	7.17885	8.18348		71	9.38579	13.8414	8.22621		71	12.207	17.0898	11.5967		71	11.0464	11.47	11.2815
	71.1	8.16771	7.20482	8.1451		71.1	9.32586	13.9952	8.24429		71.1	12.207	16.7847	11.5967		71.1	10.9779	11.4502	11.2103
	71.2	8.14653	7.24134	8.08782		71.2	9.2701	14.1282	8.25718		71.2	11.9018	16.7847	11.9018		71.2	10.9044	11.4478	11.1426
	71.3	8.09023	7.2815	8.02195		71.3	9.22488	14.2334	8.27442		71.3	11.5967	17.395	11.9018		71.3	10.8342	11.4509	11.0817
	71.4	8.00659	7.31698	7.95597		71.4	9.19377	14.3092	8.30381		71.4	11.9018	17.395	11.9018		71.4	10.7726	11.4445	11.03
	71.5	7.90943	7.34154	7.89311		71.5	9.17569	14.3594	8.3463		71.5	12.207	17.395	11.5967		71.5	10.7214	11.4158	10.9907
	71.6	7.81333	7.35382	7.83181		71.6	9.16542	14.392	8.3948		71.6	12.207	17.7002	11.9018		71.6	10.6792	11.358	10.966
	71.7	7.72951	7.35731	7.77075		71.7	9.15806	14.4163	8.43827		71.7	12.207	17.7002	11.9018		71.7	10.6422	11.2727	10.9557
	71.8	7.66393	7.35864	7.71444		71.8	9.15344	14.4394	8.46929		71.8	12.207	17.395	11.9018		71.8	10.6063	11.1695	10.9568
	71.9	7.61733	7.36424	7.67491		71.9	9.15738	14.4643	8.48932		71.9	11.9018	17.395	11.9018		71.9	10.568	11.0626	10.9646
	72	7.5862	7.37798	7.66733		72	9.17904	14.4907	8.50763		72	11.9018	17.395	12.207		72	10.5259	10.9659	10.9755
	72.1	7.5641	7.39894	7.70172		72.1	9.22584	14.5174	8.53493		72.1	11.9018	17.395	12.207		72.1	10.4813	10.8896	10.9881
	72.2	7.54342	7.42143	7.77662		72.2	9.29862	14.5463	8.57526		72.2	11.9018	17.395	12.207		72.2	10.4388	10.8377	11.0024
	72.3	7.5183	7.4368	7.87921		72.3	9.39038	14.5816	8.62163		72.3	12.207	17.7002	12.207		72.3	10.4046	10.8087	11.0186
	72.4	7.48715	7.43711	7.99076		72.4	9.48779	14.6267	8.65929		72.4	12.207	17.395	12.207		72.4	10.3842	10.7975	11.0345
	72.5	7.45301	7.41954	8.09443		72.5	9.57622	14.6792	8.67354		72.5	12.207	17.395	12.207		72.5	10.3807	10.7971	11.0456
	72.6	7.42176	7.38786	8.17954		72.6	9.64459	14.7303	8.65844		72.6	12.5122	17.0898	12.207		72.6	10.3947	10.7999	11.0475
	72.7	7.39801	7.35083	8.2413		72.7	9.68872	14.7679	8.62079		72.7	12.5122	17.0898	12.207		72.7	10.4257	10.8002	11.0383
	72.8	7.38234	7.31709	8.27776		72.8	9.7112	14.7829	8.5773		72.8	12.5122	16.7847	12.207		72.8	10.4736	10.7949	11.0219
	72.9	7.37115	7.29169	8.2875		72.9	9.71937	14.7739	8.54721		72.9	12.8174	16.4795	12.207		72.9	10.5384	10.7842	11.0066
	73	7.35917	7.27414	8.27073		73	9.72284	14.7475	8.54363		73	12.8174	16.4795	12.207		73	10.6199	10.7715	11.0024
	73.1	7.34315	7.26046	8.23169		73.1	9.73003	14.7156	8.56912		73.1	12.8174	15.8691	12.207		73.1	10.7164	10.7623	11.0175
	73.2	7.32385	7.24597	8.1803		73.2	9.74639	14.6908	8.61591		73.2	12.8174	15.8691	12.5122		73.2	10.8242	10.7635	11.0561
	73.3	7.30557	7.22713	8.12982		73.3	9.77298	14.6821	8.67167		73.3	12.8174	15.8691	12.5122		73.3	10.9364	10.7827	11.1188
	73.4	7.29298	7.2024	8.09213		73.4	9.8063	14.6903	8.72623		73.4	12.8174	15.8691	12.5122		73.4	11.0434	10.8259	11.2018
	73.5	7.28859	7.17336	8.07274		73.5	9.83964	14.7066	8.77684		73.5	12.8174	15.8691	12.5122		73.5	11.1332	10.8946	11.2978
	73.6	7.29107	7.14599	8.06881		73.6	9.86519	14.7111	8.8283		73.6	12.5122	15.8691	12.5122		73.6	11.1944	10.9837	11.3963
	73.7	7.29646	7.12985	8.07133		73.7	9.87615	14.6772	8.88827		73.7	12.5122	15.2588	12.5122		73.7	11.2191	11.0805	11.4858
	73.8	7.3004	7.13498	8.07032		73.8	9.86886	14.5777	8.96059		73.8	12.5122	14.6484	12.5122		73.8	11.205	11.1679	11.5559
	73.9	7.30019	7.16716	8.06048		73.9	9.8439	14.3938	9.04019		73.9	12.5122	14.0381	12.207		73.9	11.1556	11.2287	11.5985
	74	7.2955	7.22456	8.04402		74	9.80595	14.1225	9.11356		74	12.5122	14.0381	12.207		74	11.0798	11.2519	11.6092
	74.1	7.28881	7.29814	8.03		74.1	9.76275	13.781	9.16457		74.1	12.5122	14.6484	11.9018		74.1	10.9902	11.2366	11.589
	74.2	7.28428	7.37604	8.03061		74.2	9.72336	13.4032	9.18165		74.2	12.207	15.2588	12.207		74.2	10.9004	11.1928	11.5454
	74.3	7.28601	7.44899	8.05707		74.3	9.69518	13.0307	9.16186		74.3	12.207	15.564	12.207		74.3	10.8219	11.1378	11.4903
	74.4	7.29604	7.51347	8.11565		74.4	9.68131	12.6993	9.11084		74.4	12.207	15.564	12.207		74.4	10.761	11.0911	11.436
	74.5	7.31314	7.57139	8.20486		74.5	9.67862	12.4272	9.03903		74.5	12.207	15.564	12.5122		74.5	10.718	11.0688	11.3897
	74.6	7.33298	7.62678	8.31438		74.6	9.67949	12.2126	8.95772		74.6	12.207	15.2588	12.5122		74.6	10.6883	11.0809	11.3525
	74.7	7.34985	7.68246	8.42672		74.7	9.67558	12.0388	8.87673		74.7	12.5122	15.2588	12.5122		74.7	10.6656	11.1302	11.322
	74.8	7.35937	7.73747	8.52258		74.8	9.66194	11.8861	8.8031		74.8	12.207	15.564	12.5122		74.8	10.6455	11.2131	11.298
	74.9	7.35951	7.78734	8.58739		74.9	9.63951	11.7425	8.74137		74.9	12.207	15.8691	12.5122		74.9	10.6281	11.3229	11.2854
	75	7.35115	7.82546	8.61568		75	9.6141	11.6088	8.69338		75	12.207	16.4795	12.5122		75	10.6177	11.4507	11.293
	75.1	7.33636	7.84525	8.61164		75.1	9.59339	11.4972	8.65928		75.1	12.207	16.7847	12.207		75.1	10.6215	11.5868	11.327
	75.2	7.31672	7.84319	8.58542		75.2	9.58342	11.4242	8.63854		75.2	12.207	17.0898	12.207		75.2	10.6446	11.7196	11.3856
	75.3	7.29251	7.82013	8.54856		75.3	9.58692	11.402	8.63088		75.3	12.207	17.0898	12.5122		75.3	10.6865	11.8361	11.4566
	75.4	7.26326	7.78224	8.51103		75.4	9.60347	11.4322	8.63566		75.4	12.207	16.7847	12.8174		75.4	10.7386	11.9238	11.5221
	75.5	7.22886	7.74017	8.48039		75.5	9.63036	11.504	8.6505		75.5	11.9018	16.7847	12.5122		75.5	10.7865	11.9732	11.5659
	75.6	7.19062	7.70502	8.46169		75.6	9.66377	11.5972	8.67063		75.6	11.9018	17.0898	12.5122		75.6	10.8147	11.9794	11.5813
	75.7	7.15116	7.68452	8.45649		75.7	9.70041	11.6889	8.68874		75.7	11.9018	16.7847	12.5122		75.7	10.8119	11.9447	11.5728
	75.8	7.11363	7.67993	8.4619		75.8	9.73898	11.761	8.69694		75.8	12.207	16.7847	12.207		75.8	10.7754	11.8802	11.5517
	75.9	7.08106	7.68681	8.4709		75.9	9.78131	11.8038	8.68962		75.9	12.207	16.7847	12.207		75.9	10.7119	11.8067	11.529
	76	7.05505	7.69904	8.47464		76	9.83135	11.8151	8.66582		76	12.5122	16.4795	12.207		76	10.6355	11.7517	11.5089
	76.1	7.03556	7.71349	8.46588		76.1	9.89165	11.7988	8.63021		76.1	12.5122	16.7847	12.5122		76.1	10.5621	11.742	11.4872
	76.2	7.02105	7.731	8.44128		76.2	9.95941	11.7603	8.59224		76.2	12.207	16.7847	12.5122		76.2	10.503	11.7931	11.4555
	76.3	7.00981	7.7533	8.40196		76.3	10.0249	11.706	8.56283		76.3	11.9018	16.7847	12.8174		76.3	10.4612	11.901	11.4057
	76.4	7.00139	7.77941	8.35206		76.4	10.0735	11.6426	8.54997		76.4	12.207	16.7847	12.5122		76.4	10.4315	12.0393	11.3336
	76.5	6.99786	7.80384	8.29633		76.5	10.0922	11.5777	8.55626		76.5	12.207	17.0898	12.207		76.5	10.4045	12.1666	11.2386
	76.6	7.00313	7.81901	8.23827		76.6	10.0762	11.5198	8.57778		76.6	12.207	17.0898	12.207		76.6	10.3728	12.2406	11.1221
	76.7	7.02051	7.81952	8.18003		76.7	10.0313	11.477	8.60619		76.7	12.207	16.7847	12.207		76.7	10.3344	12.2348	10.9875
	76.8	7.04972	7.80472	8.12352		76.8	9.9707	11.4537	8.632		76.8	12.5122	15.8691	12.207		76.8	10.2932	12.1488	10.8403
	76.9	7.08506	7.77766	8.0721		76.9	9.90788	11.4471	8.64864		76.9	12.207	14.6484	12.207		76.9	10.2569	12.0077	10.689
	77	7.11707	7.7425	8.03079		77	9.85057	11.4473	8.65435		77	12.207	13.7329	12.207		77	10.2326	11.8511	10.5458
	77.1	7.13758	7.70227	8.00543		77.1	9.79903	11.4417	8.6517		77.1	12.207	13.1226	12.207		77.1	10.2243	11.7174	10.4257
	77.2	7.14384	7.65894	8.00142		77.2	9.74922	11.4215	8.64541		77.2	12.5122	13.1226	11.9018		77.2	10.2333	11.6302	10.3442
	77.3	7.14028	7.61505	8.0235		77.3	9.69823	11.3863	8.64075		77.3	12.5122	12.8174	12.207		77.3	10.2607	11.5929	10.3154
	77.4	7.13559	7.57412	8.07522		77.4	9.64613	11.3446	8.64217		77.4	12.207	12.5122	12.5122		77.4	10.3087	11.5919	10.3493
	77.5	7.13765	7.53883	8.15772		77.5	9.59443	11.3089	8.65274		77.5	12.207	12.5122	12.5122		77.5	10.3799	11.6056	10.4494
	77.6	7.14977	7.50867	8.26826		77.6	9.54242	11.2883	8.67405		77.6	11.9018	12.207	12.5122		77.6	10.4744	11.6158	10.6091
	77.7	7.17011	7.47882	8.39897		77.7	9.4859	11.2843	8.70524		77.7	12.207	12.5122	12.5122		77.7	10.5871	11.615	10.8112
	77.8	7.19355	7.4431	8.53744		77.8	9.42024	11.291	8.74232		77.8	12.207	12.5122	12.5122		77.8	10.7091	11.6063	11.0295
	77.9	7.21442	7.39858	8.66953		77.9	9.34552	11.301	8.77848		77.9	12.207	12.8174	12.5122		77.9	10.8305	11.5982	11.2356
	78	7.22839	7.34836	8.78263		78	9.2697	11.3098	8.80626		78	12.207	12.5122	12.207		78	10.9429	11.5971	11.4085
	78.1	7.23294	7.30008	8.86808		78.1	9.20726	11.3186	8.82097		78.1	11.9018	12.207	12.207		78.1	11.041	11.603	11.542
	78.2	7.22781	7.26129	8.92078		78.2	9.17255	11.3321	8.82297		78.2	11.9018	11.9018	12.207		78.2	11.1219	11.6093	11.6455
	78.3	7.215	7.2352	8.93726		78.3	9.17197	11.355	8.81746		78.3	11.9018	11.9018	12.5122		78.3	11.1842	11.6066	11.7363
	78.4	7.19747	7.22109	8.91531		78.4	9.19992	11.3879	8.81096		78.4	11.5967	11.5967	12.5122		78.4	11.2285	11.5865	11.8285
	78.5	7.17745	7.21735	8.85545		78.5	9.24093	11.4248	8.80701		78.5	11.9018	11.5967	12.5122		78.5	11.2569	11.5447	11.9242
	78.6	7.15483	7.22362	8.76299		78.6	9.2766	11.4521	8.80499		78.6	11.9018	11.9018	12.5122		78.6	11.2724	11.4821	12.0146
	78.7	7.12772	7.24088	8.64847		78.7	9.29431	11.4506	8.80091		78.7	11.5967	12.207	12.5122		78.7	11.2777	11.4055	12.0858
	78.8	7.09411	7.26798	8.52585		78.8	9.29147	11.4	8.79088		78.8	11.9018	12.5122	12.5122		78.8	11.2746	11.326	12.1265
	78.9	7.05347	7.30019	8.40854		78.9	9.27482	11.2846	8.77417		78.9	11.9018	12.8174	12.8174		78.9	11.2636	11.2564	12.1303
	79	7.00673	7.32974	8.3071		79	9.25618	11.0984	8.75409		79	11.9018	12.8174	12.5122		79	11.2445	11.205	12.0948
	79.1	6.9563	7.34847	8.22776		79.1	9.2471	10.8481	8.73729		79.1	11.5967	12.8174	12.8174		79.1	11.2183	11.1712	12.0197
	79.2	6.90628	7.35082	8.1726		79.2	9.25478	10.5526	8.73082		79.2	11.9018	12.8174	12.8174		79.2	11.1879	11.144	11.9076
	79.3	6.86266	7.33572	8.13934		79.3	9.28109	10.2411	8.73888		79.3	11.5967	12.5122	12.5122		79.3	11.1572	11.1058	11.7673
	79.4	6.83237	7.30649	8.12121		79.4	9.32349	9.94608	8.76187		79.4	11.9018	12.5122	12.5122		79.4	11.1303	11.0406	11.6155
	79.5	6.82104	7.26967	8.10816		79.5	9.37666	9.69573	8.79615		79.5	11.9018	11.9018	12.5122		79.5	11.1093	10.9415	11.4745
	79.6	6.83027	7.23257	8.08866		79.6	9.43479	9.50619	8.83594		79.6	11.9018	12.5122	12.5122		79.6	11.0942	10.8154	11.366
	79.7	6.8565	7.20064	8.05301		79.7	9.49248	9.37875	8.87567		79.7	11.9018	12.207	12.8174		79.7	11.0834	10.6803	11.3034
	79.8	6.89175	7.17515	7.99721		79.8	9.54575	9.30263	8.91169		79.8	11.9018	12.5122	12.5122		79.8	11.0752	10.559	11.2859
	79.9	6.92629	7.154	7.92563		79.9	9.59147	9.26227	8.94335		79.9	11.9018	12.5122	12.5122		79.9	11.0684	10.4706	11.2985
	80	6.95138	7.13416	7.84997		80	9.62658	9.24489	8.97182		80	11.9018	12.5122	12.207		80	11.0622	10.4248	11.3183
	80.1	6.96165	7.11453	7.78374		80.1	9.64803	9.24416	8.99807		80.1	11.5967	12.5122	11.9018		80.1	11.056	10.4211	11.3238
	80.2	6.95606	7.0968	7.73481		80.2	9.65375	9.25792	9.02075		80.2	11.9018	12.8174	11.9018		80.2	11.0492	10.4505	11.3048
	80.3	6.93806	7.08366	7.70099		80.3	9.64442	9.28335	9.03602		80.3	11.5967	12.8174	12.207		80.3	11.0431	10.5001	11.2652
	80.4	6.91493	7.07607	7.6731		80.4	9.62428	9.31355	9.03845		80.4	11.9018	12.8174	11.9018		80.4	11.0408	10.557	11.2197
	80.5	6.89599	7.07233	7.64243		80.5	9.60062	9.33845	9.02415		80.5	11.9018	13.1226	11.9018		80.5	11.0472	10.6123	11.1859
	80.6	6.88932	7.06917	7.6078		80.6	9.58215	9.34873	8.9926		80.6	11.5967	12.8174	11.9018		80.6	11.0662	10.6629	11.1748
	80.7	6.8987	7.06427	7.57594		80.7	9.57637	9.33984	8.94719		80.7	11.9018	12.8174	11.9018		80.7	11.0975	10.7103	11.1862
	80.8	6.92289	7.05835	7.55569		80.8	9.58772	9.31373	8.89349		80.8	11.9018	12.8174	11.9018		80.8	11.1346	10.7579	11.2102
	80.9	6.95718	7.0543	7.55048		80.9	9.61638	9.27735	8.8372		80.9	11.9018	12.8174	11.9018		80.9	11.1657	10.808	11.233
	81	6.99649	7.05537	7.55509		81	9.65884	9.23935	8.78249		81	11.9018	12.8174	11.9018		81	11.1785	10.8602	11.2446
	81.1	7.03802	7.06243	7.55986		81.1	9.71008	9.20693	8.73202		81.1	11.9018	12.8174	11.9018		81.1	11.1659	10.9135	11.2447
	81.2	7.08128	7.07187	7.55807		81.2	9.76566	9.18396	8.6882		81.2	11.9018	12.5122	11.5967		81.2	11.1303	10.9686	11.2418
	81.3	7.12653	7.07534	7.55194		81.3	9.82249	9.17138	8.65375		81.3	11.9018	12.5122	11.5967		81.3	11.0824	11.0292	11.2491
	81.4	7.17381	7.06187	7.55266		81.4	9.87742	9.1698	8.63128		81.4	11.5967	12.5122	11.9018		81.4	11.0355	11.101	11.2772
	81.5	7.22251	7.02225	7.57374		81.5	9.92606	9.18122	8.62208		81.5	11.9018	12.207	12.207		81.5	10.9992	11.1884	11.3288
	81.6	7.27186	6.95332	7.62297		81.6	9.96218	9.21163	8.62406		81.6	11.9018	12.5122	12.207		81.6	10.9749	11.2905	11.3968
	81.7	7.32064	6.86102	7.69715		81.7	9.97909	9.27071	8.63197		81.7	11.5967	12.207	12.207		81.7	10.9571	11.3986	11.4681
	81.8	7.36703	6.75935	7.78177		81.8	9.97151	9.3704	8.63912		81.8	11.9018	12.207	12.207		81.8	10.9364	11.4978	11.5295
	81.9	7.40823	6.66638	7.85657		81.9	9.93725	9.52063	8.6406		81.9	11.9018	12.207	12.207		81.9	10.9039	11.5718	11.5733
	82	7.4405	6.59952	7.90311		82	9.8785	9.72469	8.63574		82	11.5967	12.5122	12.5122		82	10.8544	11.6088	11.5998
	82.1	7.45978	6.57125	7.91187		82.1	9.80148	9.97549	8.62759		82.1	11.9018	12.8174	12.5122		82.1	10.7882	11.6084	11.6156
	82.2	7.4632	6.58762	7.88601		82.2	9.71512	10.2556	8.62035		82.2	11.9018	13.7329	12.5122		82.2	10.7102	11.582	11.6291
	82.3	7.45091	6.6483	7.84114		82.3	9.62826	10.5411	8.61733		82.3	11.9018	14.3433	12.5122		82.3	10.6283	11.5481	11.6476
	82.4	7.42715	6.74755	7.79983		82.4	9.54698	10.8083	8.62106		82.4	11.5967	14.9536	12.207		82.4	10.5516	11.525	11.6744
	82.5	7.39887	6.87538	7.78392		82.5	9.47336	11.0403	8.63492		82.5	11.9018	15.564	12.207		82.5	10.4878	11.5216	11.7091
	82.6	7.37364	7.01885	7.80626		82.6	9.4068	11.2294	8.66382		82.6	11.5967	16.1743	12.5122		82.6	10.4431	11.5349	11.7482
	82.7	7.35721	7.16377	7.86566		82.7	9.3464	11.3758	8.71249		82.7	11.2915	16.1743	12.8174		82.7	10.4212	11.5525	11.7859
	82.8	7.35314	7.29698	7.9477		82.8	9.29322	11.4851	8.78194		82.8	11.2915	16.7847	13.7329		82.8	10.422	11.5589	11.8148
	82.9	7.36386	7.40851	8.03087		82.9	9.25061	11.5648	8.86717		82.9	11.2915	16.7847	14.3433		82.9	10.4411	11.5417	11.8261
	83	7.3911	7.49325	8.09596		83	9.22257	11.622	8.95758		83	11.2915	16.7847	14.9536		83	10.4708	11.4953	11.8111
	83.1	7.43505	7.55073	8.13337		83.1	9.21214	11.6628	9.03911		83.1	11.2915	16.4795	15.564		83.1	10.5033	11.421	11.7645
	83.2	7.49272	7.58378	8.14508		83.2	9.21964	11.6914	9.09765		83.2	11.2915	16.1743	15.8691		83.2	10.5343	11.3241	11.6875
	83.3	7.55657	7.59613	8.14012		83.3	9.24203	11.7111	9.12071		83.3	10.9863	15.564	15.564		83.3	10.5641	11.2114	11.5894
	83.4	7.61554	7.59082	8.12755		83.4	9.27265	11.7253	9.10101		83.4	10.9863	14.6484	15.8691		83.4	10.5963	11.0889	11.4854
	83.5	7.65843	7.5695	8.11103		83.5	9.30242	11.7389	9.03971		83.5	11.2915	13.7329	15.8691		83.5	10.6347	10.9621	11.393
	83.6	7.67752	7.53321	8.08854		83.6	9.32285	11.7585	8.94896		83.6	11.2915	13.1226	15.564		83.6	10.6809	10.8362	11.327
	83.7	7.67057	7.48362	8.05582		83.7	9.32924	11.791	8.84922		83.7	11.5967	12.8174	15.564		83.7	10.734	10.7184	11.2954
	83.8	7.63992	7.42387	8.01072		83.8	9.32254	11.8395	8.76165		83.8	11.5967	12.8174	15.564		83.8	10.7903	10.6177	11.2976
	83.9	7.5906	7.35793	7.95405		83.9	9.30838	11.9017	8.6986		83.9	11.9018	13.1226	15.564		83.9	10.8449	10.5438	11.3237
	84	7.5294	7.29026	7.88933		84	9.29264	11.9711	8.65887		84	11.9018	14.0381	15.8691		84	10.8927	10.5046	11.3587
	84.1	7.46565	7.22539	7.82085		84.1	9.27769	12.041	8.63162		84.1	11.9018	14.6484	15.8691		84.1	10.9306	10.5044	11.3891
	84.2	7.41159	7.16745	7.75296		84.2	9.26122	12.1084	8.6045		84.2	11.9018	15.2588	15.8691		84.2	10.9586	10.5428	11.4091
	84.3	7.3797	7.11894	7.68989		84.3	9.23939	12.1737	8.57175		84.3	11.5967	15.8691	15.564		84.3	10.9789	10.6144	11.4237
	84.4	7.37791	7.07868	7.6357		84.4	9.21038	12.2381	8.5362		84.4	11.9018	15.8691	15.564		84.4	10.9957	10.7089	11.4449
	84.5	7.40469	7.04086	7.59418		84.5	9.17669	12.3008	8.50664		84.5	11.9018	15.8691	15.2588		84.5	11.0125	10.8127	11.485
	84.6	7.44935	6.99705	7.56891		84.6	9.14383	12.3573	8.493		84.6	11.5967	16.1743	14.9536		84.6	11.0316	10.9107	11.5491
	84.7	7.49649	6.94043	7.56234		84.7	9.11717	12.4007	8.50089		84.7	11.9018	16.1743	14.3433		84.7	11.0533	10.9885	11.6325
	84.8	7.53214	6.87064	7.57433		84.8	9.09966	12.4237	8.52943		84.8	11.9018	16.4795	13.4277		84.8	11.0762	11.0351	11.7219
	84.9	7.54834	6.79597	7.60109		84.9	9.09148	12.4204	8.5716		84.9	11.9018	16.4795	12.8174		84.9	11.0972	11.0456	11.8018
	85	7.54359	6.73014	7.63478		85	9.09191	12.3879	8.61702		85	11.9018	16.4795	12.207		85	11.111	11.0237	11.8601
	85.1	7.52101	6.68693	7.66431		85.1	9.10063	12.3277	8.65637		85.1	11.9018	16.4795	11.9018		85.1	11.1099	10.9814	11.8917
	85.2	7.48624	6.67539	7.67837		85.2	9.11799	12.2472	8.68397		85.2	11.9018	16.4795	11.5967		85.2	11.0858	10.9359	11.8978
	85.3	7.44618	6.69841	7.66874		85.3	9.14425	12.1578	8.6997		85.3	11.9018	16.1743	11.5967		85.3	11.0333	10.9029	11.8825
	85.4	7.40841	6.75335	7.6336		85.4	9.17857	12.072	8.70791		85.4	11.5967	16.4795	11.5967		85.4	10.9535	10.8912	11.8498
	85.5	7.38127	6.83347	7.57887		85.5	9.21767	11.9995	8.71589		85.5	11.5967	16.4795	11.9018		85.5	10.856	10.9004	11.8033
	85.6	7.37185	6.92824	7.51702		85.6	9.25487	11.9445	8.7303		85.6	11.9018	16.4795	12.207		85.6	10.7563	10.9245	11.7469
	85.7	7.38346	7.02429	7.46335		85.7	9.28072	11.9065	8.75384		85.7	11.9018	16.7847	12.5122		85.7	10.6714	10.9569	11.6862
	85.8	7.41341	7.1079	7.43116		85.8	9.28448	11.8836	8.78394		85.8	11.9018	16.4795	12.207		85.8	10.6129	10.9945	11.6276
	85.9	7.45359	7.16788	7.4266		85.9	9.25833	11.8743	8.81431		85.9	11.9018	16.4795	11.9018		85.9	10.5831	11.0371	11.576
	86	7.49404	7.19854	7.44658		86	9.20104	11.8783	8.83935		86	11.9018	16.4795	11.9018		86	10.5763	11.0859	11.532
	86.1	7.52802	7.2009	7.48073		86.1	9.11896	11.8933	8.85814		86.1	11.9018	16.4795	11.9018		86.1	10.5825	11.1396	11.4936
	86.2	7.55489	7.18156	7.51627		86.2	9.02444	11.9126	8.87432		86.2	11.9018	16.4795	11.9018		86.2	10.5941	11.1954	11.4571
	86.3	7.57932	7.14974	7.54378		86.3	8.93139	11.9251	8.89223		86.3	11.9018	16.7847	11.9018		86.3	10.6099	11.2507	11.4191
	86.4	7.60774	7.11369	7.55987		86.4	8.85198	11.9178	8.91237		86.4	11.9018	16.7847	11.9018		86.4	10.6343	11.3051	11.376
	86.5	7.64472	7.07721	7.5664		86.5	8.79482	11.8821	8.92941		86.5	11.9018	17.0898	11.9018		86.5	10.6736	11.3587	11.3233
	86.6	7.69068	7.03994	7.56772		86.6	8.76518	11.8185	8.93667		86.6	11.9018	16.7847	12.207		86.6	10.7321	11.4087	11.256
	86.7	7.74212	7.00106	7.56693		86.7	8.76534	11.7379	8.93205		86.7	11.9018	16.7847	12.5122		86.7	10.8097	11.4469	11.1719
	86.8	7.79272	6.96304	7.56474		86.8	8.794	11.6583	8.92142		86.8	12.207	16.7847	12.5122		86.8	10.9012	11.4632	11.0761
	86.9	7.83529	6.9337	7.56066		86.9	8.84574	11.5983	8.91582		86.9	12.207	16.4795	12.207		86.9	10.9964	11.4526	10.9804
	87	7.86383	6.92311	7.55435		87	8.91051	11.5698	8.92475		87	12.207	16.4795	12.207		87	11.0819	11.4201	10.9
	87.1	7.87449	6.93734	7.54684		87.1	8.97596	11.5752	8.94961		87.1	12.207	16.4795	12.207		87.1	11.1451	11.3798	10.847
	87.2	7.86699	6.97435	7.53989		87.2	9.0307	11.6072	8.98276		87.2	12.207	16.4795	12.207		87.2	11.1794	11.3476	10.8248
	87.3	7.84441	7.02438	7.53523		87.3	9.067	11.652	9.0119		87.3	12.207	16.4795	12.207		87.3	11.1874	11.3346	10.828
	87.4	7.81371	7.07566	7.53393		87.4	9.08246	11.6932	9.02762		87.4	12.5122	16.4795	12.207		87.4	11.1799	11.3445	10.845
	87.5	7.7847	7.121	7.53645		87.5	9.07979	11.7154	9.0283		87.5	12.5122	16.7847	12.207		87.5	11.1696	11.374	10.8642
	87.6	7.7682	7.16111	7.54294		87.6	9.06541	11.7057	9.01987		87.6	12.5122	16.7847	11.9018		87.6	11.1635	11.4161	10.8793
	87.7	7.77262	7.20267	7.55266		87.7	9.04762	11.6527	9.01041		87.7	12.5122	16.4795	11.5967		87.7	11.1597	11.4623	10.8915
	87.8	7.80078	7.25317	7.56332		87.8	9.03463	11.5455	9.00412		87.8	12.207	16.1743	11.9018		87.8	11.1485	11.5051	10.9072
	87.9	7.84865	7.31566	7.57109		87.9	9.03209	11.3736	8.99856		87.9	12.207	15.8691	11.9018		87.9	11.1178	11.5389	10.933
	88	7.90553	7.38691	7.57119		88	9.0418	11.1306	8.98663		88	12.207	15.8691	11.9018		88	11.0592	11.5606	10.9707
	88.1	7.95735	7.45983	7.56026		88.1	9.06086	10.8204	8.9617		88.1	12.207	15.564	12.207		88.1	10.9703	11.57	11.0158
	88.2	7.99139	7.52725	7.53823		88.2	9.08325	10.4607	8.92104		88.2	12.207	15.8691	11.9018		88.2	10.8559	11.5674	11.0616
	88.3	8.00092	7.58509	7.51003		88.3	9.10242	10.0817	8.86638		88.3	12.207	16.1743	11.9018		88.3	10.7253	11.5538	11.1029
	88.4	7.98745	7.63256	7.48474		88.4	9.11376	9.71803	8.80268		88.4	12.207	16.1743	11.9018		88.4	10.5917	11.5306	11.139
	88.5	7.95914	7.67022	7.47239		88.5	9.11619	9.39768	8.73687		88.5	12.5122	16.4795	11.5967		88.5	10.4694	11.4996	11.1732
	88.6	7.92588	7.69736	7.47971		88.6	9.11183	9.13417	8.67719		88.6	12.207	16.4795	11.9018		88.6	10.3705	11.4641	11.2091
	88.7	7.89382	7.7121	7.50681		88.7	9.10398	8.9258	8.63254		88.7	12.207	16.4795	11.9018		88.7	10.3014	11.4289	11.248
	88.8	7.86302	7.71284	7.54673		88.8	9.09532	8.76082	8.61042		88.8	11.9018	16.4795	11.9018		88.8	10.2601	11.3997	11.2889
	88.9	7.82849	7.70042	7.58825		88.9	9.086	8.6255	8.61369		88.9	11.5967	16.7847	11.9018		88.9	10.2371	11.382	11.3288
	89	7.78562	7.67858	7.62125		89	9.07395	8.51034	8.63765		89	11.5967	16.1743	11.5967		89	10.2205	11.3798	11.3639
	89.1	7.73518	7.65252	7.64001		89.1	9.05659	8.41119	8.67033		89.1	11.9018	16.1743	11.5967		89.1	10.2017	11.3928	11.3911
	89.2	7.68525	7.62708	7.64446		89.2	9.03323	8.32754	8.69539		89.2	11.9018	16.4795	11.5967		89.2	10.1792	11.416	11.4086
	89.3	7.64873	7.60593	7.63821		89.3	9.00562	8.25943	8.69836		89.3	11.9018	16.4795	11.9018		89.3	10.158	11.44	11.4166
	89.4	7.63737	7.59156	7.62582		89.4	8.97708	8.20564	8.67133		89.4	11.5967	16.1743	11.5967		89.4	10.1459	11.4547	11.4154
	89.5	7.65639	7.58531	7.61103		89.5	8.95151	8.16417	8.61527		89.5	11.2915	15.8691	11.5967		89.5	10.1485	11.453	11.4042
	89.6	7.70279	7.58688	7.59698		89.6	8.93235	8.13375	8.53909		89.6	11.5967	15.8691	11.9018		89.6	10.1669	11.4332	11.3805
	89.7	7.76753	7.59416	7.58609		89.7	8.92268	8.11504	8.45528		89.7	11.9018	15.8691	11.9018		89.7	10.1969	11.3995	11.3428
	89.8	7.83856	7.60372	7.57989		89.8	8.92477	8.11102	8.37569		89.8	11.9018	15.8691	11.5967		89.8	10.2308	11.358	11.2947
	89.9	7.90418	7.61254	7.57834		89.9	8.93904	8.12478	8.30869		89.9	11.9018	15.8691	11.9018		89.9	10.2605	11.3139	11.2457
	90	7.95552	7.61846	7.57965		90	8.96351	8.15701	8.25907		90	12.207	15.564	11.9018		90	10.2804	11.2701	11.2087
	90.1	7.98832	7.6205	7.58184		90.1	8.99431	8.20383	8.22907		90.1	11.9018	15.8691	11.9018		90.1	10.2889	11.2279	11.1932
	90.2	8.00424	7.61846	7.58502		90.2	9.02735	8.25829	8.21871		90.2	12.207	16.1743	11.9018		90.2	10.2869	11.1889	11.2001
	90.3	8.00933	7.61254	7.5923		90.3	9.06009	8.31276	8.22463		90.3	12.207	16.4795	11.9018		90.3	10.2762	11.1557	11.2201
	90.4	8.01045	7.60368	7.60853		90.4	9.09161	8.36198	8.24032		90.4	12.207	16.1743	11.9018		90.4	10.2599	11.1298	11.238
	90.5	8.01187	7.59406	7.63736		90.5	9.12057	8.40354	8.25882		90.5	12.207	16.1743	11.9018		90.5	10.2424	11.1095	11.2387
	90.6	8.01387	7.5867	7.67828		90.6	9.14397	8.43797	8.27603		90.6	12.5122	15.8691	11.5967		90.6	10.2308	11.0892	11.2122
	90.7	8.01429	7.58474	7.72522		90.7	9.15584	8.46707	8.29325		90.7	12.207	15.564	11.9018		90.7	10.2333	11.0628	11.1561
	90.8	8.00996	7.59016	7.76764		90.8	9.14854	8.49265	8.31566		90.8	12.207	15.564	11.5967		90.8	10.2557	11.0277	11.0745
	90.9	7.99883	7.60265	7.79344		90.9	9.1162	8.51479	8.34824		90.9	12.207	16.1743	11.5967		90.9	10.2985	10.987	10.9761
	91	7.98002	7.62069	7.79241		91	9.059	8.53134	8.39258		91	12.207	16.4795	11.9018		91	10.357	10.9487	10.8712
	91.1	7.95378	7.64203	7.76003		91.1	8.98506	8.53988	8.44529		91.1	12.207	16.7847	11.9018		91.1	10.4229	10.9215	10.7689
	91.2	7.92052	7.66458	7.69898		91.2	8.90754	8.54114	8.49948		91.2	12.207	16.7847	11.9018		91.2	10.4889	10.9111	10.6754
	91.3	7.88017	7.68672	7.61875		91.3	8.83818	8.54013	8.54749		91.3	12.207	16.4795	12.207		91.3	10.55	10.9176	10.5942
	91.4	7.83194	7.70739	7.53291		91.4	8.78163	8.54454	8.58367		91.4	12.207	16.7847	11.9018		91.4	10.6043	10.9363	10.5274
	91.5	7.77459	7.72522	7.45515		91.5	8.73478	8.56059	8.60538		91.5	12.207	17.0898	11.9018		91.5	10.6534	10.961	10.4771
	91.6	7.70765	7.73857	7.39602		91.6	8.6921	8.5898	8.61292		91.6	11.9018	17.0898	11.9018		91.6	10.7017	10.9857	10.4454
	91.7	7.63178	7.74403	7.36177		91.7	8.65259	8.62842	8.60824		91.7	11.9018	17.395	11.9018		91.7	10.7557	11.0062	10.4333
	91.8	7.54913	7.73653	7.35456		91.8	8.62366	8.67043	8.59374		91.8	11.5967	17.0898	11.9018		91.8	10.8214	11.0189	10.4398
	91.9	7.46203	7.71105	7.37227		91.9	8.61853	8.7102	8.57143		91.9	11.5967	16.1743	11.9018		91.9	10.9018	11.0215	10.4608
	92	7.37124	7.66546	7.40821		92	8.6484	8.74472	8.54231		92	11.9018	15.2588	11.9018		92	10.9935	11.0123	10.4886
	92.1	7.27622	7.60336	7.45131		92.1	8.71528	8.77369	8.5065		92.1	11.9018	14.3433	11.5967		92.1	11.0867	10.9916	10.5126
	92.2	7.17768	7.53422	7.48903		92.2	8.80997	8.79875	8.46431		92.2	11.9018	13.4277	11.5967		92.2	11.1679	10.9611	10.5227
	92.3	7.08114	7.47088	7.51165		92.3	8.91666	8.82303	8.41774		92.3	11.9018	12.8174	11.5967		92.3	11.2257	10.9253	10.5127
	92.4	6.99815	7.42521	7.51602		92.4	9.02051	8.8505	8.37089		92.4	11.9018	12.8174	11.5967		92.4	11.2567	10.8898	10.4836
	92.5	6.94284	7.40324	7.50646		92.5	9.11314	8.88494	8.32935		92.5	12.207	12.5122	11.9018		92.5	11.2663	10.8611	10.4424
	92.6	6.92421	7.40292	7.49168		92.6	9.19281	8.92731	8.29856		92.6	11.9018	12.5122	11.9018		92.6	11.2649	10.8433	10.3986
	92.7	6.94083	7.4147	7.47928		92.7	9.26118	8.97391	8.28224		92.7	12.207	12.8174	12.207		92.7	11.262	10.8358	10.3591
	92.8	6.9816	7.42567	7.47225		92.8	9.31937	9.01667	8.28219		92.8	12.207	13.1226	12.207		92.8	11.2616	10.8337	10.3264
	92.9	7.03313	7.4253	7.46848		92.9	9.3668	9.04615	8.29838		92.9	12.207	13.1226	11.9018		92.9	11.2619	10.8296	10.3005
	93	7.08715	7.41047	7.46445		93	9.40197	9.05571	8.32897		93	11.9018	12.8174	11.9018		93	11.2578	10.8182	10.2825
	93.1	7.14338	7.38684	7.46007		93.1	9.42382	9.04408	8.37		93.1	12.207	13.1226	11.9018		93.1	11.2433	10.7988	10.2774
	93.2	7.20507	7.3658	7.45993		93.2	9.43291	9.01607	8.41622		93.2	12.207	12.8174	12.207		93.2	11.214	10.7737	10.2929
	93.3	7.27228	7.35858	7.46947		93.3	9.431	8.98081	8.46232		93.3	12.207	13.1226	11.9018		93.3	11.1693	10.7465	10.3354
	93.4	7.33844	7.37187	7.48963		93.4	9.42164	8.94893	8.50569		93.4	12.207	13.1226	11.9018		93.4	11.1135	10.7212	10.4057
	93.5	7.39295	7.40644	7.5151		93.5	9.41116	8.92914	8.54736		93.5	12.207	13.1226	11.9018		93.5	11.0555	10.7012	10.4966
	93.6	7.42674	7.45831	7.53802		93.6	9.40873	8.9256	8.59108		93.6	12.207	12.8174	12.207		93.6	11.006	10.6898	10.5932
	93.7	7.43718	7.52185	7.55456		93.7	9.42444	8.9369	8.64077		93.7	11.9018	12.8174	12.207		93.7	10.9724	10.6886	10.6788
	93.8	7.42818	7.5914	7.5682		93.8	9.46501	8.95611	8.69704		93.8	11.9018	13.1226	12.207		93.8	10.9547	10.6962	10.7407
	93.9	7.40809	7.66244	7.58708		93.9	9.52939	8.97397	8.75673		93.9	11.9018	12.8174	12.207		93.9	10.9454	10.7086	10.7761
	94	7.38585	7.73135	7.61786		94	9.60744	8.98246	8.81482		94	12.207	12.8174	11.9018		94	10.9335	10.7218	10.7927
	94.1	7.36832	7.79471	7.66038		94.1	9.68381	8.9784	8.86835		94.1	12.207	12.8174	12.207		94.1	10.9107	10.7352	10.8042
	94.2	7.35915	7.84887	7.70817		94.2	9.74532	8.96446	8.91917		94.2	12.207	12.5122	12.207		94.2	10.8761	10.7534	10.824
	94.3	7.35856	7.89026	7.75375		94.3	9.78661	8.94652	8.97279		94.3	11.9018	12.8174	12.207		94.3	10.8364	10.7832	10.8588
	94.4	7.36444	7.91625	7.79428		94.4	9.81086	8.92994	9.03372		94.4	11.9018	12.5122	12.207		94.4	10.8014	10.8294	10.9074
	94.5	7.37382	7.92679	7.8335		94.5	9.82565	8.91606	9.0994		94.5	12.207	12.5122	12.207		94.5	10.779	10.8907	10.9618
	94.6	7.38516	7.92549	7.87768		94.6	9.83644	8.90253	9.15862		94.6	12.207	12.5122	12.207		94.6	10.7709	10.9579	11.0118
	94.7	7.4001	7.91974	7.92973		94.7	9.84305	8.8857	9.19508		94.7	11.5967	12.8174	12.207		94.7	10.7723	11.0172	11.0492
	94.8	7.42307	7.91837	7.98501		94.8	9.83985	8.86245	9.19542		94.8	11.5967	12.5122	12.207		94.8	10.7754	11.0562	11.0717
	94.9	7.4586	7.92661	8.03256		94.9	9.82002	8.83133	9.15598		94.9	11.9018	12.5122	12.207		94.9	10.7743	11.0697	11.0832
	95	7.50775	7.94218	8.05962		95	9.77977	8.79221	9.08509		95	11.9018	12.8174	11.9018		95	10.768	11.0618	11.0915
	95.1	7.56541	7.95564	8.05776		95.1	9.72142	8.74622	8.9988		95.1	11.9018	12.8174	11.9018		95.1	10.7601	11.0429	11.1027
	95.2	7.62188	7.95561	8.02709		95.2	9.65302	8.69559	8.91366		95.2	12.207	12.8174	11.9018		95.2	10.7552	11.0241	11.1171
	95.3	7.66673	7.93481	7.97685		95.3	9.58615	8.64478	8.84054		95.3	11.9018	12.8174	11.9018		95.3	10.7554	11.0133	11.1279
	95.4	7.69397	7.89426	7.92364		95.4	9.53182	8.5996	8.78339		95.4	11.9018	12.5122	11.9018		95.4	10.7588	11.0129	11.124
	95.5	7.70381	7.84204	7.88674		95.5	9.49689	8.56496	8.74206		95.5	11.9018	12.207	11.9018		95.5	10.7618	11.0215	11.0962
	95.6	7.70092	7.78969	7.88249		95.6	9.48116	8.54278	8.71545		95.6	11.9018	12.207	11.9018		95.6	10.7631	11.0364	11.0423
	95.7	7.69059	7.74796	7.91889		95.7	9.47801	8.53031	8.70259		95.7	11.9018	12.207	11.9018		95.7	10.766	11.054	10.9682
	95.8	7.67527	7.72348	7.99289		95.8	9.47811	8.5215	8.70114		95.8	11.9018	12.5122	12.207		95.8	10.7758	11.0704	10.8851
	95.9	7.6543	7.71702	8.09105		95.9	9.47436	8.51059	8.70642		95.9	11.9018	12.8174	12.207		95.9	10.7949	11.0822	10.8037
	96	7.62648	7.72401	8.19426		96	9.4655	8.49647	8.71269		96	11.5967	12.5122	11.9018		96	10.8204	11.0881	10.7294
	96.1	7.59139	7.73591	8.28507		96.1	9.45715	8.48372	8.71561		96.1	11.2915	12.8174	11.9018		96.1	10.8454	11.0907	10.6608
	96.2	7.54993	7.74262	8.35382		96.2	9.46051	8.48064	8.71245		96.2	11.2915	12.5122	11.9018		96.2	10.8642	11.0957	10.5915
	96.3	7.50299	7.73525	8.4008		96.3	9.48967	8.49479	8.70069		96.3	11.2915	12.207	11.9018		96.3	10.8767	11.1081	10.5145
	96.4	7.45086	7.70846	8.4322		96.4	9.55911	8.5285	8.67589		96.4	11.5967	11.9018	11.9018		96.4	10.8882	11.129	10.4252
	96.5	7.394	7.66121	8.4539		96.5	9.68093	8.57822	8.63333		96.5	11.9018	11.5967	11.9018		96.5	10.905	11.1544	10.324
	96.6	7.33394	7.5971	8.46695		96.6	9.86196	8.6369	8.57232		96.6	11.9018	11.9018	11.9018		96.6	10.9297	11.1772	10.2165
	96.7	7.27365	7.52378	8.46691		96.7	10.1017	8.69801	8.50023		96.7	11.5967	12.207	11.9018		96.7	10.9591	11.1911	10.1129
	96.8	7.2164	7.45144	8.4467		96.8	10.3912	8.75861	8.43184		96.8	11.2915	12.207	11.9018		96.8	10.9862	11.1934	10.0252
	96.9	7.16539	7.39152	8.40019		96.9	10.7135	8.81832	8.38369		96.9	11.5967	12.207	11.5967		96.9	11.0042	11.1848	9.96349
	97	7.12324	7.35477	8.32514		97	11.0463	8.87662	8.36618		97	11.5967	12.207	11.5967		97	11.0091	11.1677	9.93147
	97.1	7.09179	7.349	8.22454		97.1	11.3651	8.92991	8.3796		97.1	11.9018	11.9018	11.5967		97.1	11.0009	11.1445	9.92439
	97.2	7.0717	7.37708	8.10698		97.2	11.6472	8.9707	8.41567		97.2	11.9018	11.9018	11.9018		97.2	10.982	11.116	9.93036
	97.3	7.06164	7.43678	7.98477		97.3	11.8754	8.99023	8.46314		97.3	11.5967	11.9018	11.9018		97.3	10.9555	11.0812	9.93535
	97.4	7.05733	7.52182	7.87043		97.4	12.0406	8.98241	8.51364		97.4	11.5967	11.9018	12.207		97.4	10.9252	11.0375	9.9283
	97.5	7.05262	7.62342	7.7731		97.5	12.1415	8.94733	8.56363		97.5	11.9018	11.9018	11.9018		97.5	10.8954	10.9827	9.90477
	97.6	7.04154	7.72947	7.69671		97.6	12.1829	8.89151	8.61278		97.6	11.9018	11.9018	11.9018		97.6	10.8709	10.917	9.86632
	97.7	7.02119	7.82442	7.64111		97.7	12.1712	8.8264	8.66104		97.7	12.207	11.9018	11.9018		97.7	10.8557	10.8443	9.81813
	97.8	6.99395	7.89079	7.60528		97.8	12.1123	8.76366	8.70716		97.8	12.5122	11.9018	12.207		97.8	10.8513	10.7712	9.76542
	97.9	6.96658	7.91411	7.59008		97.9	12.0112	8.7122	8.74963		97.9	12.207	11.9018	12.5122		97.9	10.8567	10.7043	9.71233
	98	6.94751	7.8889	7.59822		98	11.8723	8.67634	8.78927		98	12.207	11.9018	12.207		98	10.8689	10.6477	9.66169
	98.1	6.94285	7.82163	7.63102		98.1	11.7011	8.65677	8.8293		98.1	12.207	11.9018	12.207		98.1	10.8851	10.6028	9.61568
	98.2	6.95362	7.72826	7.68525		98.2	11.5059	8.65237	8.87327		98.2	11.9018	11.9018	11.9018		98.2	10.9031	10.57	9.57563
	98.3	6.976	7.62783	7.75301		98.3	11.2989	8.66177	8.92157		98.3	12.207	11.2915	11.5967		98.3	10.9215	10.551	9.54159
	98.4	7.00342	7.5358	7.82561		98.4	11.0982	8.68405	8.96973		98.4	12.5122	11.2915	11.5967		98.4	10.9385	10.5485	9.51312
	98.5	7.02913	7.4607	7.8977		98.5	10.9274	8.71885	9.01018		98.5	12.207	11.2915	11.5967		98.5	10.9518	10.5632	9.49197
	98.6	7.04804	7.40398	7.96866		98.6	10.8128	8.76555	9.03636		98.6	12.207	11.5967	11.9018		98.6	10.9596	10.5925	9.484
	98.7	7.05754	7.3618	8.04018		98.7	10.7772	8.8211	9.04549		98.7	12.207	11.9018	11.9018		98.7	10.9606	10.6298	9.49847
	98.8	7.05801	7.32721	8.11107		98.8	10.8322	8.87807	9.03919		98.8	12.207	11.5967	11.9018		98.8	10.9553	10.6665	9.54453
	98.9	7.05201	7.29164	8.17465		98.9	10.9724	8.92486	9.02217		98.9	12.207	11.5967	11.9018		98.9	10.9456	10.6961	9.62618
	99	7.04362	7.24717	8.22002		99	11.1754	8.94845	9.00074		99	12.207	11.9018	11.9018		99	10.9335	10.7157	9.73797
	99.1	7.0368	7.1892	8.23666		99.1	11.4077	8.94022	8.98212		99.1	12.207	12.207	11.9018		99.1	10.9189	10.7267	9.86476
	99.2	7.03423	7.11924	8.21954		99.2	11.6335	8.90027	8.97295		99.2	12.207	12.207	11.9018		99.2	10.899	10.735	9.9849
	99.3	7.03685	7.0454	8.17146		99.3	11.8246	8.83808	8.97683		99.3	11.9018	12.207	12.207		99.3	10.868	10.7478	10.0763
	99.4	7.04385	6.97908	8.1022		99.4	11.9653	8.76896	8.99215		99.4	11.5967	12.207	12.207		99.4	10.8207	10.7721	10.124
	99.5	7.05275	6.93002	8.02548		99.5	12.0536	8.70746	9.01274		99.5	11.5967	12.207	11.9018		99.5	10.7569	10.8122	10.1248
	99.6	7.06016	6.90141	7.95549		99.6	12.097	8.66239	9.03045		99.6	11.5967	12.5122	12.207		99.6	10.6834	10.8686	10.0877
	99.7	7.06301	6.88897	7.90271		99.7	12.1073	8.63531	9.03982		99.7	11.9018	12.207	12.5122		99.7	10.6118	10.9382	10.0312
	99.8	7.05998	6.88532	7.87087		99.8	12.0957	8.62343	9.04068		99.8	12.207	12.207	12.5122		99.8	10.5541	11.0141	9.97859
	99.9	7.05236	6.88538	7.85566		99.9	12.0707	8.62342	9.03754		99.9	11.9018	12.207	12.207		99.9	10.5165	11.0888	9.9505
	100	7.04301	6.88896	7.84618		100	12.0374	8.63414	9.03625		100	12.207	11.9018	12.207		100	10.4971	11.1567	9.9588
	100.1	7.03533	6.9001	7.82986		100.1	11.9993	8.65514	9.0409		100.1	12.5122	11.9018	12.207		100.1	10.4895	11.2172	10.0027
	100.2	7.03207	6.92274	7.79753		100.2	11.9587	8.68454	9.0524		100.2	12.207	12.207	12.5122		100.2	10.4876	11.2744	10.0703
	100.3	7.03534	6.95746	7.74687		100.3	11.9169	8.71709	9.06916		100.3	12.207	12.207	12.8174		100.3	10.4898	11.3326	10.145
	100.4	7.04658	7.00129	7.68306		100.4	11.8742	8.74559	9.0885		100.4	12.207	12.207	12.8174		100.4	10.4989	11.3919	10.2143
	100.5	7.06606	7.05006	7.61686		100.5	11.8309	8.76402	9.10776		100.5	11.9018	11.9018	12.5122		100.5	10.5182	11.4464	10.2749
	100.6	7.0916	7.10156	7.56071		100.6	11.7901	8.77067	9.12464		100.6	12.207	11.9018	12.5122		100.6	10.5466	11.487	10.332
	100.7	7.11787	7.15667	7.52531		100.7	11.7573	8.76887	9.13818		100.7	12.207	11.9018	12.207		100.7	10.5785	11.5084	10.3944
	100.8	7.13711	7.21795	7.51714		100.8	11.7398	8.7654	9.1486		100.8	12.207	11.9018	12.207		100.8	10.606	11.5127	10.4677
	100.9	7.14146	7.28616	7.53704		100.9	11.7437	8.76765	9.15699		100.9	12.207	11.5967	12.207		100.9	10.624	11.507	10.5503
	101	7.1267	7.35744	7.58023		101	11.771	8.78062	9.16439		101	12.207	11.9018	11.9018		101	10.632	11.4984	10.6327
	101.1	7.09394	7.42334	7.63699		101.1	11.82	8.80531	9.16985		101.1	11.9018	11.9018	11.9018		101.1	10.6333	11.488	10.7011
	101.2	7.04891	7.47348	7.69562		101.2	11.8869	8.83873	9.16975		101.2	11.9018	11.9018	11.9018		101.2	10.6319	11.4703	10.7445
	101.3	7.00034	7.5001	7.74734		101.3	11.9683	8.87462	9.15846		101.3	11.9018	11.9018	11.9018		101.3	10.6319	11.437	10.7593
	101.4	6.95782	7.50117	7.78968		101.4	12.0612	8.90534	9.13079		101.4	12.207	11.2915	12.207		101.4	10.6364	11.3824	10.7513
	101.5	6.92955	7.48154	7.82655		101.5	12.163	8.9239	9.08606		101.5	12.207	11.2915	11.9018		101.5	10.6476	11.3063	10.7337
	101.6	6.92157	7.45128	7.86332		101.6	12.2696	8.92595	9.03053		101.6	12.207	11.2915	11.9018		101.6	10.6645	11.2147	10.7212
	101.7	6.93624	7.42241	7.90103		101.7	12.3754	8.91125	8.97695		101.7	12.207	11.2915	11.5967		101.7	10.6803	11.117	10.7243
	101.8	6.97182	7.40508	7.93378		101.8	12.4738	8.88344	8.94		101.8	11.9018	11.2915	11.2915		101.8	10.6836	11.0229	10.7465
	101.9	7.02304	7.40538	7.95114		101.9	12.5574	8.84817	8.93044		101.9	11.9018	11.2915	11.2915		101.9	10.6608	10.9406	10.7843
	102	7.08284	7.42377	7.94475		102	12.6193	8.8118	8.9506		102	11.9018	11.2915	11.2915		102	10.6039	10.8753	10.8303
	102.1	7.14356	7.45528	7.91327		102.1	12.6534	8.77974	8.99392		102.1	11.9018	11.2915	11.5967		102.1	10.5156	10.8274	10.8768
	102.2	7.1976	7.49159	7.86404		102.2	12.6563	8.75454	9.04738		102.2	11.9018	11.5967	11.5967		102.2	10.4107	10.7923	10.9191
	102.3	7.23774	7.52355	7.80903		102.3	12.6263	8.73457	9.09609		102.3	11.9018	11.5967	11.5967		102.3	10.311	10.7614	10.9564
	102.4	7.25819	7.54414	7.75919		102.4	12.5626	8.71296	9.12777		102.4	11.9018	11.5967	11.5967		102.4	10.2358	10.725	10.9913
	102.5	7.25616	7.55041	7.72		102.5	12.4614	8.67979	9.13569		102.5	11.5967	11.5967	11.5967		102.5	10.1936	10.6772	11.028
	102.6	7.2332	7.54313	7.69071		102.6	12.3148	8.62755	9.11947		102.6	11.2915	11.5967	11.9018		102.6	10.1786	10.6181	11.0701
	102.7	7.19515	7.52555	7.66753		102.7	12.1114	8.55632	9.08379		102.7	11.5967	11.9018	11.5967		102.7	10.1746	10.5538	11.1189
	102.8	7.15046	7.50195	7.64836		102.8	11.8423	8.47584	9.03646		102.8	11.5967	12.207	11.5967		102.8	10.1632	10.4927	11.1733
	102.9	7.10778	7.47725	7.63497		102.9	11.5077	8.40189	8.98613		102.9	11.5967	11.9018	11.9018		102.9	10.132	10.4409	11.2309
	103	7.07328	7.45722	7.63138		103	11.121	8.34935	8.94034		103	11.5967	11.5967	11.5967		103	10.0793	10.3994	11.2896
	103.1	7.05021	7.44736	7.64029		103.1	10.7092	8.32521	8.90418		103.1	11.5967	11.5967	11.5967		103.1	10.0125	10.3646	11.3483
	103.2	7.03933	7.45032	7.65914		103.2	10.3066	8.32552	8.87945		103.2	11.9018	11.5967	11.5967		103.2	9.94409	10.3318	11.4052
	103.3	7.04083	7.46363	7.67998		103.3	9.946	8.33789	8.86556		103.3	11.9018	11.5967	11.2915		103.3	9.88691	10.2988	11.4578
	103.4	7.05586	7.47936	7.69287		103.4	9.64918	8.34815	8.86112		103.4	12.207	11.5967	11.2915		103.4	9.85027	10.2688	11.5021
	103.5	7.08658	7.48649	7.69028		103.5	9.42244	8.3472	8.86538		103.5	12.5122	11.5967	11.5967		103.5	9.83937	10.2517	11.5341
	103.6	7.13478	7.4759	7.67033		103.6	9.25733	8.33462	8.87906		103.6	12.207	11.5967	11.5967		103.6	9.85555	10.2609	11.5511
	103.7	7.19923	7.44392	7.63668		103.7	9.13704	8.31741	8.90339		103.7	12.207	11.5967	11.9018		103.7	9.89696	10.3086	11.5516
	103.8	7.27405	7.39325	7.59577		103.8	9.04401	8.30666	8.93887		103.8	12.207	11.2915	11.9018		103.8	9.95802	10.4007	11.5363
	103.9	7.34843	7.33146	7.55305		103.9	8.96535	8.31323	8.98414		103.9	12.5122	11.5967	11.9018		103.9	10.0296	10.5336	11.5076
	104	7.40879	7.26719	7.51168		104	8.89524	8.34542	9.03574		104	12.5122	11.2915	11.9018		104	10.1003	10.6948	11.4698
	104.1	7.44269	7.20707	7.47317		104.1	8.83381	8.40732	9.08903		104.1	12.207	11.2915	11.5967		104.1	10.1587	10.8677	11.4285
	104.2	7.44286	7.15399	7.43892		104.2	8.78523	8.49724	9.13946		104.2	12.207	11.5967	11.5967		104.2	10.1973	11.0383	11.3875
	104.3	7.40953	7.10782	7.41108		104.3	8.75471	8.60721	9.18297		104.3	12.207	11.5967	11.5967		104.3	10.2138	11.1995	11.3476
	104.4	7.35075	7.06746	7.39092		104.4	8.74487	8.72428	9.21577		104.4	12.5122	11.9018	11.5967		104.4	10.2129	11.3509	11.3052
	104.5	7.28022	7.03326	7.37679		104.5	8.75257	8.83361	9.23469		104.5	12.5122	11.9018	11.5967		104.5	10.2053	11.4949	11.255
	104.6	7.21332	7.0074	7.36358		104.6	8.76943	8.92251	9.23853		104.6	12.5122	11.9018	11.9018		104.6	10.2049	11.6304	11.1936
	104.7	7.16303	6.99273	7.34434		104.7	8.78528	8.98249	9.22951		104.7	12.5122	11.9018	11.5967		104.7	10.2246	11.7509	11.1217
	104.8	7.1365	6.99099	7.31358		104.8	8.79438	9.00967	9.21293		104.8	12.5122	11.9018	11.9018		104.8	10.2728	11.8478	11.0433
	104.9	7.1332	7.00188	7.27008		104.9	8.79867	9.00444	9.19551		104.9	12.5122	11.9018	11.9018		104.9	10.3501	11.9165	10.9632
	105	7.14478	7.02387	7.21759		105	8.80561	8.9707	9.18322		105	12.5122	11.9018	11.9018		105	10.4479	11.9598	10.8855
	105.1	7.15787	7.05464	7.16331		105.1	8.82254	8.91601	9.18013		105.1	12.207	11.9018	11.9018		105.1	10.5507	11.9869	10.812
	105.2	7.15853	7.09138	7.11485		105.2	8.85151	8.85075	9.18846		105.2	12.207	11.5967	11.9018		105.2	10.641	12.0074	10.7428
	105.3	7.13714	7.12902	7.07769		105.3	8.8889	8.78722	9.20877		105.3	12.207	11.5967	11.5967		105.3	10.7063	12.0256	10.6766
	105.4	7.09268	7.1605	7.05437		105.4	8.92973	8.73802	9.23948		105.4	11.9018	11.9018	11.9018		105.4	10.7453	12.038	10.613
	105.5	7.03259	7.17876	7.04503		105.5	8.97172	8.71381	9.27559		105.5	12.207	12.207	11.5967		105.5	10.7667	12.035	10.5541
	105.6	6.96959	7.18037	7.04811		105.6	9.01662	8.72105	9.30863		105.6	12.5122	12.5122	11.5967		105.6	10.7843	12.0055	10.506
	105.7	6.91627	7.1686	7.06134		105.7	9.06734	8.75987	9.32779		105.7	12.207	12.5122	11.5967		105.7	10.8078	11.9398	10.4773
	105.8	6.88122	7.1533	7.08115		105.8	9.1241	8.82425	9.32364		105.8	12.207	12.5122	11.5967		105.8	10.8376	11.8337	10.4747
	105.9	6.86806	7.14641	7.10243		105.9	9.18175	8.9044	9.29165		105.9	12.207	12.207	11.9018		105.9	10.8655	11.6891	10.4997
	106	6.8771	7.15666	7.11957		106	9.23146	8.9907	9.23456		106	12.207	12.207	11.9018		106	10.8795	11.5161	10.5479
	106.1	6.90653	7.18557	7.12776		106.1	9.26411	9.07845	9.162		106.1	12.207	11.9018	11.5967		106.1	10.8701	11.3317	10.612
	106.2	6.95318	7.22849	7.12447		106.2	9.27333	9.17027	9.08626		106.2	12.207	11.9018	11.2915		106.2	10.8336	11.1564	10.6863
	106.3	7.01202	7.27801	7.10968		106.3	9.25756	9.27576	9.01722		106.3	11.9018	11.9018	11.5967		106.3	10.7743	11.0088	10.7695
	106.4	7.07637	7.32773	7.0855		106.4	9.22046	9.40876	8.95784		106.4	12.207	11.9018	11.5967		106.4	10.7015	10.9008	10.865
	106.5	7.14007	7.37268	7.05494		106.5	9.17058	9.58222	8.90442		106.5	11.9018	11.9018	11.9018		106.5	10.6271	10.8352	10.9828
	106.6	7.20054	7.40771	7.02258		106.6	9.11898	9.80327	8.85037		106.6	11.9018	11.9018	11.9018		106.6	10.561	10.8079	11.1401
	106.7	7.2606	7.42617	6.99474		106.7	9.07642	10.0697	8.79154		106.7	12.207	11.9018	11.9018		106.7	10.5084	10.811	11.3622
	106.8	7.32695	7.42144	6.97917		106.8	9.04954	10.3684	8.73032		106.8	12.5122	11.9018	11.9018		106.8	10.4691	10.8365	11.677
	106.9	7.4058	7.39044	6.98423		106.9	9.0395	10.677	8.67579		106.9	12.5122	11.5967	11.9018		106.9	10.4392	10.8777	12.1045
	107	7.49749	7.33637	7.01675		107	9.042	10.9692	8.64092		107	12.5122	11.9018	11.9018		107	10.4123	10.9283	12.6437
	107.1	7.59435	7.26902	7.07868		107.1	9.05045	11.221	8.637		107.1	12.207	12.207	11.5967		107.1	10.3815	10.9828	13.2669
	107.2	7.68284	7.20173	7.16441		107.2	9.05897	11.4162	8.66825		107.2	12.207	12.207	11.5967		107.2	10.3421	11.0362	13.9252
	107.3	7.74851	7.14734	7.26054		107.3	9.06372	11.549	8.72868		107.3	12.5122	12.207	11.2915		107.3	10.2943	11.0852	14.564
	107.4	7.78124	7.11466	7.35017		107.4	9.06277	11.6226	8.80346		107.4	12.207	12.5122	11.2915		107.4	10.2433	11.1281	15.1423
	107.5	7.77923	7.10708	7.42032		107.5	9.05593	11.6466	8.87458		107.5	12.207	12.207	11.5967		107.5	10.1974	11.1642	15.6462
	107.6	7.74964	7.12259	7.46707		107.6	9.04425	11.6334	8.92794		107.6	12.5122	12.207	11.5967		107.6	10.1633	11.1931	16.0903
	107.7	7.70737	7.15496	7.4948		107.7	9.03073	11.5952	8.95787		107.7	12.5122	12.207	11.5967		107.7	10.1432	11.2167	16.5078
	107.8	7.67151	7.19558	7.51123		107.8	9.01969	11.5437	8.96669		107.8	12.5122	12.207	11.5967		107.8	10.1349	11.2394	16.9328
	107.9	7.65958	7.23588	7.52195		107.9	9.01567	11.489	8.95986		107.9	12.5122	11.9018	11.5967		107.9	10.1338	11.2676	17.3819
	108	7.68166	7.26969	7.52861		108	9.0221	11.4375	8.94062		108	12.5122	11.9018	11.5967		108	10.1367	11.3062	17.8441
	108.1	7.73656	7.29441	7.53184		108.1	9.04036	11.3901	8.9081		108.1	12.5122	11.5967	11.5967		108.1	10.1415	11.3551	18.2808
	108.2	7.81252	7.31084	7.53468		108.2	9.07041	11.3401	8.86058		108.2	12.5122	11.5967	11.5967		108.2	10.1464	11.4078	18.6359
	108.3	7.89286	7.32227	7.54343		108.3	9.11089	11.2743	8.79933		108.3	12.207	11.9018	11.5967		108.3	10.1472	11.4536	18.8537
	108.4	7.96374	7.3325	7.56526		108.4	9.15912	11.1753	8.73071		108.4	12.207	12.207	11.9018		108.4	10.1383	11.4823	18.8972
	108.5	8.01983	7.34457	7.60403		108.5	9.21021	11.0257	8.66365		108.5	12.207	12.207	11.9018		108.5	10.1154	11.4897	18.7609
	108.6	8.06434	7.35936	7.65841		108.6	9.25779	10.8127	8.60589		108.6	11.9018	11.9018	11.9018		108.6	10.0812	11.4792	18.4723
	108.7	8.10403	7.37403	7.72259		108.7	9.29515	10.5348	8.56146		108.7	11.9018	12.207	12.207		108.7	10.0459	11.461	18.0808
	108.8	8.14159	7.38195	7.78868		108.8	9.31645	10.2041	8.53142		108.8	11.9018	12.207	12.207		108.8	10.025	11.4462	17.6406
	108.9	8.17133	7.3751	7.84996		108.9	9.31768	9.84619	8.51586		108.9	11.5967	12.207	11.9018		108.9	10.0322	11.4423	17.1952
	109	8.18117	7.34824	7.9023		109	9.29751	9.49327	8.51487		109	11.9018	11.9018	11.9018		109	10.0724	11.4503	16.7723
	109.1	8.15975	7.30351	7.94413		109.1	9.2584	9.1756	8.52812		109.1	11.9018	12.207	11.5967		109.1	10.1388	11.4635	16.3888
	109.2	8.10352	7.25218	7.97534		109.2	9.20769	8.91423	8.55251		109.2	12.207	12.207	11.2915		109.2	10.2164	11.4717	16.0585
	109.3	8.01964	7.21108	7.99641		109.3	9.15656	8.71869	8.58062		109.3	11.9018	12.207	11.5967		109.3	10.2884	11.4642	15.7963
	109.4	7.92224	7.19518	8.00776		109.4	9.11663	8.58778	8.60068		109.4	11.5967	12.207	11.2915		109.4	10.3439	11.433	15.6145
	109.5	7.82621	7.21052	8.01041		109.5	9.09512	8.51227	8.59889		109.5	11.5967	11.9018	11.5967		109.5	10.3807	11.375	15.516
	109.6	7.74113	7.2506	8.00647		109.6	9.0929	8.47797	8.5643		109.6	11.9018	11.9018	11.5967		109.6	10.4026	11.2928	15.4899
	109.7	7.66903	7.29949	7.99911		109.7	9.10511	8.46856	8.49511		109.7	11.5967	12.207	11.5967		109.7	10.4149	11.1956	15.5142
	109.8	7.60638	7.33935	7.99237		109.8	9.12488	8.46868	8.40174		109.8	11.5967	11.5967	11.5967		109.8	10.4208	11.0992	15.5636
	109.9	7.54877	7.35792	7.98967		109.9	9.14647	8.46772	8.30449		109.9	11.5967	11.5967	11.5967		109.9	10.4206	11.023	15.618
	110	7.49537	7.35225	7.99237		110	9.16639	8.46051	8.22586		110	11.5967	11.9018	11.5967		110	10.4139	10.9843	15.668
	110.1	7.4511	7.32801	7.99934		110.1	9.18271	8.44691	8.18098		110.1	11.9018	11.5967	11.5967		110.1	10.401	10.9921	15.7148
	110.2	7.42434	7.29505	8.00744		110.2	9.19355	8.4293	8.17236		110.2	12.207	11.9018	11.2915		110.2	10.3838	11.0443	15.7648
	110.3	7.42215	7.26338	8.01339		110.3	9.19754	8.41082	8.19111		110.3	12.207	11.9018	11.5967		110.3	10.365	11.1304	15.8236
	110.4	7.44594	7.24105	8.0156		110.4	9.19407	8.3939	8.22376		110.4	12.5122	11.9018	11.5967		110.4	10.3477	11.238	15.8902
	110.5	7.49021	7.23451	8.01467		110.5	9.18419	8.38	8.25914		110.5	12.207	11.9018	11.5967		110.5	10.3346	11.3569	15.9577
	110.6	7.54509	7.24935	8.01298		110.6	9.17001	8.36951	8.29188		110.6	12.207	11.9018	11.5967		110.6	10.3269	11.4796	16.0163
	110.7	7.60055	7.28969	8.01316		110.7	9.154	8.36228	8.32043		110.7	11.9018	11.9018	11.5967		110.7	10.324	11.5978	16.057
	110.8	7.6484	7.35602	8.01522		110.8	9.13821	8.35915	8.3428		110.8	12.207	12.207	11.5967		110.8	10.3229	11.7	16.0739
	110.9	7.68267	7.44369	8.01586		110.9	9.12499	8.36187	8.3543		110.9	11.9018	11.9018	11.9018		110.9	10.3194	11.7719	16.0644
	111	7.69937	7.54277	8.0099		111	9.11719	8.37178	8.34971		111	12.207	11.9018	11.9018		111	10.3101	11.8021	16.0285
	111.1	7.69707	7.64006	7.99389		111.1	9.11769	8.38738	8.32788		111.1	12.207	12.207	11.9018		111.1	10.2932	11.7872	15.9684
	111.2	7.67844	7.72225	7.96988		111.2	9.12777	8.40325	8.29532		111.2	12.207	12.207	11.9018		111.2	10.2679	11.7343	15.8888
	111.3	7.64992	7.77867	7.94592		111.3	9.14645	8.4116	8.26519		111.3	12.207	12.5122	11.9018		111.3	10.2348	11.6577	15.7987
	111.4	7.61951	7.80315	7.93207		111.4	9.17047	8.4064	8.25196		111.4	11.9018	12.207	11.5967		111.4	10.1952	11.5728	15.7116
	111.5	7.59264	7.79446	7.93479		111.5	9.19669	8.38643	8.26426		111.5	11.9018	12.207	11.5967		111.5	10.1528	11.4906	15.6434
	111.6	7.57031	7.7562	7.95344		111.6	9.22393	8.35635	8.30031		111.6	11.9018	12.207	11.9018		111.6	10.1142	11.4142	15.6088
	111.7	7.54947	7.69516	7.98061		111.7	9.25391	8.32445	8.34908		111.7	11.9018	12.5122	12.207		111.7	10.0878	11.34	15.6147
	111.8	7.52617	7.61948	8.00568		111.8	9.28973	8.29861	8.39597		111.8	12.207	12.5122	12.207		111.8	10.0813	11.2627	15.6585
	111.9	7.4989	7.53696	8.01918		111.9	9.3327	8.28375	8.43027		111.9	12.207	12.5122	12.207		111.9	10.0993	11.1783	15.7275
	112	7.46955	7.45352	8.01522		112	9.38035	8.28075	8.44994		112	12.5122	12.5122	12.207		112	10.1413	11.0865	15.804
	112.1	7.44137	7.37325	7.99209		112.1	9.42724	8.28701	8.46185		112.1	12.8174	12.5122	11.9018		112.1	10.2025	10.9902	15.8695
	112.2	7.41656	7.29891	7.95064		112.2	9.46836	8.29794	8.47735		112.2	12.5122	13.4277	11.9018		112.2	10.2748	10.8941	15.9081
	112.3	7.39464	7.23281	7.89277		112.3	9.50271	8.30859	8.50654		112.3	12.5122	14.3433	11.9018		112.3	10.349	10.8038	15.9064
	112.4	7.37313	7.17767	7.82117		112.4	9.53388	8.31479	8.55282		112.4	12.207	14.9536	11.9018		112.4	10.4163	10.7256	15.8525
	112.5	7.34916	7.13532	7.74135		112.5	9.56755	8.31423	8.61164		112.5	12.5122	15.2588	11.9018		112.5	10.47	10.6662	15.7317
	112.6	7.32037	7.1051	7.66226		112.6	9.60772	8.3064	8.67351		112.6	12.5122	14.9536	11.9018		112.6	10.5058	10.6311	15.5248
	112.7	7.28503	7.08382	7.59551		112.7	9.65511	8.29229	8.72927		112.7	12.8174	14.0381	12.207		112.7	10.5229	10.6236	15.2099
	112.8	7.24307	7.06705	7.55159		112.8	9.70748	8.27427	8.77506		112.8	12.8174	13.4277	12.207		112.8	10.5236	10.6436	14.7697
	112.9	7.19609	7.0522	7.53576		112.9	9.76207	8.25538	8.8144		112.9	12.8174	12.8174	12.5122		112.9	10.5138	10.6873	14.2027
	113	7.14807	7.0408	7.54719		113	9.81687	8.23891	8.85586		113	12.5122	12.207	12.5122		113	10.5013	10.7493	13.5315
	113.1	7.10454	7.03751	7.58095		113.1	9.87097	8.22816	8.90774		113.1	12.5122	11.9018	12.207		113.1	10.494	10.8228	12.8035
	113.2	7.07112	7.04661	7.63124		113.2	9.92543	8.22549	8.97275		113.2	12.207	11.9018	12.207		113.2	10.4967	10.8999	12.0793
	113.3	7.05265	7.06861	7.69308		113.3	9.98477	8.23144	9.04492		113.3	12.207	11.5967	12.5122		113.3	10.5085	10.9719	11.4162
	113.4	7.05269	7.09962	7.76216		113.4	10.0575	8.24443	9.11138		113.4	12.207	11.9018	12.207		113.4	10.5235	11.03	10.8536
	113.5	7.07296	7.13401	7.83449		113.5	10.154	8.26156	9.15769		113.5	11.9018	11.9018	12.5122		113.5	10.5336	11.0666	10.4078
	113.6	7.11305	7.16863	7.90643		113.6	10.2804	8.28035	9.17392		113.6	11.9018	11.9018	12.5122		113.6	10.5328	11.077	10.0767
	113.7	7.16988	7.20523	7.97542		113.7	10.4321	8.30027	9.15802		113.7	12.207	12.207	12.5122		113.7	10.5201	11.0605	9.84763
	113.8	7.23837	7.24954	8.03903		113.8	10.5924	8.32244	9.11608		113.8	12.207	12.207	12.207		113.8	10.4996	11.0204	9.70522
	113.9	7.31306	7.30725	8.0946		113.9	10.7383	8.3486	9.05869		113.9	12.207	12.207	11.9018		113.9	10.4789	10.9643	9.63487
	114	7.38853	7.38001	8.13889		114	10.8506	8.38121	8.99701		114	12.207	12.5122	11.5967		114	10.4666	10.9022	9.62343
	114.1	7.45849	7.46411	8.16981		114.1	10.9221	8.42372	8.93955		114.1	12.207	12.8174	11.9018		114.1	10.4698	10.8448	9.65943
	114.2	7.51505	7.55244	8.18811		114.2	10.9572	8.48033	8.89026		114.2	12.207	12.8174	11.5967		114.2	10.4914	10.8015	9.73298
	114.3	7.5497	7.63798	8.19806		114.3	10.9652	8.55282	8.84922		114.3	12.207	12.8174	11.5967		114.3	10.529	10.7784	9.8355
	114.4	7.55596	7.71503	8.206		114.4	10.9522	8.63628	8.81366		114.4	12.207	12.5122	11.5967		114.4	10.5755	10.7776	9.95894
	114.5	7.53263	7.77957	8.21753		114.5	10.9179	8.71819	8.77967		114.5	12.207	12.8174	11.5967		114.5	10.6196	10.7981	10.0945
	114.6	7.48499	7.82878	8.23527		114.6	10.8584	8.78274	8.74347		114.6	11.9018	12.8174	11.5967		114.6	10.6495	10.837	10.2324
	114.7	7.42333	7.86117	8.25801		114.7	10.7727	8.81839	8.70206		114.7	11.9018	12.5122	12.207		114.7	10.6554	10.8915	10.3633
	114.8	7.36042	7.87778	8.28231		114.8	10.6654	8.82384	8.65415		114.8	12.207	12.5122	12.207		114.8	10.6322	10.9584	10.4804
	114.9	7.309	7.88228	8.30483		114.9	10.5462	8.80826	8.60079		114.9	11.9018	12.207	12.207		114.9	10.5811	11.0334	10.5822
	115	7.27877	7.87976	8.32313		115	10.4261	8.78476	8.54508		115	11.9018	12.207	12.207		115	10.5085	11.1102	10.6722
	115.1	7.27409	7.87467	8.33524		115.1	10.314	8.76284	8.49044		115.1	11.9018	12.207	12.207		115.1	10.4252	11.1802	10.7563
	115.2	7.29238	7.86957	8.33902		115.2	10.2156	8.74351	8.43914		115.2	11.9018	12.207	12.5122		115.2	10.3434	11.2356	10.839
	115.3	7.32474	7.86541	8.3331		115.3	10.1336	8.72029	8.39225		115.3	11.9018	12.207	12.5122		115.3	10.2743	11.2716	10.9194
	115.4	7.35824	7.86392	8.31841		115.4	10.0683	8.68494	8.3504		115.4	12.207	11.9018	12.5122		115.4	10.2262	11.2881	10.9907
	115.5	7.3804	7.86883	8.29856		115.5	10.0174	8.63329	8.31516		115.5	12.207	12.207	12.5122		115.5	10.2037	11.2886	11.0432
	115.6	7.3823	7.88491	8.27824		115.6	9.97657	8.56843	8.28883		115.6	11.9018	12.207	12.5122		115.6	10.2075	11.2772	11.0692
	115.7	7.36053	7.91374	8.2611		115.7	9.9395	8.49921	8.27316		115.7	12.207	12.207	12.207		115.7	10.2344	11.2566	11.0681
	115.8	7.31688	7.94991	8.24816		115.8	9.89998	8.43687	8.26885		115.8	12.207	12.207	12.207		115.8	10.2774	11.2284	11.0478
	115.9	7.25653	7.98118	8.2377		115.9	9.85345	8.39059	8.27533		115.9	12.207	12.207	11.9018		115.9	10.3277	11.193	11.0223
	116	7.18663	7.99364	8.22645		116	9.79825	8.36541	8.29152		116	12.207	11.9018	11.9018		116	10.3761	11.1512	11.0068
	116.1	7.11519	7.97821	8.21054		116.1	9.736	8.36098	8.31661		116.1	12.207	11.9018	11.9018		116.1	10.416	11.1044	11.0131
	116.2	7.05057	7.93556	8.18727		116.2	9.67117	8.37145	8.35081		116.2	12.207	11.5967	11.9018		116.2	10.4455	11.0541	11.047
	116.3	7.001	7.87537	8.15668		116.3	9.60975	8.38774	8.39484		116.3	12.207	11.9018	11.9018		116.3	10.4701	11.003	11.1081
	116.4	6.97378	7.81165	8.12273		116.4	9.55714	8.40078	8.44796		116.4	12.207	11.9018	11.9018		116.4	10.5013	10.9558	11.1906
	116.5	6.97476	7.75687	8.0926		116.5	9.51656	8.40477	8.50551		116.5	12.207	11.9018	11.9018		116.5	10.552	10.9196	11.2846
	116.6	7.00666	7.71732	8.0745		116.6	9.4877	8.39932	8.55769		116.6	12.207	12.207	11.9018		116.6	10.6289	10.9033	11.3791
	116.7	7.06721	7.69165	8.07331		116.7	9.4672	8.38855	8.59238		116.7	12.207	11.9018	12.207		116.7	10.7269	10.9146	11.4651
	116.8	7.14751	7.67261	8.0882		116.8	9.44945	8.37899	8.60028		116.8	11.9018	11.9018	12.207		116.8	10.8306	10.9555	11.538
	116.9	7.23449	7.651	8.11243		116.9	9.42814	8.37719	8.58077		116.9	11.9018	12.207	11.9018		116.9	10.9209	11.0215	11.5977
	117	7.31654	7.61968	8.13613		117	9.39787	8.38884	8.54409		117	11.9018	11.9018	11.5967		117	10.9846	11.1028	11.6456
	117.1	7.38909	7.57671	8.15054		117.1	9.35612	8.41734	8.50802		117.1	11.9018	11.9018	11.5967		117.1	11.0194	11.1896	11.6807
	117.2	7.45508	7.52582	8.15157		117.2	9.30446	8.46307	8.49083		117.2	11.5967	12.207	11.5967		117.2	11.0332	11.2762	11.6987
	117.3	7.52023	7.47409	8.14052		117.3	9.24908	8.52247	8.50337		117.3	11.5967	11.9018	11.9018		117.3	11.0381	11.3616	11.6936
	117.4	7.58665	7.42833	8.1225		117.4	9.19822	8.58812	8.54601		117.4	11.5967	11.9018	11.9018		117.4	11.0439	11.446	11.6622
	117.5	7.64967	7.39161	8.10341		117.5	9.15873	8.6516	8.60976		117.5	11.5967	11.9018	11.9018		117.5	11.0541	11.5268	11.6076
	117.6	7.69997	7.36183	8.08693		117.6	9.13306	8.70716	8.68135		117.6	11.9018	11.5967	11.9018		117.6	11.066	11.5958	11.5392
	117.7	7.72883	7.33406	8.07326		117.7	9.11903	8.75445	8.74873		117.7	11.9018	11.5967	11.9018		117.7	11.0736	11.6409	11.4697
	117.8	7.73278	7.30448	8.0596		117.8	9.11211	8.79798	8.80359		117.8	11.9018	12.207	11.9018		117.8	11.0718	11.6506	11.411
	117.9	7.71417	7.2743	8.04326		117.9	9.10919	8.84382	8.84159		117.9	11.9018	12.207	12.207		117.9	11.0597	11.6187	11.3712
	118	7.67849	7.24935	8.02398		118	9.1104	8.89547	8.8605		118	11.9018	12.207	12.207		118	11.0401	11.5474	11.3536
	118.1	7.6295	7.2361	8.00468		118.1	9.11857	8.95179	8.85965		118.1	11.9018	12.5122	12.207		118.1	11.0182	11.4474	11.3571
	118.2	7.56751	7.23522	7.98961		118.2	9.13674	9.00765	8.84059		118.2	11.9018	12.207	12.207		118.2	10.9991	11.3342	11.3759
	118.3	7.4901	7.23957	7.98131		118.3	9.16499	9.05686	8.80845		118.3	11.9018	12.5122	12.207		118.3	10.9871	11.2232	11.4004
	118.4	7.39668	7.23731	7.97917		118.4	9.19949	9.09458	8.77217		118.4	11.9018	12.207	12.5122		118.4	10.9867	11.1247	11.4171
	118.5	7.29119	7.21896	7.9789		118.5	9.23267	9.11896	8.7424		118.5	11.9018	12.207	12.5122		118.5	11.0023	11.0413	11.4109
	118.6	7.18291	7.18419	7.97516		118.6	9.25657	9.13075	8.72772		118.6	11.9018	12.207	12.207		118.6	11.0364	10.9685	11.3683
	118.7	7.08345	7.14303	7.96331		118.7	9.2671	9.13254	8.73121		118.7	11.5967	11.9018	12.207		118.7	11.0879	10.8973	11.2817
	118.8	7.00216	7.11115	7.94056		118.8	9.26777	9.12782	8.74964		118.8	11.5967	11.9018	11.9018		118.8	11.15	10.8189	11.1511
	118.9	6.94345	7.10306	7.90548		118.9	9.26988	9.12128	8.7756		118.9	11.5967	12.207	11.9018		118.9	11.2122	10.7275	10.9844
	119	6.90717	7.12509	7.85768		119	9.28723	9.11846	8.80131		119	11.5967	12.207	12.207		119	11.2647	10.6216	10.7945
	119.1	6.89066	7.1734	7.79795		119.1	9.32851	9.12521	8.82185		119.1	11.5967	12.207	12.207		119.1	11.3017	10.5043	10.5966
	119.2	6.89138	7.23635	7.72992		119.2	9.3908	9.14676	8.83569		119.2	11.9018	12.5122	12.207		119.2	11.324	10.3828	10.4055
	119.3	6.9077	7.30001	7.6606		119.3	9.45993	9.18603	8.84429		119.3	11.9018	12.207	12.207		119.3	11.3374	10.2677	10.2345
	119.4	6.93729	7.35318	7.59941		119.4	9.51742	9.24302	8.85022		119.4	11.9018	12.207	11.9018		119.4	11.3496	10.1708	10.0962
	119.5	6.97547	7.39008	7.55496		119.5	9.54914	9.31417	8.85588		119.5	11.9018	12.5122	11.5967		119.5	11.3667	10.1026	10.0041
	119.6	7.01556	7.4092	7.53127		119.6	9.55244	9.39288	8.86298		119.6	11.5967	12.5122	11.9018		119.6	11.3909	10.0694	9.97176
	119.7	7.05157	7.41144	7.52683		119.7	9.53703	9.47046	8.8714		119.7	11.9018	12.5122	11.9018		119.7	11.4198	10.0707	10.0101
	119.8	7.0819	7.39905	7.53695		119.8	9.52043	9.53806	8.87911		119.8	11.5967	12.8174	11.9018		119.8	11.4475	10.1006	10.1226
	119.9	7.11086	7.37487	7.55734		119.9	9.52082	9.58894	8.8826		119.9	11.5967	12.5122	11.9018		119.9	11.4665	10.1506	10.3022
	120	7.14527	7.3425	7.58655		120	9.54983	9.61885	8.87865		120	11.5967	12.5122	11.9018		120	11.47	10.2146	10.5306
	120.1	7.19039	7.30517	7.62458		120.1	9.6084	9.62552	8.86641		120.1	11.2915	12.207	11.9018		120.1	11.4545	10.2912	10.7826
	120.2	7.24603	7.26437	7.66994		120.2	9.68647	9.60774	8.8487		120.2	11.5967	12.207	12.207		120.2	11.4223	10.381	11.0325
	120.3	7.30645	7.21921	7.71729		120.3	9.76696	9.56502	8.83098		120.3	11.9018	12.207	11.9018		120.3	11.381	10.4813	11.2584
	120.4	7.36276	7.16665	7.75816		120.4	9.83208	9.4979	8.81875		120.4	11.5967	12.207	12.207		120.4	11.3405	10.5823	11.4452
	120.5	7.40647	7.10372	7.78393		120.5	9.87007	9.40881	8.81497		120.5	11.5967	12.207	12.207		120.5	11.3083	10.6707	11.5834
	120.6	7.43257	7.03066	7.78982		120.6	9.8786	9.30242	8.81903		120.6	11.5967	12.207	11.9018		120.6	11.2854	10.7367	11.6696
	120.7	7.44141	6.95268	7.77787		120.7	9.86412	9.18682	8.82809		120.7	11.5967	12.207	11.9018		120.7	11.2669	10.7808	11.7057
	120.8	7.43844	6.87993	7.75589		120.8	9.83718	9.07376	8.83961		120.8	11.5967	12.207	11.9018		120.8	11.2458	10.8151	11.6991
	120.9	7.43238	6.82466	7.73481		120.9	9.8069	8.97799	8.85271		120.9	11.5967	12.207	11.5967		120.9	11.2188	10.8576	11.6604
	121	7.43171	6.79686	7.72354		121	9.7778	8.9139	8.86795		121	11.5967	12.207	11.9018		121	11.1878	10.9225	11.6014
	121.1	7.44097	6.79975	7.72571		121.1	9.7497	8.88992	8.88579		121.1	11.9018	11.9018	11.9018		121.1	11.1584	11.0115	11.5322
	121.2	7.45871	6.82753	7.73912		121.2	9.72046	8.90442	8.90457		121.2	11.5967	11.9018	11.5967		121.2	11.1358	11.112	11.4598
	121.3	7.47744	6.86634	7.75793		121.3	9.69003	8.94479	8.91923		121.3	11.5967	11.9018	11.9018		121.3	11.1207	11.2017	11.3885
	121.4	7.48718	6.89938	7.77603		121.4	9.66363	8.99061	8.92317		121.4	11.2915	11.5967	11.9018		121.4	11.1093	11.2572	11.321
	121.5	7.48027	6.91471	7.78981		121.5	9.65286	9.02076	8.91097		121.5	11.5967	11.5967	11.5967		121.5	11.0954	11.2633	11.2592
	121.6	7.45518	6.91075	7.7991		121.6	9.67226	9.0204	8.88175		121.6	11.5967	11.5967	11.5967		121.6	11.0739	11.2194	11.2048
	121.7	7.41768	6.89652	7.8063		121.7	9.73387	8.98564	8.84055		121.7	11.5967	11.5967	11.5967		121.7	11.0434	11.1407	11.1595
	121.8	7.37898	6.88617	7.8157		121.8	9.84069	8.92367	8.79673		121.8	11.9018	11.5967	11.5967		121.8	11.0069	11.0531	11.1257
	121.9	7.35232	6.89121	7.83256		121.9	9.98346	8.84858	8.76051		121.9	11.5967	11.2915	11.5967		121.9	10.9693	10.9841	11.1054
	122	7.34845	6.91427	7.86109		122	10.1438	8.77489	8.73918		122	11.5967	11.2915	11.5967		122	10.9338	10.9526	11.0986
	122.1	7.37311	6.94942	7.90251		122.1	10.3012	8.71254	8.73502		122.1	11.5967	11.5967	11.2915		122.1	10.9002	10.9619	11.1016
	122.2	7.42462	6.98652	7.95246		122.2	10.4411	8.66594	8.74473		122.2	11.5967	11.2915	11.5967		122.2	10.8657	11.0002	11.1074
	122.3	7.49402	7.0173	8.00194		122.3	10.5596	8.63553	8.76125		122.3	11.2915	11.5967	11.5967		122.3	10.827	11.0458	11.1078
	122.4	7.56706	7.03879	8.04177		122.4	10.6609	8.62067	8.77555		122.4	11.2915	11.5967	11.5967		122.4	10.7832	11.076	11.097
	122.5	7.62857	7.05251	8.06713		122.5	10.7527	8.62066	8.77937		122.5	11.2915	11.5967	11.9018		122.5	10.7363	11.075	11.0737
	122.6	7.66762	7.0611	8.07926		122.6	10.8416	8.63401	8.76707		122.6	11.5967	11.5967	11.9018		122.6	10.69	11.0367	11.0412
	122.7	7.68127	7.06576	8.08297		122.7	10.9306	8.65751	8.73732		122.7	11.5967	11.2915	11.5967		122.7	10.6487	10.9644	11.0054
	122.8	7.67464	7.06618	8.08234		122.8	11.0193	8.68611	8.69443		122.8	11.2915	11.5967	11.5967		122.8	10.6169	10.8668	10.972
	122.9	7.65749	7.0619	8.07781		122.9	11.1029	8.71409	8.64725		122.9	11.2915	11.5967	11.2915		122.9	10.5982	10.7541	10.9434
	123	7.63887	7.05428	8.06724		123	11.1735	8.73633	8.60599		123	10.9863	11.9018	10.9863		123	10.594	10.6358	10.9173
	123.1	7.62348	7.04628	8.04834		123.1	11.2231	8.74892	8.57724		123.1	10.9863	11.5967	10.9863		123.1	10.6016	10.5207	10.8871
	123.2	7.61056	7.04121	8.02068		123.2	11.2469	8.7493	8.56028		123.2	11.2915	11.5967	10.9863		123.2	10.6149	10.4169	10.8453
	123.3	7.59629	7.04098	7.98578		123.3	11.2467	8.73792	8.547		123.3	11.5967	11.5967	10.9863		123.3	10.6258	10.3308	10.788
	123.4	7.57706	7.04536	7.9449		123.4	11.2316	8.71937	8.52687		123.4	11.5967	11.5967	11.2915		123.4	10.6268	10.2662	10.7176
	123.5	7.55231	7.05162	7.89754		123.5	11.2141	8.70207	8.49408		123.5	11.5967	11.9018	11.2915		123.5	10.6139	10.2237	10.6424
	123.6	7.52602	7.05513	7.84126		123.6	11.2063	8.69559	8.45177		123.6	11.2915	11.9018	11.2915		123.6	10.5868	10.1996	10.5734
	123.7	7.50471	7.05115	7.77351		123.7	11.2161	8.70552	8.411		123.7	11.2915	11.9018	11.2915		123.7	10.5496	10.1874	10.5201
	123.8	7.49435	7.0368	7.69334		123.8	11.2458	8.72981	8.38474		123.8	11.5967	11.9018	11.2915		123.8	10.5098	10.1793	10.487
	123.9	7.49634	7.01295	7.60283		123.9	11.2925	8.7584	8.38141		123.9	11.5967	11.5967	11.2915		123.9	10.4764	10.1694	10.4734
	124	7.50631	6.98442	7.50749		124	11.3487	8.77723	8.40256		124	11.9018	11.5967	11.2915		124	10.4573	10.1563	10.4757
	124.1	7.5157	6.95903	7.4167		124.1	11.4037	8.77437	8.44398		124.1	12.207	11.5967	11.5967		124.1	10.4567	10.1437	10.4899
	124.2	7.51624	6.94534	7.34296		124.2	11.4451	8.74542	8.49975		124.2	12.207	11.5967	11.5967		124.2	10.4743	10.1377	10.5149
	124.3	7.5032	6.94958	7.29908		124.3	11.4621	8.69544	8.56555		124.3	12.207	11.5967	11.5967		124.3	10.5044	10.1433	10.5512
	124.4	7.4762	6.974	7.29362		124.4	11.4479	8.63754	8.6387		124.4	12.5122	11.9018	11.2915		124.4	10.5374	10.1607	10.6007
	124.5	7.43831	7.01673	7.32613		124.5	11.3991	8.58814	8.71607		124.5	12.207	11.5967	11.5967		124.5	10.5628	10.1844	10.6637
	124.6	7.3939	7.07232	7.38483		124.6	11.3142	8.56088	8.79155		124.6	12.5122	11.5967	11.5967		124.6	10.5724	10.2033	10.7376
	124.7	7.34813	7.13277	7.44936		124.7	11.1908	8.56095	8.85593		124.7	12.207	11.5967	11.5967		124.7	10.5628	10.2055	10.8148
	124.8	7.30678	7.18813	7.49778		124.8	11.0252	8.58278	8.89892		124.8	11.9018	11.2915	11.9018		124.8	10.5374	10.1831	10.8837
	124.9	7.27615	7.22691	7.51482		124.9	10.8153	8.6127	8.91329		124.9	11.9018	11.5967	11.9018		124.9	10.5042	10.1358	10.9307
	125	7.26176	7.23806	7.49751		125	10.5647	8.6357	8.89831		125	11.9018	11.5967	11.9018		125	10.4736	10.0721	10.9446
	125.1	7.26569	7.21489	7.45555		125.1	10.2871	8.64246	8.86112		125.1	12.207	11.5967	12.207		125.1	10.4542	10.0057	10.9216
	125.2	7.28514	7.15825	7.4066		125.2	10.0059	8.63244	8.81549		125.2	12.207	11.5967	12.207		125.2	10.4504	9.94992	10.8673
	125.3	7.3133	7.07884	7.36841		125.3	9.74987	8.61168	8.77832		125.3	12.207	11.5967	11.9018		125.3	10.46	9.9127	10.796
	125.4	7.34334	6.99455	7.35134		125.4	9.54534	8.58824	8.76463		125.4	12.207	11.2915	12.207		125.4	10.475	9.89516	10.7267
	125.5	7.37207	6.9246	7.35455		125.5	9.40913	8.56757	8.7834		125.5	12.207	11.2915	11.9018		125.5	10.4839	9.89355	10.6763
	125.6	7.40137	6.88208	7.36857		125.6	9.34441	8.55075	8.83603		125.6	12.207	11.5967	12.207		125.6	10.4756	9.90295	10.6544
	125.7	7.43611	6.86839	7.38253		125.7	9.3399	8.53519	8.91678		125.7	12.5122	11.2915	11.9018		125.7	10.4445	9.92003	10.6606
	125.8	7.48015	6.87369	7.39054		125.8	9.37343	8.51668	9.01446		125.8	12.5122	11.2915	11.5967		125.8	10.3932	9.9442	10.6851
	125.9	7.53434	6.88311	7.39367		125.9	9.41762	8.49138	9.11477		125.9	12.207	11.2915	11.9018		125.9	10.3323	9.97619	10.713
	126	7.59592	6.88557	7.39687		126	9.44748	8.45832	9.20318		126	12.207	11.2915	11.9018		126	10.2762	10.0152	10.7294
	126.1	7.66026	6.8792	7.40334		126.1	9.44694	8.42014	9.26851		126.1	12.207	11.5967	11.9018		126.1	10.238	10.0564	10.724
	126.2	7.72194	6.87088	7.41219		126.2	9.41195	8.38349	9.30543		126.2	11.9018	11.5967	12.207		126.2	10.2245	10.0921	10.6937
	126.3	7.7763	6.86992	7.41935		126.3	9.34927	8.35681	9.31469		126.3	11.9018	11.9018	12.207		126.3	10.2348	10.1147	10.643
	126.4	7.82078	6.88154	7.42095		126.4	9.27199	8.34634	9.29963		126.4	11.9018	11.9018	11.9018		126.4	10.2617	10.1217	10.5823
	126.5	7.85666	6.90432	7.41694		126.5	9.19341	8.35296	9.26198		126.5	11.9018	11.5967	11.9018		126.5	10.2956	10.1161	10.5257
	126.6	7.88884	6.93309	7.41097		126.6	9.12271	8.37037	9.20042		126.6	11.9018	11.9018	11.9018		126.6	10.3293	10.1047	10.4892
	126.7	7.92359	6.96403	7.40781		126.7	9.06403	8.38748	9.11329		126.7	11.9018	11.5967	11.9018		126.7	10.36	10.0943	10.4866
	126.8	7.96465	6.99856	7.41116		126.8	9.01787	8.39382	9.00402		126.8	11.9018	11.5967	11.9018		126.8	10.3894	10.0892	10.5258
	126.9	8.0109	7.04272	7.42256		126.9	8.98405	8.38565	8.88466		126.9	11.9018	11.5967	12.207		126.9	10.4212	10.0911	10.605
	127	8.05659	7.10215	7.44232		127	8.96207	8.36852	8.77339		127	11.5967	11.9018	11.9018		127	10.4574	10.0997	10.7111
	127.1	8.0947	7.17646	7.47031		127.1	8.9499	8.35454	8.68759		127.1	11.5967	11.9018	11.9018		127.1	10.4968	10.1131	10.8239
	127.2	8.12011	7.25643	7.50547		127.2	8.94267	8.35468	8.63618		127.2	11.5967	11.9018	11.9018		127.2	10.5335	10.1289	10.9241
	127.3	8.13075	7.32638	7.54469		127.3	8.93352	8.37234	8.61678		127.3	11.5967	11.9018	12.207		127.3	10.5587	10.145	11.001
	127.4	8.12673	7.37165	7.58244		127.4	8.91691	8.40199	8.61724		127.4	11.5967	11.5967	12.207		127.4	10.5656	10.1607	11.057
	127.5	8.10944	7.38506	7.61262		127.5	8.89237	8.43307	8.62263		127.5	11.9018	11.5967	11.9018		127.5	10.5516	10.178	11.104
	127.6	8.08153	7.37073	7.6308		127.6	8.86457	8.45562	8.62176		127.6	12.207	11.9018	11.9018		127.6	10.521	10.201	11.1556
	127.7	8.04747	7.34267	7.63573		127.7	8.84021	8.46466	8.61091		127.7	12.207	11.5967	11.9018		127.7	10.4843	10.2354	11.2194
	127.8	8.01296	7.31965	7.62861		127.8	8.8241	8.46043	8.59374		127.8	11.9018	11.5967	11.9018		127.8	10.4535	10.2869	11.2921
	127.9	7.98302	7.31938	7.61161		127.9	8.81752	8.44629	8.57779		127.9	11.9018	11.9018	11.5967		127.9	10.4375	10.3596	11.3616
	128	7.96061	7.35208	7.58697		128	8.81976	8.42607	8.56989		128	11.9018	11.5967	11.5967		128	10.4368	10.4534	11.4122
	128.1	7.94553	7.4165	7.55757		128.1	8.8309	8.40261	8.57287		128.1	11.9018	11.5967	11.2915		128.1	10.4437	10.5639	11.4316
	128.2	7.93551	7.49879	7.52839		128.2	8.85296	8.37747	8.58381		128.2	11.9018	11.2915	11.5967		128.2	10.4452	10.6822	11.4157
	128.3	7.92767	7.57752	7.5058		128.3	8.88786	8.35107	8.59469		128.3	11.9018	11.2915	12.207		128.3	10.4291	10.796	11.3706
	128.4	7.91995	7.6314	7.4954		128.4	8.9344	8.32293	8.59514		128.4	11.9018	11.2915	12.207		128.4	10.3897	10.8937	11.3104
	128.5	7.91227	7.64852	7.49876		128.5	8.98643	8.29178	8.57657		128.5	11.9018	11.5967	12.5122		128.5	10.3299	10.9671	11.2525
	128.6	7.9076	7.63095	7.51265		128.6	9.03456	8.25626	8.53656		128.6	11.9018	11.9018	12.207		128.6	10.2592	11.0131	11.2112
	128.7	7.91156	7.59331	7.53093		128.7	9.06903	8.21544	8.48098		128.7	11.9018	12.8174	12.207		128.7	10.1887	11.0335	11.1921
	128.8	7.93125	7.55575	7.54852		128.8	9.08301	8.17006	8.42148		128.8	11.9018	13.7329	12.207		128.8	10.1269	11.0343	11.1914
	128.9	7.97223	7.53573	7.56449		128.9	9.07375	8.12347	8.36938		128.9	11.5967	14.3433	12.207		128.9	10.0785	11.0231	11.199
	129	8.03517	7.5427	7.58158		129	9.04298	8.08177	8.32992		129	11.5967	14.9536	11.9018		129	10.0465	11.0091	11.2051
	129.1	8.11425	7.57713	7.60338		129.1	8.99635	8.05236	8.30172		129.1	11.5967	15.564	11.9018		129.1	10.0345	11.0011	11.2045
	129.2	8.19777	7.63284	7.63103		129.2	8.94299	8.04138	8.28216		129.2	11.5967	15.564	11.9018		129.2	10.0471	11.0053	11.1986
	129.3	8.27157	7.69983	7.66147		129.3	8.89282	8.05091	8.27328		129.3	11.5967	15.8691	11.5967		129.3	10.0864	11.0243	11.1919
	129.4	8.32429	7.76771	7.68862		129.4	8.85355	8.07775	8.28261		129.4	11.2915	15.8691	11.5967		129.4	10.1483	11.057	11.1874
	129.5	8.35076	7.82829	7.70549		129.5	8.82794	8.11458	8.31766		129.5	11.2915	15.8691	11.9018		129.5	10.2223	11.1001	11.1822
	129.6	8.35206	7.87709	7.70758		129.6	8.81373	8.15279	8.37884		129.6	11.2915	15.8691	11.5967		129.6	10.2949	11.1494	11.1677
	129.7	8.33271	7.91358	7.69458		129.7	8.80606	8.18546	8.45682		129.7	11.5967	16.1743	11.5967		129.7	10.3561	11.2003	11.1329
	129.8	8.29707	7.93916	7.67056		129.8	8.80099	8.20923	8.5371		129.8	11.9018	16.1743	11.5967		129.8	10.4028	11.247	11.0709
	129.9	8.24762	7.95458	7.64151		129.9	8.79714	8.22431	8.6075		129.9	11.5967	16.1743	11.9018		129.9	10.4389	11.2838	10.9831
	130	8.18607	7.9585	7.61327		130	8.79481	8.23297	8.66231		130	11.5967	15.8691	12.207		130	10.4709	11.3063	10.8794
	130.1	8.11546	7.94793	7.58998		130.1	8.79369	8.23839	8.70239		130.1	11.9018	16.1743	12.207		130.1	10.5036	11.3125	10.7753
	130.2	8.0412	7.92067	7.5735		130.2	8.79205	8.24364	8.73091		130.2	12.207	16.4795	12.207		130.2	10.5383	11.3032	10.6852
	130.3	7.97113	7.87722	7.56377		130.3	8.78769	8.25196	8.75092		130.3	12.207	16.4795	12.5122		130.3	10.5751	11.2803	10.6191
	130.4	7.91345	7.82146	7.55986		130.4	8.78007	8.2662	8.76549		130.4	11.9018	16.4795	12.207		130.4	10.6146	11.2449	10.5819
	130.5	7.87385	7.75903	7.56027		130.5	8.77102	8.28815	8.77826		130.5	11.9018	16.4795	12.207		130.5	10.6593	11.1977	10.5755
	130.6	7.85403	7.69515	7.56355		130.6	8.76256	8.31753	8.79252		130.6	12.207	16.1743	12.5122		130.6	10.7114	11.1404	10.6002
	130.7	7.85041	7.63282	7.56752		130.7	8.75383	8.35107	8.80822		130.7	12.5122	16.1743	12.5122		130.7	10.7696	11.0774	10.6541
	130.8	7.8562	7.57355	7.56885		130.8	8.73999	8.383	8.81996		130.8	12.5122	16.4795	12.207		130.8	10.8292	11.0163	10.7299
	130.9	7.86431	7.51925	7.56398		130.9	8.71606	8.40716	8.81882		130.9	12.5122	16.4795	12.207		130.9	10.8838	10.9666	10.8145
	131	7.86903	7.47366	7.55021		131	8.68297	8.4191	8.79747		131	12.5122	16.4795	12.5122		131	10.9283	10.9367	10.8919
	131.1	7.86579	7.44233	7.52799		131.1	8.65133	8.4177	8.75404		131.1	12.5122	16.4795	12.5122		131.1	10.9602	10.9308	10.9497
	131.2	7.85012	7.42977	7.50148		131.2	8.63783	8.40535	8.69283		131.2	12.5122	16.4795	12.5122		131.2	10.9787	10.9468	10.9841
	131.3	7.81752	7.43668	7.47774		131.3	8.65638	8.38739	8.62112		131.3	12.207	16.4795	12.207		131.3	10.9827	10.9768	11.002
	131.4	7.76571	7.45843	7.46511		131.4	8.70947	8.3712	8.54531		131.4	12.207	16.4795	11.9018		131.4	10.9704	11.0093	11.0154
	131.5	7.69763	7.48618	7.47079		131.5	8.78679	8.36432	8.46968		131.5	12.207	16.4795	12.207		131.5	10.9408	11.0322	11.0344
	131.6	7.62211	7.50971	7.49807		131.6	8.87137	8.37182	8.39783		131.6	12.207	16.4795	12.5122		131.6	10.8964	11.0357	11.0611
	131.7	7.55129	7.52066	7.5449		131.7	8.94974	8.39402	8.33439		131.7	12.207	16.4795	12.5122		131.7	10.8439	11.0132	11.0893
	131.8	7.49594	7.51414	7.60432		131.8	9.01884	8.42628	8.28425		131.8	12.207	16.1743	12.5122		131.8	10.7926	10.962	11.1092
	131.9	7.46073	7.48898	7.66651		131.9	9.08566	8.46119	8.25057		131.9	12.207	16.1743	12.5122		131.9	10.7506	10.8839	11.1138
	132	7.44304	7.44745	7.72077		132	9.16052	8.49199	8.23232		132	11.9018	16.1743	12.5122		132	10.723	10.7853	11.103
	132.1	7.43581	7.39618	7.75737		132.1	9.24888	8.51505	8.22468		132.1	11.9018	16.1743	12.5122		132.1	10.7112	10.6777	11.0819
	132.2	7.43246	7.34711	7.76923		132.2	9.34639	8.53018	8.2216		132.2	11.9018	16.7847	12.8174		132.2	10.7145	10.5753	11.0567
	132.3	7.43104	7.31601	7.75396		132.3	9.44	8.53955	8.21833		132.3	12.207	16.4795	12.8174		132.3	10.7311	10.4914	11.0311
	132.4	7.43402	7.3172	7.71617		132.4	9.51321	8.54662	8.21356		132.4	11.9018	16.7847	12.8174		132.4	10.7579	10.4332	11.0063
	132.5	7.44473	7.35686	7.66681		132.5	9.55238	8.55441	8.20974		132.5	11.9018	16.7847	12.5122		132.5	10.791	10.3993	10.983
	132.6	7.46279	7.42941	7.61942		132.6	9.55207	8.56526	8.21233		132.6	11.5967	16.4795	12.5122		132.6	10.8266	10.3813	10.9631
	132.7	7.48303	7.51913	7.58449		132.7	9.51733	8.57921	8.22787		132.7	11.5967	16.4795	12.207		132.7	10.8635	10.3695	10.9486
	132.8	7.49802	7.60724	7.56532		132.8	9.46358	8.59289	8.26149		132.8	11.5967	16.7847	12.5122		132.8	10.9048	10.3598	10.9396
	132.9	7.5029	7.68018	7.55866		132.9	9.41224	8.59973	8.31381		132.9	11.9018	16.7847	12.5122		132.9	10.955	10.3578	10.9333
	133	7.49868	7.73303	7.55836		133	9.38442	8.59252	8.3797		133	11.9018	16.7847	12.207		133	11.0158	10.3757	10.9256
	133.1	7.49198	7.76815	7.55912		133.1	9.39372	8.56747	8.44885		133.1	11.9018	16.7847	12.207		133.1	11.0803	10.4258	10.9135
	133.2	7.49057	7.79097	7.55783		133.2	9.44206	8.52844	8.50862		133.2	11.9018	16.7847	12.207		133.2	11.1361	10.5128	10.8982
	133.3	7.4985	7.80608	7.55247		133.3	9.51967	8.48708	8.5487		133.3	11.9018	17.0898	12.207		133.3	11.1713	10.6303	10.8855
	133.4	7.51319	7.81556	7.54136		133.4	9.61	8.45745	8.56538		133.4	11.9018	16.7847	12.207		133.4	11.1832	10.7642	10.8844
	133.5	7.52723	7.81999	7.52436		133.5	9.69679	8.44908	8.56289		133.5	12.207	16.4795	12.207		133.5	11.1809	10.8988	10.9041
	133.6	7.53319	7.8192	7.50566		133.6	9.76917	8.46211	8.55074		133.6	12.207	16.4795	11.9018		133.6	11.18	11.0237	10.9501
	133.7	7.52838	7.81273	7.49463		133.7	9.82231	8.48831	8.53851		133.7	11.9018	16.4795	11.9018		133.7	11.1925	11.1355	11.0213
	133.8	7.51705	7.80058	7.50393		133.8	9.85439	8.51743	8.53158		133.8	11.9018	16.1743	11.9018		133.8	11.2203	11.2333	11.1088
	133.9	7.50936	7.7829	7.54402		133.9	9.86326	8.54419	8.53043		133.9	12.5122	16.1743	12.207		133.9	11.2532	11.3153	11.1989
	134	7.51704	7.76027	7.6175		134	9.84679	8.57149	8.53228		134	12.5122	16.1743	12.207		134	11.2758	11.3759	11.2783
	134.1	7.54903	7.73358	7.71599		134.1	9.80624	8.60821	8.53373		134.1	12.5122	16.1743	12.5122		134.1	11.2755	11.4085	11.3399
	134.2	7.60812	7.70376	7.82202		134.2	9.74956	8.66252	8.53232		134.2	12.207	15.8691	12.207		134.2	11.2485	11.4094	11.3847
	134.3	7.69001	7.67273	7.91522		134.3	9.6901	8.73531	8.52714		134.3	12.207	16.1743	12.207		134.3	11.2009	11.3812	11.4197
	134.4	7.78432	7.64419	7.9802		134.4	9.64153	8.81788	8.51854		134.4	12.207	15.8691	12.5122		134.4	11.1434	11.3325	11.452
	134.5	7.87699	7.62269	8.01199		134.5	9.61118	8.89505	8.50857		134.5	12.207	16.1743	12.5122		134.5	11.0848	11.2744	11.4847
	134.6	7.95379	7.61149	8.01649		134.6	9.59643	8.95156	8.49989		134.6	12.207	15.8691	12.5122		134.6	11.0285	11.217	11.5155
	134.7	8.00501	7.61047	8.0067		134.7	9.58632	8.97862	8.4947		134.7	12.207	15.564	12.8174		134.7	10.9739	11.1685	11.5392
	134.8	8.02887	7.61485	7.99762		134.8	9.56722	8.97627	8.49355		134.8	12.207	15.2588	12.8174		134.8	10.9211	11.1344	11.5503
	134.9	8.03237	7.61703	8.00149		134.9	9.52972	8.95152	8.4948		134.9	12.207	14.3433	12.5122		134.9	10.8741	11.1192	11.5441
	135	8.02743	7.61014	8.02588		135	9.47263	8.91383	8.4963		135	12.207	13.4277	12.207		135	10.8397	11.1253	11.517
	135.1	8.02527	7.59082	8.0728		135.1	9.40304	8.87061	8.49734		135.1	11.9018	12.8174	12.207		135.1	10.824	11.1522	11.4668
	135.2	8.03093	7.5599	8.13856		135.2	9.33207	8.82554	8.4992		135.2	11.9018	12.5122	12.207		135.2	10.829	11.1962	11.3945
	135.3	8.04095	7.52092	8.21485		135.3	9.2705	8.78041	8.50344		135.3	12.207	12.207	12.207		135.3	10.8528	11.252	11.3049
	135.4	8.04553	7.47842	8.29144		135.4	9.22518	8.73757	8.5094		135.4	11.9018	12.207	12.207		135.4	10.8917	11.3152	11.2071
	135.5	8.03305	7.43659	8.35959		135.5	9.19814	8.70174	8.51203		135.5	11.9018	12.207	12.207		135.5	10.9424	11.3831	11.1115
	135.6	7.99537	7.39923	8.41459		135.6	9.18791	8.6787	8.50354		135.6	11.9018	11.9018	12.207		135.6	11.0021	11.4536	11.0261
	135.7	7.93114	7.36868	8.4554		135.7	9.19115	8.67279	8.47734		135.7	11.5967	11.9018	12.207		135.7	11.0663	11.5226	10.9531
	135.8	7.84529	7.34538	8.48276		135.8	9.20442	8.68491	8.43237		135.8	11.5967	11.5967	12.207		135.8	11.1291	11.5812	10.89
	135.9	7.74611	7.32787	8.49691		135.9	9.22453	8.71322	8.37442		135.9	11.9018	11.9018	12.207		135.9	11.1844	11.6179	10.8326
	136	7.64191	7.31367	8.49752		136	9.24896	8.75479	8.3144		136	11.5967	11.9018	11.9018		136	11.2278	11.6216	10.7796
	136.1	7.53918	7.30092	8.48417		136.1	9.27557	8.80775	8.26327		136.1	11.5967	12.207	11.9018		136.1	11.2584	11.5879	10.7346
	136.2	7.44332	7.28955	8.45832		136.2	9.30228	8.87038	8.22773		136.2	11.5967	12.207	11.5967		136.2	11.2793	11.5224	10.7046
	136.3	7.36009	7.28123	8.42309		136.3	9.32655	8.93989	8.2089		136.3	11.2915	11.9018	11.9018		136.3	11.2955	11.4395	10.6972
	136.4	7.29677	7.27808	8.38246		136.4	9.34577	9.0116	8.20381		136.4	11.5967	12.207	11.9018		136.4	11.312	11.3571	10.7162
	136.5	7.26066	7.28083	8.33882		136.5	9.35771	9.07943	8.20935		136.5	11.9018	12.5122	11.9018		136.5	11.3323	11.2905	10.7603
	136.6	7.25595	7.28806	8.29189		136.6	9.36126	9.13734	8.22546		136.6	11.5967	12.5122	11.9018		136.6	11.357	11.2477	10.8216
	136.7	7.27951	7.2964	8.24009		136.7	9.35656	9.18088	8.25563		136.7	11.5967	12.5122	11.9018		136.7	11.3832	11.2284	10.8877
	136.8	7.31967	7.30199	8.18405		136.8	9.34539	9.2082	8.3041		136.8	11.5967	12.207	11.9018		136.8	11.4064	11.2257	10.9448
	136.9	7.35851	7.30134	8.12848		136.9	9.33179	9.22113	8.371		136.9	11.9018	12.207	11.5967		136.9	11.4223	11.2291	10.983
	137	7.37936	7.29215	8.08064		137	9.3218	9.22569	8.44924		137	11.5967	11.9018	11.9018		137	11.429	11.2283	11.0018
	137.1	7.37365	7.27392	8.0456		137.1	9.32145	9.23104	8.52602		137.1	11.9018	11.9018	11.5967		137.1	11.4266	11.2158	11.0109
	137.2	7.34426	7.24883	8.02243		137.2	9.33374	9.2457	8.58765		137.2	11.9018	11.9018	11.9018		137.2	11.4154	11.1882	11.0259
	137.3	7.30369	7.22207	8.00505		137.3	9.35674	9.27367	8.62684		137.3	11.9018	11.9018	11.9018		137.3	11.3941	11.1473	11.0596
	137.4	7.26666	7.20112	7.987		137.4	9.38472	9.31179	8.64624		137.4	11.9018	11.9018	12.207		137.4	11.3594	11.0984	11.1134
	137.5	7.24231	7.19218	7.9662		137.5	9.41121	9.35156	8.65782		137.5	11.9018	11.5967	12.207		137.5	11.3093	11.0493	11.1757
	137.6	7.22942	7.19732	7.94558		137.6	9.43184	9.38329	8.67617		137.6	12.207	11.9018	11.9018		137.6	11.2465	11.0074	11.2282
	137.7	7.21767	7.2127	7.93011		137.7	9.44538	9.39973	8.71062		137.7	12.207	11.9018	11.5967		137.7	11.1786	10.9786	11.256
	137.8	7.19481	7.2303	7.92251		137.8	9.45279	9.3973	8.76049		137.8	11.9018	12.207	11.5967		137.8	11.116	10.9642	11.2553
	137.9	7.15507	7.24227	7.92224		137.9	9.45589	9.37571	8.81624		137.9	12.207	11.9018	11.5967		137.9	11.0676	10.9598	11.2355
	138	7.1042	7.24434	7.92671		138	9.45584	9.33706	8.86511		138	12.207	12.207	11.9018		138	11.0382	10.9551	11.2121
	138.1	7.05745	7.23694	7.93296		138.1	9.45256	9.28539	8.89771		138.1	12.207	11.9018	12.207		138.1	11.0276	10.9354	11.198
	138.2	7.03215	7.22348	7.93856		138.2	9.44459	9.22745	8.91113		138.2	12.207	12.207	12.207		138.2	11.0324	10.8862	11.1962
	138.3	7.03847	7.20725	7.9404		138.3	9.42974	9.17172	8.9091		138.3	12.207	12.207	12.207		138.3	11.0465	10.7983	11.1982
	138.4	7.07427	7.18909	7.93382		138.4	9.40597	9.1266	8.89898		138.4	12.207	11.9018	11.9018		138.4	11.0626	10.6731	11.1884
	138.5	7.12745	7.16755	7.91349		138.5	9.3733	9.09712	8.88836		138.5	12.207	11.9018	11.9018		138.5	11.0743	10.524	11.1519
	138.6	7.18258	7.14059	7.87616		138.6	9.33509	9.08299	8.8826		138.6	12.207	12.207	12.207		138.6	11.0779	10.3748	11.0809
	138.7	7.22828	7.10722	7.82389		138.7	9.29821	9.0791	8.88328		138.7	12.5122	11.9018	11.9018		138.7	11.075	10.2541	10.9779
	138.8	7.26093	7.06748	7.766		138.8	9.27124	9.07881	8.88894		138.8	12.207	11.9018	11.9018		138.8	11.0718	10.1882	10.8548
	138.9	7.2829	7.02134	7.71665		138.9	9.26132	9.07696	8.89652		138.9	12.207	11.9018	11.9018		138.9	11.0754	10.1921	10.7291
	139	7.29764	6.96833	7.68937		139	9.27124	9.0711	8.90323		139	12.207	11.5967	12.207		139	11.0898	10.2643	10.6201
	139.1	7.30558	6.90931	7.69178		139.1	9.29821	9.06129	8.90815		139.1	12.5122	11.5967	12.207		139.1	11.113	10.3866	10.5433
	139.2	7.3036	6.84923	7.72213		139.2	9.33491	9.0498	8.91275		139.2	12.207	11.5967	12.207		139.2	11.138	10.5301	10.5065
	139.3	7.28752	6.79816	7.76958		139.3	9.37256	9.04168	8.91927		139.3	12.207	11.5967	12.5122		139.3	11.1561	10.6654	10.5065
	139.4	7.25635	6.7684	7.81809		139.4	9.40383	9.04426	8.92905		139.4	12.207	11.9018	12.207		139.4	11.1621	10.7716	10.531
	139.5	7.21481	6.76844	7.8516		139.5	9.42432	9.06406	8.94146		139.5	11.9018	11.9018	12.207		139.5	11.1568	10.8409	10.5634
	139.6	7.17198	6.79816	7.85888		139.6	9.43265	9.1025	8.95392		139.6	11.9018	11.9018	12.8174		139.6	11.1454	10.8785	10.589
	139.7	7.13808	6.84905	7.83663		139.7	9.42951	9.15299	8.96315		139.7	11.9018	12.207	12.8174		139.7	11.1332	10.8984	10.5998
	139.8	7.12056	6.90888	7.78947		139.8	9.41717	9.20307	8.96701		139.8	11.9018	11.9018	12.5122		139.8	11.1204	10.9171	10.5954
	139.9	7.12149	6.96727	7.72754		139.9	9.39957	9.24063	8.96591		139.9	11.9018	11.5967	12.5122		139.9	11.1005	10.9477	10.5819
	140	7.13776	7.01903	7.66336		140	9.38225	9.26003	8.96399		140	12.207	11.5967	12.207		140	11.0645	10.9952	10.569
	140.1	7.1628	7.06313	7.60871		140.1	9.37091	9.26412	8.96795		140.1	12.207	11.9018	11.9018		140.1	11.0069	11.0556	10.5653
	140.2	7.18924	7.10024	7.57173		140.2	9.36899	9.26091	8.98349		140.2	12.207	11.5967	11.9018		140.2	10.9317	11.1194	10.5761
	140.3	7.21092	7.13129	7.55525		140.3	9.37491	9.25765	9.01143		140.3	12.207	11.5967	11.9018		140.3	10.8527	11.1761	10.6009
	140.4	7.22315	7.15772	7.55613		140.4	9.38221	9.25623	9.04594		140.4	12.207	11.5967	12.207		140.4	10.7873	11.2176	10.6346
	140.5	7.22309	7.18194	7.5666		140.5	9.382	9.2535	9.07613		140.5	11.5967	11.2915	12.207		140.5	10.7493	11.2398	10.6702
	140.6	7.2107	7.2065	7.57758		140.6	9.36692	9.24452	9.09052		140.6	11.9018	11.5967	12.207		140.6	10.7422	11.2413	10.7023
	140.7	7.1899	7.2324	7.58196		140.7	9.33465	9.22611	9.08218		140.7	11.5967	11.5967	12.207		140.7	10.759	11.2221	10.7297
	140.8	7.16846	7.25826	7.57683		140.8	9.28925	9.19832	9.05171		140.8	12.207	11.9018	12.207		140.8	10.787	11.1827	10.7548
	140.9	7.15561	7.28128	7.56436		140.9	9.2397	9.16249	9.00704		140.9	11.9018	11.9018	12.207		140.9	10.8152	11.1239	10.7808
	141	7.15805	7.29904	7.55031		141	9.19608	9.11971	8.95925		141	12.207	11.5967	12.207		141	10.8374	11.048	10.8079
	141.1	7.17683	7.31084	7.54195		141.1	9.16532	9.07025	8.91816		141.1	12.207	11.5967	12.207		141.1	10.8511	10.959	10.8311
	141.2	7.20699	7.31759	7.5449		141.2	9.14896	9.01554	8.88916		141.2	12.207	11.9018	12.207		141.2	10.8537	10.8629	10.8427
	141.3	7.24063	7.32091	7.56055		141.3	9.14385	8.95968	8.87268		141.3	11.9018	11.5967	12.207		141.3	10.8405	10.7668	10.8364
	141.4	7.27008	7.32249	7.58608		141.4	9.14496	8.90904	8.86558		141.4	11.9018	11.5967	11.9018		141.4	10.8074	10.6785	10.8115
	141.5	7.29075	7.32358	7.61621		141.5	9.14805	8.86938	8.8624		141.5	11.9018	11.9018	11.9018		141.5	10.7547	10.605	10.7741
	141.6	7.30152	7.32533	7.64504		141.6	9.15077	8.84261	8.85667		141.6	11.9018	12.207	11.9018		141.6	10.6897	10.5513	10.7356
	141.7	7.30414	7.32922	7.66734		141.7	9.15247	8.82447	8.84272		141.7	11.9018	12.5122	11.5967		141.7	10.6235	10.5202	10.7091
	141.8	7.30252	7.33737	7.67856		141.8	9.15331	8.80589	8.81779		141.8	11.5967	13.1226	11.5967		141.8	10.565	10.5127	10.706
	141.9	7.30233	7.35227	7.67528		141.9	9.15365	8.77796	8.78395		141.9	11.5967	13.1226	11.5967		141.9	10.5157	10.5292	10.7323
	142	7.31	7.37604	7.65618		142	9.15378	8.73752	8.74731		142	11.9018	13.7329	11.5967		142	10.4698	10.5689	10.7871
	142.1	7.33097	7.40871	7.62366		142.1	9.154	8.68995	8.71451		142.1	11.5967	14.0381	11.5967		142.1	10.4195	10.6289	10.8619
	142.2	7.36649	7.44692	7.58463		142.2	9.15457	8.64727	8.6889		142.2	11.5967	14.3433	11.5967		142.2	10.3618	10.7037	10.9432
	142.3	7.41193	7.4838	7.54926		142.3	9.15615	8.62251	8.66898		142.3	11.5967	14.6484	11.9018		142.3	10.3026	10.7847	11.0161
	142.4	7.45714	7.51095	7.52724		142.4	9.15981	8.62354	8.65135		142.4	11.5967	14.6484	11.9018		142.4	10.2547	10.8625	11.0705
	142.5	7.48953	7.52143	7.52352		142.5	9.16722	8.64957	8.63457		142.5	11.5967	14.6484	11.9018		142.5	10.2302	10.9288	11.1041
	142.6	7.49841	7.51309	7.53627		142.6	9.18015	8.69211	8.6219		142.6	11.9018	15.2588	11.2915		142.6	10.2344	10.9785	11.1233
	142.7	7.47828	7.48996	7.55854		142.7	9.19889	8.7391	8.62007		142.7	11.9018	15.8691	11.2915		142.7	10.2618	11.0115	11.1373
	142.8	7.43082	7.46088	7.58208		142.8	9.22058	8.78007	8.63668		142.8	12.207	15.564	11.5967		142.8	10.3	11.0319	11.1529
	142.9	7.36472	7.43679	7.60112		142.9	9.23783	8.80924	8.67681		142.9	11.9018	15.564	11.5967		142.9	10.3361	11.0449	11.1691
	143	7.29357	7.42586	7.61339		143	9.2396	8.82495	8.74107		143	11.9018	15.2588	11.9018		143	10.3637	11.0544	11.1787
	143.1	7.23248	7.43024	7.61897		143.1	9.21527	8.82835	8.82456		143.1	11.9018	15.2588	11.9018		143.1	10.384	11.0613	11.1715
	143.2	7.19431	7.44494	7.6193		143.2	9.15927	8.82095	8.9181		143.2	11.9018	15.2588	11.9018		143.2	10.4037	11.0647	11.1391
	143.3	7.18598	7.46003	7.61598		143.3	9.07518	8.80448	9.01044		143.3	11.9018	15.564	11.9018		143.3	10.4281	11.0632	11.0781
	143.4	7.20684	7.46504	7.61068		143.4	8.97604	8.78169	9.09203		143.4	11.9018	16.1743	11.5967		143.4	10.457	11.0568	10.9913
	143.5	7.24913	7.45456	7.60551		143.5	8.88056	8.75727	9.15796		143.5	11.9018	15.8691	11.5967		143.5	10.4846	11.0481	10.8865
	143.6	7.3008	7.43074	7.60115		143.6	8.80692	8.73729	9.20871		143.6	11.9018	15.564	11.9018		143.6	10.5043	11.0413	10.7745
	143.7	7.34875	7.40194	7.59542		143.7	8.76717	8.72737	9.2479		143.7	11.9018	15.2588	11.9018		143.7	10.5131	11.0423	10.6667
	143.8	7.38294	7.37772	7.5825		143.8	8.76267	8.73017	9.27953		143.8	12.207	15.2588	11.9018		143.8	10.5136	11.0557	10.5725
	143.9	7.39892	7.3638	7.55508		143.9	8.78403	8.74434	9.30579		143.9	12.207	15.2588	11.9018		143.9	10.5121	11.0834	10.498
	144	7.39828	7.3593	7.50926		144	8.81507	8.76491	9.3278		144	12.207	15.564	11.5967		144	10.5143	11.1239	10.4448
	144.1	7.38604	7.358	7.44883		144.1	8.8399	8.78523	9.34757		144.1	11.9018	15.564	11.5967		144.1	10.524	11.1727	10.4108
	144.2	7.36628	7.35179	7.38522		144.2	8.84971	8.7988	9.3683		144.2	12.5122	15.564	11.5967		144.2	10.5439	11.2239	10.3913
	144.3	7.33911	7.33443	7.33227		144.3	8.84518	8.80131	9.39216		144.3	12.5122	14.9536	11.5967		144.3	10.5771	11.2719	10.3814
	144.4	7.30084	7.30372	7.29948		144.4	8.83425	8.79176	9.41792		144.4	12.8174	14.3433	11.9018		144.4	10.6277	11.3115	10.3769
	144.5	7.24826	7.26197	7.28801		144.5	8.82672	8.77351	9.44075		144.5	12.5122	13.4277	11.9018		144.5	10.6986	11.3385	10.375
	144.6	7.18406	7.21555	7.29248		144.6	8.83001	8.75456	9.45446		144.6	12.5122	13.1226	11.2915		144.6	10.79	11.3507	10.3738
	144.7	7.11869	7.1737	7.30597		144.7	8.84742	8.74649	9.4547		144.7	12.207	12.8174	11.2915		144.7	10.899	11.3493	10.3721
	144.8	7.06667	7.14558	7.32437		144.8	8.87875	8.7606	9.43971		144.8	12.207	12.5122	11.5967		144.8	11.0201	11.3383	10.368
	144.9	7.03934	7.13768	7.34775		144.9	8.92277	8.80371	9.40929		144.9	12.207	12.5122	11.5967		144.9	11.1457	11.323	10.3595
	145	7.03855	7.1507	7.37927		145	8.9796	8.87387	9.36425		145	12.207	12.5122	11.5967		145	11.2653	11.3042	10.3432
	145.1	7.05617	7.1784	7.42194		145.1	9.05339	8.9598	9.30647		145.1	12.207	12.207	11.5967		145.1	11.3665	11.2764	10.3162
	145.2	7.07955	7.21057	7.47596		145.2	9.15385	9.04452	9.23968		145.2	11.9018	12.5122	11.5967		145.2	11.4373	11.2302	10.2766
	145.3	7.09903	7.23751	7.53743		145.3	9.29459	9.1113	9.16947		145.3	11.9018	12.5122	11.9018		145.3	11.471	11.16	10.2254
	145.4	7.1126	7.25547	7.59875		145.4	9.48769	9.15063	9.10208		145.4	11.9018	12.5122	11.9018		145.4	11.4681	11.0685	10.1668
	145.5	7.12527	7.26774	7.65054		145.5	9.73527	9.16355	9.04233		145.5	11.9018	12.5122	11.5967		145.5	11.4346	10.9682	10.1079
	145.6	7.14414	7.28164	7.68526		145.6	10.0241	9.1595	8.99239		145.6	11.5967	12.207	11.9018		145.6	11.3771	10.875	10.0568
	145.7	7.17351	7.30272	7.69915		145.7	10.3275	9.14994	8.95139		145.7	11.9018	12.5122	11.9018		145.7	11.2979	10.8006	10.0203
	145.8	7.21324	7.33116	7.69369		145.8	10.6145	9.14168	8.91657		145.8	11.9018	12.8174	11.5967		145.8	11.1948	10.7474	10.0025
	145.9	7.26088	7.36222	7.67429		145.9	10.8595	9.13326	8.88471		145.9	11.9018	12.8174	11.9018		145.9	11.066	10.7089	10.0046
	146	7.31513	7.39034	7.64687		146	11.0496	9.11685	8.85314		146	11.9018	13.4277	11.5967		146	10.9154	10.6746	10.0259
	146.1	7.3773	7.41333	7.61644		146.1	11.1856	9.08376	8.82096		146.1	12.207	13.7329	11.5967		146.1	10.7554	10.6369	10.0653
	146.2	7.44988	7.43379	7.58649		146.2	11.2778	9.02962	8.79014		146.2	12.5122	14.0381	11.9018		146.2	10.6037	10.5959	10.1231
	146.3	7.5324	7.45675	7.56012		146.3	11.3408	8.95726	8.76644		146.3	12.5122	14.9536	11.5967		146.3	10.4775	10.5591	10.2004
	146.4	7.61886	7.48614	7.54106		146.4	11.3853	8.87539	8.75839		146.4	12.207	15.8691	11.5967		146.4	10.388	10.5381	10.2972
	146.5	7.69797	7.5224	7.53259		146.5	11.4139	8.79493	8.77404		146.5	12.207	15.8691	11.9018		146.5	10.3365	10.5427	10.4113
	146.6	7.75648	7.56328	7.53535		146.6	11.4212	8.72557	8.81609		146.6	12.5122	16.1743	11.5967		146.6	10.3156	10.5772	10.5364
	146.7	7.78452	7.60584	7.54513		146.7	11.3988	8.6725	8.87954		146.7	12.5122	16.4795	11.9018		146.7	10.3117	10.6395	10.6637
	146.8	7.77923	7.64806	7.5542		146.8	11.3446	8.63537	8.95318		146.8	12.5122	16.1743	11.5967		146.8	10.3113	10.7223	10.7824
	146.9	7.74637	7.68811	7.55419		146.9	11.2679	8.60928	9.02389		146.9	12.5122	16.1743	11.5967		146.9	10.3046	10.8148	10.8808
	147	7.69958	7.72261	7.54094		147	11.1882	8.58727	9.08098		147	12.5122	16.1743	11.5967		147	10.2888	10.9043	10.9486
	147.1	7.65722	7.74645	7.51679		147.1	11.128	8.56393	9.11777		147.1	12.207	15.564	11.5967		147.1	10.2678	10.9776	10.9792
	147.2	7.63757	7.7542	7.48871		147.2	11.105	8.53784	9.12985		147.2	12.207	15.2588	11.5967		147.2	10.2491	11.0223	10.9722
	147.3	7.65339	7.74313	7.46472		147.3	11.1265	8.51157	9.11314		147.3	11.9018	14.9536	11.5967		147.3	10.2399	11.0297	10.9337
	147.4	7.7079	7.71446	7.44945		147.4	11.1892	8.48934	9.06419		147.4	11.5967	14.9536	11.5967		147.4	10.2425	10.9954	10.8732
	147.5	7.79382	7.67246	7.44308		147.5	11.2812	8.4749	8.98246		147.5	11.5967	14.9536	11.5967		147.5	10.2533	10.9217	10.8008
	147.6	7.89623	7.62202	7.44328		147.6	11.3861	8.46953	8.87337		147.6	11.5967	15.2588	11.5967		147.6	10.2649	10.8166	10.7244
	147.7	7.99791	7.56728	7.44807		147.7	11.4859	8.47195	8.74917		147.7	11.5967	15.564	11.5967		147.7	10.2709	10.6926	10.6485
	147.8	8.0847	7.51173	7.45765		147.8	11.5661	8.47868	8.62678		147.8	11.5967	15.8691	11.5967		147.8	10.2697	10.5631	10.5756
	147.9	8.14929	7.45894	7.47438		147.9	11.6182	8.48552	8.52352		147.9	11.5967	15.8691	11.5967		147.9	10.2651	10.4401	10.5067
	148	8.19074	7.41284	7.50076		148	11.641	8.48879	8.45217		148	11.5967	15.8691	11.2915		148	10.2645	10.3315	10.4414
	148.1	8.21254	7.37622	7.53733		148.1	11.6373	8.48667	8.41742		148.1	11.5967	15.564	11.5967		148.1	10.2734	10.2416	10.3776
	148.2	8.21916	7.34963	7.58168		148.2	11.6084	8.47923	8.41503		148.2	11.5967	15.2588	11.5967		148.2	10.2927	10.1711	10.3117
	148.3	8.21399	7.33164	7.62841		148.3	11.5507	8.46728	8.43429		148.3	11.9018	15.2588	11.5967		148.3	10.3174	10.119	10.2402
	148.4	8.1986	7.32036	7.67062		148.4	11.4564	8.45159	8.4619		148.4	11.9018	15.2588	11.5967		148.4	10.3398	10.0837	10.1619
	148.5	8.17378	7.31559	7.7029		148.5	11.318	8.43259	8.48628		148.5	11.9018	15.2588	11.5967		148.5	10.3548	10.0647	10.0809
	148.6	8.1403	7.31973	7.72465		148.6	11.1338	8.41151	8.49926		148.6	11.9018	15.2588	11.5967		148.6	10.3631	10.063	10.0056
	148.7	8.09928	7.33728	7.74128		148.7	10.91	8.39066	8.49625		148.7	11.5967	15.2588	11.5967		148.7	10.3711	10.0805	9.94717
	148.8	8.05205	7.37222	7.7621		148.8	10.6592	8.37148	8.47553		148.8	11.5967	14.9536	11.5967		148.8	10.3864	10.1167	9.9149
	148.9	7.99975	7.42517	7.79529		148.9	10.3971	8.35269	8.43815		148.9	11.5967	14.9536	11.5967		148.9	10.4119	10.1674	9.91326
	149	7.94328	7.49251	7.84274		149	10.1392	8.33015	8.38824		149	11.9018	15.2588	11.2915		149	10.4438	10.2254	9.94023
	149.1	7.88403	7.56741	7.89923		149.1	9.89837	8.2999	8.33347		149.1	11.5967	15.2588	11.2915		149.1	10.4727	10.2832	9.98862
	149.2	7.82458	7.64189	7.95594		149.2	9.68363	8.26219	8.28261		149.2	11.9018	15.564	11.2915		149.2	10.4891	10.3356	10.049
	149.3	7.76878	7.70864	8.00613		149.3	9.5001	8.22305	8.24278		149.3	11.5967	15.2588	11.2915		149.3	10.4883	10.3805	10.1128
	149.4	7.72102	7.76181	8.04916		149.4	9.34938	8.19157	8.2161		149.4	11.5967	15.2588	11.2915		149.4	10.4728	10.417	10.1739
	149.5	7.68469	7.79791	8.0885		149.5	9.23072	8.17482	8.19963		149.5	11.5967	15.2588	11.2915		149.5	10.4503	10.4439	10.2292
	149.6	7.66148	7.81728	8.127		149.6	9.14173	8.17436	8.18784		149.6	11.5967	15.564	11.5967		149.6	10.4297	10.4587	10.2779
	149.7	7.65213	7.82428	8.16313		149.7	9.07877	8.18602	8.17641		149.7	11.9018	15.564	11.5967		149.7	10.4169	10.46	10.321
	149.8	7.65799	7.82544	8.19139		149.8	9.03698	8.2035	8.16452		149.8	12.207	15.8691	11.5967		149.8	10.4139	10.4487	10.3604
	149.9	7.68292	7.82584	8.20666		149.9	9.01113	8.22212	8.15498		149.9	11.9018	15.8691	11.9018		149.9	10.4192	10.4281	10.3987
	150	7.73331	7.82582	8.20804		150	8.99707	8.24081	8.15141		150	11.9018	15.564	11.9018		150	10.4292	10.4025	10.4382
	150.1	7.81614	7.82161	8.19862		150.1	8.99318	8.26172	8.15568		150.1	12.207	15.564	11.9018		150.1	10.4414	10.374	10.4799
	150.2	7.93552	7.8088	8.18203		150.2	8.99937	8.28787	8.1668		150.2	11.9018	15.564	11.9018		150.2	10.4553	10.3415	10.5249
	150.3	8.08928	7.78584	8.15851		150.3	9.01439	8.32025	8.18247		150.3	11.9018	15.564	11.9018		150.3	10.4723	10.3018	10.5749
	150.4	8.26756	7.75519	8.12412		150.4	9.03363	8.35608	8.20175		150.4	11.9018	15.2588	11.9018		150.4	10.4944	10.2511	10.6322
	150.5	8.45471	7.72081	8.07376		150.5	9.04937	8.38948	8.22749		150.5	11.9018	15.564	11.9018		150.5	10.5222	10.1878	10.6982
	150.6	8.63304	7.68485	8.00588		150.6	9.05412	8.41363	8.26513		150.6	12.207	15.2588	12.207		150.6	10.554	10.1129	10.7697
	150.7	8.78696	7.64595	7.92539		150.7	9.04472	8.42448	8.31838		150.7	12.207	15.2588	11.9018		150.7	10.5857	10.0314	10.8369
	150.8	8.90583	7.60152	7.84249		150.8	9.02449	8.42194	8.38401		150.8	11.9018	14.9536	11.5967		150.8	10.6128	9.95062	10.8859
	150.9	8.98459	7.5518	7.76858		150.9	9.002	8.4089	8.45005		150.9	11.9018	15.2588	11.5967		150.9	10.6309	9.87879	10.9036
	151	9.02399	7.50157	7.71158		151	8.98756	8.38823	8.49956		151	11.9018	15.2588	11.9018		151	10.6371	9.82312	10.8844
	151.1	9.02991	7.45869	7.67413		151.1	8.98808	8.36128	8.51889		151.1	11.9018	15.2588	11.9018		151.1	10.6303	9.78934	10.833
	151.2	9.01183	7.4294	7.65487		151.2	9.0041	8.32808	8.50595		151.2	12.207	15.2588	12.207		151.2	10.6114	9.78184	10.7607
	151.3	8.98041	7.41368	7.65108		151.3	9.02991	8.29004	8.47199		151.3	11.9018	14.9536	11.9018		151.3	10.5826	9.80244	10.6801
	151.4	8.9441	7.40501	7.66074		151.4	9.05693	8.25085	8.4378		151.4	12.207	14.6484	12.207		151.4	10.5482	9.84856	10.5992
	151.5	8.90649	7.3933	7.68293		151.5	9.07809	8.2147	8.42436		151.5	12.5122	14.6484	11.9018		151.5	10.5134	9.91126	10.5193
	151.6	8.86606	7.37056	7.71644		151.6	9.09093	8.18409	8.44541		151.6	12.5122	15.2588	11.9018		151.6	10.4846	9.97612	10.4365
	151.7	8.81949	7.33574	7.75809		151.7	9.09764	8.1591	8.5032		151.7	12.5122	15.564	11.9018		151.7	10.468	10.028	10.3445
	151.8	8.76535	7.29614	7.8025		151.8	9.10263	8.13868	8.5889		151.8	12.5122	16.1743	11.9018		151.8	10.4685	10.0572	10.2377
	151.9	8.70643	7.26384	7.84297		151.9	9.1094	8.12348	8.68694		151.9	11.9018	16.4795	11.9018		151.9	10.4882	10.0623	10.1127
	152	8.64857	7.25051	7.87356		152	9.1186	8.11652	8.78103		152	12.207	16.4795	12.207		152	10.5252	10.0481	9.97094
	152.1	8.59774	7.26227	7.89048		152.1	9.1287	8.12165	8.85953		152.1	12.207	16.1743	12.5122		152.1	10.5745	10.0208	9.82023
	152.2	8.55744	7.29759	7.89245		152.2	9.13712	8.14076	8.91831		152.2	12.207	16.1743	12.5122		152.2	10.6296	9.98373	9.67451
	152.3	8.5291	7.34869	7.88112		152.3	9.14183	8.17157	8.96056		152.3	12.5122	15.8691	12.8174		152.3	10.6838	9.93789	9.5508
	152.4	8.51333	7.4048	7.86112		152.4	9.14201	8.2081	8.99272		152.4	12.5122	15.8691	12.5122		152.4	10.7317	9.88613	9.46326
	152.5	8.51037	7.45567	7.84004		152.5	9.13773	8.24335	9.02031		152.5	12.207	15.8691	12.5122		152.5	10.7688	9.83603	9.41744
	152.6	8.51989	7.49424	7.82684		152.6	9.1305	8.27297	9.04474		152.6	12.207	14.9536	12.5122		152.6	10.7916	9.79912	9.40728
	152.7	8.54027	7.51618	7.82847		152.7	9.12324	8.2975	9.0632		152.7	12.5122	14.3433	12.5122		152.7	10.7984	9.78612	9.41636
	152.8	8.56841	7.51975	7.84606		152.8	9.1197	8.32156	9.07091		152.8	12.207	13.7329	12.5122		152.8	10.7903	9.80152	9.42456
	152.9	8.60169	7.50588	7.87416		152.9	9.12296	8.35088	9.06458		152.9	12.5122	13.1226	12.5122		152.9	10.7714	9.84116	9.41746
	153	8.63893	7.47915	7.9031		153	9.13304	8.38897	9.04369		153	12.5122	12.5122	12.5122		153	10.7483	9.89364	9.39196
	153.1	8.68097	7.44833	7.92379		153.1	9.14551	8.43573	9.01064		153.1	12.207	12.5122	12.207		153.1	10.7283	9.94491	9.35701
	153.2	8.72966	7.42412	7.93161		153.2	9.15198	8.48855	8.96908		153.2	12.207	11.9018	12.207		153.2	10.7168	9.98299	9.32793
	153.3	8.78646	7.41479	7.92668		153.3	9.14314	8.54436	8.92236		153.3	12.207	11.9018	11.9018		153.3	10.7168	10.0009	9.3186
	153.4	8.85138	7.42188	7.91173		153.4	9.1131	8.60035	8.87295		153.4	12.207	11.5967	12.207		153.4	10.7283	9.99676	9.33729
	153.5	8.92295	7.43889	7.89001		153.5	9.06301	8.65307	8.8223		153.5	11.9018	11.9018	12.207		153.5	10.7482	9.97326	9.38606
	153.6	8.99858	7.45367	7.86334		153.6	9.00228	8.6974	8.77094		153.6	12.207	11.9018	12.207		153.6	10.7708	9.93619	9.4627
	153.7	9.07506	7.45498	7.83225		153.7	8.94637	8.72677	8.71964		153.7	12.207	11.9018	12.207		153.7	10.7888	9.89319	9.56227
	153.8	9.14931	7.43829	7.7964		153.8	8.91134	8.73499	8.67001		153.8	12.207	11.5967	12.207		153.8	10.7947	9.85201	9.67659
	153.9	9.21929	7.40864	7.75646		153.9	8.90716	8.71907	8.62501		153.9	11.9018	11.9018	11.9018		153.9	10.7833	9.81819	9.79414
	154	9.2858	7.37945	7.71581		154	8.93344	8.68103	8.5887		154	11.9018	11.9018	11.9018		154	10.7531	9.79435	9.90251
	154.1	9.35249	7.36789	7.68119		154.1	8.97991	8.62802	8.5649		154.1	11.9018	11.9018	11.9018		154.1	10.7056	9.77996	9.99205
	154.2	9.42207	7.38782	7.66115		154.2	9.03221	8.57064	8.5547		154.2	11.9018	11.9018	12.207		154.2	10.6455	9.7721	10.0597
	154.3	9.49188	7.44436	7.66248		154.3	9.07766	8.52025	8.55567		154.3	11.9018	11.9018	12.207		154.3	10.5793	9.76665	10.1095
	154.4	9.54998	7.53068	7.68689		154.4	9.10935	8.48553	8.563		154.4	11.9018	11.9018	11.9018		154.4	10.515	9.75823	10.149
	154.5	9.57633	7.63005	7.72961		154.5	9.1263	8.46988	8.57198		154.5	11.9018	11.9018	11.9018		154.5	10.462	9.74081	10.1855
	154.6	9.54856	7.72274	7.7811		154.6	9.13118	8.47041	8.58058		154.6	11.9018	11.9018	12.207		154.6	10.43	9.70949	10.2239
	154.7	9.45065	7.79453	7.83096		154.7	9.1287	8.47887	8.58986		154.7	11.9018	12.207	12.207		154.7	10.4274	9.6626	10.2679
	154.8	9.28091	7.84248	7.87162		154.8	9.12454	8.48483	8.60166		154.8	11.9018	12.207	12.207		154.8	10.4583	9.60382	10.3213
	154.9	9.05672	7.87429	7.90008		154.9	9.12489	8.47818	8.617		154.9	11.9018	11.9018	12.207		154.9	10.5187	9.54225	10.3888
	155	8.8126	7.90223	7.91737		155	9.13525	8.45242	8.63512		155	11.9018	12.207	11.9018		155	10.5937	9.4899	10.4736
	155.1	8.59118	7.93503	7.92636		155.1	9.15776	8.40645	8.65376		155.1	11.5967	12.207	11.9018		155.1	10.6616	9.45923	10.5752
	155.2	8.43042	7.97272	7.92985		155.2	9.18957	8.34588	8.6699		155.2	11.9018	11.9018	11.9018		155.2	10.7018	9.46137	10.6879
	155.3	8.35201	8.00752	7.92959		155.3	9.22272	8.28204	8.68006		155.3	12.207	11.9018	11.9018		155.3	10.7044	9.50519	10.8013
	155.4	8.35597	8.02899	7.92552		155.4	9.24767	8.22868	8.6816		155.4	12.207	11.5967	11.9018		155.4	10.6753	9.59617	10.9016
	155.5	8.42302	8.03008	7.91586		155.5	9.2583	8.19589	8.67391		155.5	12.207	11.2915	12.207		155.5	10.6336	9.73387	10.9736
	155.6	8.52347	8.00991	7.8981		155.6	9.25711	8.1855	8.65935		155.6	12.207	11.2915	11.9018		155.6	10.6023	9.90923	11.003
	155.7	8.6282	7.97249	7.8705		155.7	9.25671	8.19137	8.64243		155.7	12.207	11.2915	11.9018		155.7	10.6003	10.1036	10.9787
	155.8	8.71748	7.92307	7.83457		155.8	9.27654	8.20395	8.62809		155.8	11.9018	11.5967	11.9018		155.8	10.6365	10.2926	10.8975
	155.9	8.78449	7.8658	7.7961		155.9	9.33738	8.21692	8.61974		155.9	12.207	11.5967	11.5967		155.9	10.7098	10.4513	10.7664
	156	8.83347	7.80293	7.7636		156	9.45515	8.23024	8.61816		156	11.9018	11.2915	11.9018		156	10.8107	10.5593	10.603
	156.1	8.87454	7.73639	7.74428		156.1	9.63769	8.24875	8.62229		156.1	11.9018	11.5967	12.207		156.1	10.9242	10.6045	10.4314
	156.2	8.91797	7.66865	7.73897		156.2	9.883	8.27778	8.63036		156.2	11.9018	11.5967	12.207		156.2	11.034	10.5852	10.2744
	156.3	8.96868	7.60292	7.74051		156.3	10.1795	8.3192	8.64053		156.3	12.207	11.5967	12.207		156.3	11.1269	10.5089	10.1472
	156.4	9.0239	7.5429	7.73788		156.4	10.5071	8.37058	8.65098		156.4	12.207	11.9018	11.9018		156.4	11.196	10.3919	10.0548
	156.5	9.07384	7.49188	7.72185		156.5	10.8405	8.42845	8.66021		156.5	11.9018	12.207	12.207		156.5	11.2413	10.2545	9.99297
	156.6	9.10554	7.45137	7.68963		156.6	11.1541	8.49111	8.66823		156.6	11.9018	11.9018	11.9018		156.6	11.2673	10.1161	9.95179
	156.7	9.10982	7.42051	7.64515		156.7	11.4276	8.55927	8.67744		156.7	12.207	11.9018	12.207		156.7	11.2805	9.99121	9.92061
	156.8	9.08527	7.39599	7.59654		156.8	11.6481	8.63384	8.69153		156.8	12.207	11.5967	12.207		156.8	11.2862	9.88785	9.89153
	156.9	9.03833	7.37353	7.55323		156.9	11.8107	8.7129	8.71283		156.9	12.207	11.5967	12.207		156.9	11.2881	9.80913	9.86143
	157	8.97931	7.34926	7.52499		157	11.9166	8.7907	8.7397		157	12.207	11.9018	12.207		157	11.2877	9.75631	9.83096
	157.1	8.9181	7.32037	7.52246		157.1	11.9725	8.85977	8.76655		157.1	12.207	12.207	11.9018		157.1	11.2851	9.72974	9.80196
	157.2	8.86194	7.28521	7.55676		157.2	11.991	8.91287	8.78621		157.2	12.207	12.207	11.9018		157.2	11.2794	9.72812	9.7748
	157.3	8.81492	7.24346	7.63693		157.3	11.9898	8.94496	8.79276		157.3	11.9018	12.207	11.9018		157.3	11.2692	9.74689	9.74747
	157.4	8.77768	7.1971	7.76655		157.4	11.9886	8.95408	8.78368		157.4	11.9018	12.207	11.9018		157.4	11.2534	9.7778	9.71687
	157.5	8.74697	7.15015	7.94134		157.5	12.0039	8.94227	8.7609		157.5	11.9018	12.207	12.207		157.5	11.2324	9.81014	9.68154
	157.6	8.71685	7.10828	8.1491		157.6	12.0442	8.91534	8.73066		157.6	11.9018	12.5122	12.207		157.6	11.2088	9.83438	9.6442
	157.7	8.68208	7.07647	8.3716		157.7	12.108	8.88248	8.70207		157.7	11.5967	13.4277	12.207		157.7	11.1877	9.84545	9.61297
	157.8	8.64298	7.05789	8.58817		157.8	12.1867	8.85387	8.68435		157.8	11.5967	14.3433	12.207		157.8	11.1754	9.84417	9.60013
	157.9	8.6068	7.05336	8.78101		157.9	12.2686	8.83737	8.68295		157.9	11.9018	15.2588	11.9018		157.9	11.1771	9.83581	9.61938
	158	8.58503	7.06205	8.94037		158	12.3434	8.83678	8.69687		158	11.2915	15.564	11.9018		158	11.195	9.82664	9.68228
	158.1	8.58648	7.0818	9.06705		158.1	12.4042	8.85128	8.71885		158.1	11.5967	15.8691	11.9018		158.1	11.2265	9.8198	9.79491
	158.2	8.61222	7.10908	9.17094		158.2	12.4485	8.87744	8.73824		158.2	11.5967	16.1743	11.9018		158.2	11.2652	9.81423	9.95565
	158.3	8.65544	7.13899	9.26452		158.3	12.4773	8.91197	8.74589		158.3	11.5967	16.1743	12.207		158.3	11.3028	9.80638	10.1546
	158.4	8.70661	7.16626	9.35602		158.4	12.4931	8.95366	8.73806		158.4	11.5967	16.1743	12.207		158.4	11.332	9.7932	10.375
	158.5	8.75904	7.18624	9.44548		158.5	12.4992	9.00358	8.71828		158.5	11.9018	16.4795	11.9018		158.5	11.3471	9.77492	10.5962
	158.6	8.81042	7.19677	9.52545		158.6	12.4973	9.0628	8.69511		158.6	11.9018	16.4795	11.9018		158.6	11.3454	9.75531	10.7981
	158.7	8.86001	7.19917	9.58533		158.7	12.4882	9.12915	8.67836		158.7	11.9018	16.7847	12.207		158.7	11.3252	9.74022	10.9649
	158.8	8.90463	7.19729	9.61528		158.8	12.4715	9.19567	8.67423		158.8	11.9018	16.7847	12.207		158.8	11.2862	9.73569	11.0878
	158.9	8.93698	7.19497	9.60771		158.9	12.4473	9.25149	8.68213		158.9	11.5967	16.4795	12.207		158.9	11.2296	9.74617	11.1646
	159	8.94917	7.19356	9.55661		159	12.4168	9.28527	8.69604		159	11.9018	16.4795	12.207		159	11.1584	9.77419	11.1988
	159.1	8.93697	7.19123	9.45692		159.1	12.3836	9.28937	8.70765		159.1	11.9018	16.7847	12.207		159.1	11.0776	9.82071	11.1969
	159.2	8.90276	7.1841	9.3069		159.2	12.353	9.26213	8.71143		159.2	11.5967	16.7847	12.207		159.2	10.9935	9.88406	11.1679
	159.3	8.85563	7.16889	9.11261		159.3	12.3317	9.20746	8.70671		159.3	11.5967	16.4795	12.207		159.3	10.9131	9.95907	11.1227
	159.4	8.80815	7.1446	8.88993		159.4	12.3251	9.13261	8.69729		159.4	11.5967	16.7847	12.207		159.4	10.8428	10.0372	11.0739
	159.5	8.77233	7.11283	8.66125		159.5	12.3352	9.04558	8.68854		159.5	11.2915	16.7847	12.207		159.5	10.7878	10.1092	11.0333
	159.6	8.75615	7.07692	8.44859		159.6	12.3574	8.95347	8.68502		159.6	11.5967	16.7847	12.207		159.6	10.7514	10.1711	11.01
	159.7	8.76141	7.04033	8.26764		159.7	12.3788	8.86214	8.68856		159.7	11.2915	16.7847	12.207		159.7	10.7338	10.2281	11.0076
	159.8	8.78416	7.00622	8.12663		159.8	12.3784	8.77628	8.69862		159.8	11.5967	16.7847	12.207		159.8	10.7319	10.2935	11.0243
	159.9	8.81681	6.97824	8.02981		159.9	12.3316	8.69947	8.71315		159.9	11.5967	17.0898	11.9018		159.9	10.7392	10.3815	11.0548
	160	8.85218	6.96159	7.98163		160	12.2159	8.63318	8.72954		160	11.5967	17.0898	11.9018		160	10.7468	10.4982	11.0913
	160.1	8.88678	6.96244	7.98814		160.1	12.0177	8.57689	8.74542		160.1	11.5967	17.0898	11.9018		160.1	10.7457	10.6381	11.1252
	160.2	8.92126	6.98515	8.05443		160.2	11.7379	8.52861	8.75952		160.2	11.5967	17.0898	11.9018		160.2	10.7312	10.7875	11.1487
	160.3	8.95713	7.02909	8.17995		160.3	11.3914	8.48738	8.77197		160.3	11.5967	17.0898	12.207		160.3	10.7054	10.9323	11.1555
	160.4	8.99233	7.0871	8.35551		160.4	11.0042	8.45571	8.78383		160.4	11.9018	16.4795	11.9018		160.4	10.6768	11.0649	11.1407
	160.5	9.01832	7.14741	8.564		160.5	10.6073	8.43954	8.79595		160.5	11.9018	16.4795	11.5967		160.5	10.6563	11.1838	11.1008
	160.6	9.02162	7.1975	8.78382		160.6	10.2321	8.44638	8.80767		160.6	11.5967	16.4795	11.5967		160.6	10.6506	11.2895	11.034
	160.7	8.98972	7.22791	8.99383		160.7	9.90594	8.48077	8.81644		160.7	11.5967	16.4795	11.2915		160.7	10.6597	11.381	10.9408
	160.8	8.91706	7.23448	9.17727		160.8	9.64876	8.54143	8.81887		160.8	11.5967	16.7847	10.9863		160.8	10.6782	11.4546	10.8268
	160.9	8.80836	7.21858	9.32358		160.9	9.47016	8.621	8.81155		160.9	11.5967	16.7847	11.2915		160.9	10.7007	11.5057	10.7017
	161	8.67597	7.18608	9.42836		161	9.3683	8.70896	8.79248		161	11.9018	16.7847	11.2915		161	10.726	11.531	10.5784
	161.1	8.53482	7.14541	9.49263		161.1	9.33153	8.79492	8.76242		161.1	11.9018	16.7847	11.2915		161.1	10.7577	11.528	10.4696
	161.2	8.39721	7.10512	9.52202		161.2	9.34162	8.87097	8.72467		161.2	11.9018	16.7847	10.9863		161.2	10.8004	11.495	10.3846
	161.3	8.27065	7.07148	9.52543		161.3	9.37826	8.93196	8.6847		161.3	11.9018	16.7847	11.2915		161.3	10.8549	11.4301	10.3269
	161.4	8.15921	7.0475	9.51353		161.4	9.42377	8.9747	8.64791		161.4	11.9018	16.1743	11.2915		161.4	10.9164	11.3337	10.2937
	161.5	8.0654	7.03304	9.49572		161.5	9.46695	8.99727	8.6169		161.5	11.9018	14.9536	11.9018		161.5	10.9746	11.2104	10.276
	161.6	7.99083	7.02647	9.47824		161.6	9.50526	8.99956	8.59174		161.6	11.9018	13.7329	12.207		161.6	11.0192	11.0696	10.2621
	161.7	7.9352	7.02647	9.46349		161.7	9.54434	8.98409	8.57114		161.7	11.5967	12.8174	11.9018		161.7	11.0439	10.9252	10.2421
	161.8	7.89452	7.03286	9.45179		161.8	9.59493	8.95669	8.55466		161.8	11.2915	12.207	11.9018		161.8	11.0484	10.7916	10.2123
	161.9	7.86212	7.0468	9.44349		161.9	9.66893	8.92458	8.54367		161.9	11.9018	12.207	12.207		161.9	11.037	10.681	10.1766
	162	7.83128	7.06938	9.44116		162	9.77684	8.89382	8.53956		162	11.5967	12.8174	12.207		162	11.0143	10.6	10.1448
	162.1	7.7986	7.09975	9.44944		162.1	9.92588	8.86744	8.54177		162.1	11.2915	13.7329	12.207		162.1	10.9812	10.55	10.1273
	162.2	7.76524	7.13382	9.4726		162.2	10.1183	8.84469	8.54742		162.2	10.9863	14.6484	11.9018		162.2	10.9355	10.5279	10.1296
	162.3	7.73443	7.16434	9.5109		162.3	10.3499	8.82275	8.5519		162.3	10.9863	15.2588	11.5967		162.3	10.874	10.5292	10.1504
	162.4	7.70777	7.18363	9.55718		162.4	10.6093	8.79799	8.55012		162.4	10.9863	15.8691	11.2915		162.4	10.7962	10.5498	10.1829
	162.5	7.68248	7.18747	9.5973		162.5	10.8802	8.76664	8.53719		162.5	11.2915	16.1743	11.2915		162.5	10.7064	10.5873	10.2203
	162.6	7.65184	7.17808	9.61483		162.6	11.1454	8.72461	8.50922		162.6	11.5967	16.4795	11.5967		162.6	10.613	10.6416	10.2601
	162.7	7.60836	7.1636	9.59889		162.7	11.3906	8.66842	8.46586		162.7	11.5967	16.4795	11.9018		162.7	10.5259	10.7135	10.3063
	162.8	7.54744	7.15505	9.55099		162.8	11.6065	8.59727	8.4126		162.8	11.5967	16.4795	11.9018		162.8	10.4545	10.8023	10.3647
	162.9	7.46956	7.16115	9.48676		162.9	11.7875	8.5165	8.36093		162.9	11.5967	16.4795	11.9018		162.9	10.4061	10.9023	10.439
	163	7.38028	7.18458	9.43072		163	11.9315	8.43817	8.32439		163	11.5967	16.4795	11.5967		163	10.3853	10.9995	10.5288
	163.1	7.28869	7.22128	9.40575		163.1	12.0386	8.37751	8.31352		163.1	11.9018	16.4795	11.2915		163.1	10.3934	11.0721	10.6311
	163.2	7.20422	7.26264	9.42336		163.2	12.112	8.34622	8.33196		163.2	11.9018	16.7847	11.2915		163.2	10.4276	11.0966	10.743
	163.3	7.13388	7.29817	9.48038		163.3	12.1578	8.34674	8.37658		163.3	11.9018	16.4795	11.5967		163.3	10.4826	11.0566	10.8619
	163.4	7.0808	7.31831	9.5633		163.4	12.1835	8.37166	8.4407		163.4	11.9018	16.4795	11.5967		163.4	10.551	10.9509	10.9834
	163.5	7.04484	7.31641	9.65717		163.5	12.1962	8.40827	8.5178		163.5	12.207	16.4795	12.207		163.5	10.6262	10.7944	11.1001
	163.6	7.02469	7.28997	9.75125		163.6	12.2017	8.44474	8.60324		163.6	12.5122	16.4795	12.8174		163.6	10.7039	10.6143	11.2022
	163.7	7.02043	7.24189	9.84031		163.7	12.2033	8.4738	8.69346		163.7	12.207	16.7847	13.7329		163.7	10.7827	10.4409	11.2824
	163.8	7.03369	7.18018	9.92034		163.8	12.2025	8.49353	8.78323		163.8	12.207	16.4795	14.6484		163.8	10.8611	10.3006	11.3385
	163.9	7.06637	7.11521	9.98492		163.9	12.1989	8.50736	8.86383		163.9	12.207	16.1743	15.2588		163.9	10.9358	10.2101	11.373
	164	7.11846	7.0563	10.0255		164	12.1908	8.5233	8.92403		164	12.207	15.564	14.6484		164	10.9996	10.1754	11.3889
	164.1	7.18723	7.00795	10.0355		164.1	12.1757	8.5516	8.95302		164.1	12.207	14.9536	13.7329		164.1	11.0437	10.1918	11.3864
	164.2	7.26874	6.96912	10.0135		164.2	12.1514	8.59979	8.94552		164.2	12.207	15.2588	12.8174		164.2	11.0608	10.2463	11.3627
	164.3	7.35916	6.9358	9.96458		164.3	12.1173	8.66707	8.90488		164.3	12.207	15.564	11.9018		164.3	11.0472	10.3219	11.3158
	164.4	7.45452	6.90429	9.8963		164.4	12.0758	8.74273	8.84305		164.4	12.207	15.8691	11.9018		164.4	11.0042	10.4037	11.2478
	164.5	7.54828	6.87337	9.81471		164.5	12.0322	8.81087	8.77766		164.5	12.5122	15.564	11.9018		164.5	10.9378	10.4831	11.1665
	164.6	7.62982	6.84468	9.72255		164.6	11.9936	8.85785	8.726		164.6	12.5122	15.564	11.9018		164.6	10.8576	10.5592	11.0823
	164.7	7.68629	6.82048	9.6199		164.7	11.9665	8.87792	8.70005		164.7	12.5122	15.2588	11.9018		164.7	10.7753	10.6352	11.0049
	164.8	7.70743	6.8026	9.50729		164.8	11.955	8.87354	8.70434		164.8	12.5122	15.564	11.5967		164.8	10.7029	10.7128	10.9396
	164.9	7.69059	6.79092	9.38827		164.9	11.9601	8.85098	8.73649		164.9	12.5122	15.8691	11.9018		164.9	10.6494	10.7895	10.8875
	165	7.64226	6.78315	9.27128		165	11.9798	8.81667	8.79019		165	12.5122	16.1743	11.5967		165	10.6177	10.8603	10.8469
	165.1	7.57591	6.77499	9.16813		165.1	12.0104	8.77536	8.85797		165.1	12.5122	16.4795	11.9018		165.1	10.6034	10.9216	10.8159
	165.2	7.50776	6.76256	9.09035		165.2	12.0477	8.73122	8.93334		165.2	12.207	16.4795	11.5967		165.2	10.5963	10.9746	10.7933
	165.3	7.45167	6.74569	9.04496		165.3	12.0894	8.6885	9.01157		165.3	12.207	16.1743	11.9018		165.3	10.5847	11.0245	10.7788
	165.4	7.41629	6.73062	9.03185		165.4	12.135	8.65051	9.08974		165.4	12.207	16.1743	11.9018		165.4	10.5602	11.0778	10.7711
	165.5	7.40419	6.72783	9.04574		165.5	12.1848	8.61751	9.16545		165.5	12.207	16.1743	11.9018		165.5	10.5203	11.1387	10.7675
	165.6	7.41269	6.74697	9.08049		165.6	12.2376	8.58572	9.23475		165.6	12.207	16.1743	11.9018		165.6	10.4685	11.2071	10.7636
	165.7	7.43593	6.79126	9.1328		165.7	12.288	8.54941	9.29231		165.7	12.207	16.1743	11.5967		165.7	10.4118	11.2782	10.7527
	165.8	7.4672	6.85534	9.20281		165.8	12.3271	8.5046	9.33174		165.8	11.9018	16.4795	11.9018		165.8	10.3567	11.3452	10.7281
	165.9	7.5011	6.92782	9.29018		165.9	12.3452	8.45231	9.34789		165.9	11.9018	16.4795	12.207		165.9	10.3071	11.4028	10.6855
	166	7.53503	6.99767	9.38956		166	12.335	8.39906	9.33813		166	11.5967	16.4795	12.207		166	10.265	11.4503	10.6265
	166.1	7.56874	7.05991	9.4878		166.1	12.2954	8.35376	9.30273		166.1	11.5967	16.4795	12.207		166.1	10.2313	11.4936	10.5589
	166.2	7.60262	7.11713	9.5646		166.2	12.2321	8.32364	9.24373		166.2	11.9018	16.4795	12.207		166.2	10.209	11.5424	10.4942
	166.3	7.63649	7.17549	9.59682		166.3	12.156	8.31113	9.16429		166.3	11.9018	16.7847	11.9018		166.3	10.2032	11.6061	10.4436
	166.4	7.66775	7.23906	9.56508		166.4	12.0791	8.31297	9.06882		166.4	11.9018	16.7847	12.207		166.4	10.2188	11.6877	10.4166
	166.5	7.69153	7.30561	9.46141		166.5	12.0105	8.32152	8.96438		166.5	12.207	16.4795	12.207		166.5	10.2589	11.782	10.4187
	166.6	7.70248	7.36757	9.29414		166.6	11.9537	8.32807	8.86142		166.6	12.207	16.4795	12.5122		166.6	10.3229	11.878	10.4519
	166.7	7.69698	7.41601	9.08812		166.7	11.9073	8.32653	8.7721		166.7	12.207	16.4795	12.5122		166.7	10.4078	11.9649	10.5135
	166.8	7.67575	7.44497	8.87718		166.8	11.8668	8.31571	8.70695		166.8	11.9018	16.4795	12.5122		166.8	10.5091	12.0363	10.596
	166.9	7.64419	7.4551	8.69213		166.9	11.8298	8.29922	8.6713		166.9	11.5967	16.4795	12.5122		166.9	10.6211	12.0909	10.6897
	167	7.6106	7.45279	8.55033		167	11.799	8.28327	8.6626		167	11.5967	16.4795	12.5122		167	10.7357	12.1295	10.787
	167.1	7.58262	7.44827	8.45138		167.1	11.7828	8.27384	8.67074		167.1	11.9018	16.4795	12.207		167.1	10.8408	12.1511	10.885
	167.2	7.56528	7.45162	8.38058		167.2	11.7927	8.27422	8.68034		167.2	11.5967	16.4795	11.9018		167.2	10.9205	12.1498	10.9848
	167.3	7.5604	7.47055	8.31863		167.3	11.8365	8.28485	8.67491		167.3	11.5967	16.1743	11.5967		167.3	10.9585	12.1169	11.0883
	167.4	7.5668	7.5088	8.2502		167.4	11.9129	8.30301	8.64212		167.4	11.5967	16.1743	11.5967		167.4	10.9429	12.0459	11.1937
	167.5	7.58072	7.5654	8.16876		167.5	12.0091	8.32364	8.57825		167.5	11.5967	15.8691	11.9018		167.5	10.8705	11.9377	11.294
	167.6	7.59603	7.63325	8.07507		167.6	12.1056	8.34065	8.48989		167.6	11.5967	15.8691	11.9018		167.6	10.7489	11.8042	11.379
	167.7	7.60492	7.7003	7.97384		167.7	12.1848	8.34916	8.39192		167.7	11.9018	15.8691	11.5967		167.7	10.5954	11.6655	11.439
	167.8	7.60003	7.75298	7.87156		167.8	12.2392	8.34667	8.30231		167.8	11.9018	15.8691	11.5967		167.8	10.4339	11.5426	11.4689
	167.9	7.57726	7.78196	7.77653		167.9	12.2738	8.33291	8.23593		167.9	11.9018	15.8691	11.5967		167.9	10.2897	11.4499	11.4696
	168	7.53834	7.78606	7.69817		168	12.301	8.30874	8.20036		168	11.9018	15.8691	11.5967		168	10.1829	11.3911	11.4475
	168.1	7.49118	7.77184	7.64494		168.1	12.3313	8.2749	8.19483		168.1	11.5967	16.1743	11.5967		168.1	10.1231	11.3605	11.4126
	168.2	7.44702	7.74899	7.62052		168.2	12.3675	8.23254	8.21241		168.2	11.5967	15.8691	11.5967		168.2	10.1067	11.3471	11.3751
	168.3	7.41553	7.72503	7.62055		168.3	12.4044	8.18406	8.24393		168.3	11.9018	16.1743	11.2915		168.3	10.1198	11.3408	11.3428
	168.4	7.40159	7.70315	7.63344		168.4	12.4335	8.13379	8.28098		168.4	11.9018	16.7847	11.2915		168.4	10.1452	11.3353	11.3195
	168.5	7.40369	7.68302	7.64424		168.5	12.4477	8.08754	8.31716		168.5	11.9018	17.0898	11.5967		168.5	10.1691	11.3299	11.3054
	168.6	7.4153	7.66301	7.64142		168.6	12.4443	8.05066	8.34879		168.6	11.5967	17.395	11.5967		168.6	10.1847	11.3288	11.2992
	168.7	7.42815	7.64145	7.62218		168.7	12.4259	8.02586	8.37477		168.7	11.5967	17.7002	11.9018		168.7	10.1913	11.3394	11.2987
	168.8	7.43562	7.61704	7.5942		168.8	12.3982	8.01311	8.39599		168.8	11.5967	18.3105	11.5967		168.8	10.1921	11.3702	11.3019
	168.9	7.43445	7.589	7.57208		168.9	12.3673	8.01121	8.41326		168.9	11.5967	18.9209	11.2915		168.9	10.1908	11.4281	11.3067
	169	7.42532	7.55824	7.57129		169	12.3362	8.01973	8.42579		169	11.5967	19.2261	11.2915		169	10.192	11.5148	11.3105
	169.1	7.41152	7.52839	7.602		169.1	12.3027	8.04032	8.43121		169.1	11.9018	19.8364	11.2915		169.1	10.2009	11.6242	11.3113
	169.2	7.39705	7.50493	7.66535		169.2	12.2594	8.07477	8.42812		169.2	12.207	20.1416	11.5967		169.2	10.223	11.7414	11.3085
	169.3	7.38596	7.49251	7.75251		169.3	12.1983	8.12179	8.41892		169.3	11.9018	19.8364	11.5967		169.3	10.2619	11.8475	11.3039
	169.4	7.38099	7.49102	7.84714		169.4	12.1146	8.17601	8.41003		169.4	11.5967	19.5312	11.5967		169.4	10.3173	11.9271	11.3002
	169.5	7.38268	7.49432	7.93052		169.5	12.01	8.2296	8.40897		169.5	11.5967	18.9209	11.5967		169.5	10.3846	11.9752	11.2976
	169.6	7.38926	7.49265	7.98822		169.6	11.8921	8.2763	8.42009		169.6	11.9018	17.7002	11.2915		169.6	10.4567	11.9971	11.2914
	169.7	7.39741	7.47757	8.01473		169.7	11.7718	8.31368	8.44201		169.7	12.207	17.0898	11.5967		169.7	10.5263	12.0053	11.2727
	169.8	7.40405	7.44658	8.01426		169.8	11.6612	8.34333	8.46911		169.8	11.9018	16.4795	11.5967		169.8	10.5882	12.011	11.232
	169.9	7.40841	7.40457	7.99646		169.9	11.571	8.36867	8.49438		169.9	12.207	15.564	11.9018		169.9	10.6409	12.0186	11.1639
	170	7.41289	7.36073	7.97098		170	11.5074	8.39184	8.51266		170	12.207	14.6484	11.9018		170	10.6863	12.0244	11.0705
	170.1	7.42302	7.3235	7.94278		170.1	11.4697	8.4127	8.52185		170.1	11.9018	13.7329	12.207		170.1	10.7279	12.0191	10.962
	170.2	7.44569	7.29609	7.91106		170.2	11.4521	8.42975	8.52233		170.2	12.207	12.8174	12.207		170.2	10.7688	11.9927	10.8551
	170.3	7.48519	7.27588	7.87122		170.3	11.4462	8.44208	8.51617		170.3	12.207	12.5122	11.9018		170.3	10.8099	11.938	10.7689
	170.4	7.53957	7.25733	7.81845		170.4	11.4461	8.45111	8.50638		170.4	11.9018	12.207	11.9018		170.4	10.8502	11.8531	10.7203
	170.5	7.59931	7.23651	7.7511		170.5	11.4502	8.4607	8.49605		170.5	11.9018	12.207	11.9018		170.5	10.887	11.7419	10.7183
	170.6	7.65043	7.21432	7.67283		170.6	11.4602	8.47593	8.48725		170.6	11.9018	11.9018	11.5967		170.6	10.9168	11.6133	10.7616
	170.7	7.68084	7.19597	7.5924		170.7	11.4777	8.50123	8.48044		170.7	11.9018	11.9018	11.5967		170.7	10.937	11.4793	10.8386
	170.8	7.68621	7.18698	7.52122		170.8	11.5019	8.53868	8.47515		170.8	11.9018	11.9018	11.9018		170.8	10.9459	11.3526	10.9309
	170.9	7.67167	7.18917	7.46974		170.9	11.5296	8.5866	8.47172		170.9	11.9018	11.9018	11.5967		170.9	10.9436	11.2441	11.0191
	171	7.64777	7.19902	7.44417		171	11.5575	8.63903	8.47253		171	12.207	11.5967	11.5967		171	10.9314	11.1602	11.0882
	171.1	7.62358	7.21011	7.44436		171.1	11.5843	8.68691	8.48001		171.1	11.9018	11.9018	12.207		171.1	10.9114	11.1005	11.1311
	171.2	7.60206	7.21748	7.46383		171.2	11.6119	8.72024	8.49326		171.2	11.9018	11.9018	12.207		171.2	10.8852	11.0578	11.1481
	171.3	7.57966	7.22145	7.49155		171.3	11.6435	8.73102	8.50537		171.3	11.9018	11.9018	12.207		171.3	10.8546	11.0218	11.1442
	171.4	7.55025	7.227	7.51569		171.4	11.6822	8.71552	8.50558		171.4	11.9018	11.9018	12.207		171.4	10.821	10.983	11.1257
	171.5	7.50987	7.24029	7.52769		171.5	11.728	8.6751	8.48649		171.5	11.9018	12.207	11.9018		171.5	10.7873	10.9371	11.0979
	171.6	7.46012	7.26476	7.52531		171.6	11.7778	8.61585	8.45047		171.6	11.9018	12.5122	11.9018		171.6	10.758	10.8857	11.0635
	171.7	7.40759	7.29944	7.51324		171.7	11.8271	8.54754	8.41042		171.7	11.9018	12.8174	11.5967		171.7	10.7378	10.8338	11.0237
	171.8	7.3603	7.33915	7.50065		171.8	11.8713	8.48158	8.38367		171.8	11.9018	12.8174	11.2915		171.8	10.7306	10.7859	10.9792
	171.9	7.32336	7.37684	7.49669		171.9	11.9075	8.42944	8.3818		171.9	11.9018	12.5122	11.2915		171.9	10.738	10.7427	10.9326
	172	7.29729	7.40513	7.50624		172	11.9353	8.40067	8.40457		172	12.207	12.5122	11.5967		172	10.7586	10.7011	10.8888
	172.1	7.27984	7.41782	7.52807		172.1	11.9576	8.40071	8.4403		172.1	12.207	12.5122	11.5967		172.1	10.7888	10.6576	10.8528
	172.2	7.2701	7.41226	7.5568		172.2	11.9806	8.42985	8.47256		172.2	12.207	12.5122	11.9018		172.2	10.8239	10.612	10.8261
	172.3	7.27111	7.3913	7.58679		172.3	12.0135	8.48311	8.48817		172.3	12.207	12.5122	11.9018		172.3	10.86	10.5697	10.8067
	172.4	7.28898	7.36411	7.61543		172.4	12.0647	8.5521	8.48192		172.4	12.207	12.5122	11.9018		172.4	10.8933	10.5389	10.791
	172.5	7.32877	7.34453	7.64401		172.5	12.1383	8.62749	8.45664		172.5	12.207	12.207	11.9018		172.5	10.92	10.5252	10.7777
	172.6	7.39058	7.34543	7.67575		172.6	12.2303	8.70122	8.41966		172.6	12.5122	12.207	11.9018		172.6	10.935	10.5279	10.7696
	172.7	7.46856	7.37288	7.7131		172.7	12.3288	8.76744	8.37942		172.7	12.5122	12.207	11.9018		172.7	10.9335	10.5393	10.7712
	172.8	7.55368	7.42204	7.75528		172.8	12.4189	8.82219	8.34343		172.8	12.5122	11.9018	12.207		172.8	10.9142	10.549	10.7846
	172.9	7.63702	7.47741	7.79759		172.9	12.4886	8.8619	8.3178		172.9	12.5122	12.207	11.9018		172.9	10.8828	10.55	10.8065
	173	7.71136	7.51814	7.83308		173	12.5336	8.88278	8.30722		173	12.207	11.9018	11.9018		173	10.8512	10.5428	10.8282
	173.1	7.77147	7.52613	7.85575		173.1	12.5575	8.88178	8.31438		173.1	12.207	11.9018	11.9018		173.1	10.8324	10.5349	10.8386
	173.2	7.81353	7.49331	7.86271		173.2	12.5672	8.85987	8.33913		173.2	12.207	11.5967	11.9018		173.2	10.8334	10.5363	10.8287
	173.3	7.83627	7.42506	7.85578		173.3	12.5683	8.82414	8.37834		173.3	11.9018	11.9018	11.9018		173.3	10.8515	10.5518	10.7944
	173.4	7.84213	7.33784	7.84051		173.4	12.5639	8.78713	8.42655		173.4	11.9018	11.9018	11.9018		173.4	10.8761	10.5756	10.7375
	173.5	7.83678	7.25252	7.82337		173.5	12.5545	8.76203	8.47706		173.5	11.9018	11.9018	11.9018		173.5	10.8941	10.5921	10.6646
	173.6	7.82724	7.18704	7.80912		173.6	12.5402	8.75642	8.52322		173.6	11.9018	11.9018	11.5967		173.6	10.8962	10.5824	10.5845
	173.7	7.8185	7.15151	7.79948		173.7	12.5209	8.76897	8.55845		173.7	11.9018	11.9018	11.5967		173.7	10.8796	10.535	10.5064
	173.8	7.81139	7.14693	7.79396		173.8	12.496	8.79048	8.5763		173.8	11.9018	11.9018	11.9018		173.8	10.8476	10.4546	10.4387
	173.9	7.80393	7.16683	7.79261		173.9	12.4641	8.80797	8.57128		173.9	11.9018	12.207	11.9018		173.9	10.808	10.3632	10.3896
	174	7.79432	7.20073	7.7979		174	12.4245	8.80978	8.54188		174	12.207	11.9018	11.9018		174	10.7696	10.2938	10.366
	174.1	7.7836	7.23786	7.81413		174.1	12.3779	8.78969	8.49289		174.1	12.207	11.9018	11.5967		174.1	10.739	10.2793	10.3735
	174.2	7.77566	7.27018	7.84513		174.2	12.3274	8.74761	8.4352		174.2	12.5122	11.2915	11.5967		174.2	10.7187	10.3426	10.4158
	174.3	7.77529	7.29402	7.89119		174.3	12.2775	8.689	8.38165		174.3	12.8174	11.5967	11.5967		174.3	10.7069	10.4901	10.4913
	174.4	7.78533	7.30931	7.948		174.4	12.2323	8.62144	8.34192		174.4	12.8174	11.5967	11.5967		174.4	10.6992	10.7114	10.5922
	174.5	7.80534	7.31843	8.00704		174.5	12.1939	8.55172	8.31954		174.5	12.5122	11.9018	12.207		174.5	10.6914	10.9818	10.7035
	174.6	7.83124	7.32453	8.05877		174.6	12.1618	8.48462	8.31226		174.6	12.207	11.9018	13.1226		174.6	10.6833	11.2689	10.8062
	174.7	7.85653	7.33024	8.09629		174.7	12.132	8.42433	8.31505		174.7	11.5967	11.9018	14.0381		174.7	10.681	11.5397	10.8821
	174.8	7.87417	7.33735	8.1188		174.8	12.0969	8.37542	8.32302		174.8	11.2915	11.5967	14.9536		174.8	10.6947	11.7676	10.9189
	174.9	7.87855	7.34577	8.1325		174.9	12.0453	8.34306	8.3323		174.9	11.2915	11.5967	15.2588		174.9	10.7339	11.9374	10.9122
	175	7.86668	7.35347	8.14725		175	11.9632	8.33171	8.33917		175	11.5967	11.5967	15.564		175	10.8014	12.0455	10.8662
	175.1	7.83895	7.35696	8.17038		175.1	11.836	8.34417	8.34008		175.1	11.9018	11.5967	15.8691		175.1	10.8905	12.0965	10.7914
	175.2	7.79877	7.35318	8.20084		175.2	11.6513	8.38088	8.33209		175.2	12.207	11.9018	16.1743		175.2	10.987	12.0974	10.7019
	175.3	7.75118	7.34134	8.22821		175.3	11.404	8.44016	8.31474		175.3	11.9018	12.207	16.1743		175.3	11.0755	12.0544	10.611
	175.4	7.70111	7.32482	8.23763		175.4	11.1011	8.5175	8.29046		175.4	11.9018	11.9018	16.4795		175.4	11.1442	11.9718	10.5278
	175.5	7.65112	7.30993	8.21802		175.5	10.7629	8.60656	8.26334		175.5	11.9018	11.5967	16.1743		175.5	11.1882	11.8537	10.4559
	175.6	7.6008	7.30358	8.16785		175.6	10.4188	8.70057	8.23769		175.6	11.9018	11.5967	15.8691		175.6	11.2094	11.7071	10.3962
	175.7	7.54875	7.31058	8.09484		175.7	10.0984	8.79417	8.21715		175.7	11.9018	11.5967	15.8691		175.7	11.2144	11.5432	10.3506
	175.8	7.49546	7.33204	8.01151		175.8	9.82253	8.88401	8.2047		175.8	12.207	11.2915	16.1743		175.8	11.2108	11.3765	10.3245
	175.9	7.44548	7.36627	7.92984		175.9	9.59851	8.96754	8.2033		175.9	12.5122	11.9018	16.1743		175.9	11.2048	11.2215	10.3241
	176	7.40701	7.41031	7.85907		176	9.42408	9.04149	8.21529		176	12.5122	11.9018	16.1743		176	11.199	11.0883	10.3509
	176.1	7.38873	7.46166	7.80563		176.1	9.2931	9.10159	8.24196		176.1	12.207	11.9018	15.8691		176.1	11.1931	10.9796	10.398
	176.2	7.39532	7.51841	7.77282		176.2	9.20104	9.14463	8.28296		176.2	11.5967	12.207	15.564		176.2	11.1848	10.891	10.4508
	176.3	7.42465	7.57835	7.76037		176.3	9.14509	9.17102	8.33567		176.3	11.9018	12.207	15.8691		176.3	11.1729	10.8141	10.4933
	176.4	7.46775	7.63759	7.76312		176.4	9.121	9.18566	8.39475		176.4	11.9018	12.207	15.8691		176.4	11.1584	10.7407	10.5151
	176.5	7.51204	7.68978	7.77212		176.5	9.12068	9.19587	8.45262		176.5	11.5967	11.9018	16.1743		176.5	11.1448	10.6671	10.5147
	176.6	7.54564	7.72726	7.77809		176.6	9.13254	9.20827	8.50206		176.6	11.9018	11.9018	16.1743		176.6	11.1352	10.5936	10.499
	176.7	7.56087	7.74373	7.77464		176.7	9.14567	9.22575	8.53977		176.7	12.207	12.207	16.1743		176.7	11.1288	10.5236	10.4776
	176.8	7.55473	7.73657	7.76003		176.8	9.15427	9.24713	8.56868		176.8	12.207	12.207	16.1743		176.8	11.1196	10.4593	10.4576
	176.9	7.52858	7.70729	7.73616		176.9	9.1586	9.26876	8.5972		176.9	12.5122	12.8174	16.1743		176.9	11.0989	10.4005	10.441
	177	7.48707	7.65986	7.70649		177	9.16201	9.2867	8.63555		177	12.5122	13.4277	16.1743		177	11.0605	10.3439	10.4253
	177.1	7.43709	7.59844	7.67529		177.1	9.16676	9.29798	8.69087		177.1	12.207	14.3433	16.4795		177.1	11.0057	10.2856	10.4075
	177.2	7.38648	7.5269	7.64792		177.2	9.172	9.29935	8.76388		177.2	12.5122	14.9536	16.4795		177.2	10.9433	10.2239	10.3866
	177.3	7.34253	7.45008	7.63077		177.3	9.17516	9.28675	8.84768		177.3	12.207	15.2588	16.4795		177.3	10.8867	10.1605	10.365
	177.4	7.31045	7.37451	7.62978		177.4	9.17453	9.25612	8.93008		177.4	12.207	15.2588	16.4795		177.4	10.8483	10.0993	10.347
	177.5	7.29257	7.30678	7.64823		177.5	9.1704	9.20657	8.99789		177.5	12.207	14.9536	16.7847		177.5	10.8348	10.0428	10.3358
	177.6	7.28796	7.24991	7.68458		177.6	9.16467	9.14279	9.04127		177.6	12.207	14.9536	16.4795		177.6	10.8451	9.98935	10.3315
	177.7	7.2935	7.20179	7.73223		177.7	9.15886	9.07332	9.05648		177.7	12.207	14.9536	16.4795		177.7	10.8719	9.93427	10.3314
	177.8	7.3055	7.15748	7.78216		177.8	9.15308	9.00654	9.04602		177.8	12.207	14.9536	16.7847		177.8	10.9061	9.87367	10.3297
	177.9	7.32195	7.11464	7.82608		177.9	9.14651	8.94644	9.01736		177.9	12.207	15.2588	16.7847		177.9	10.9403	9.80835	10.3216
	178	7.34277	7.07735	7.85939		178	9.13768	8.89195	8.98121		178	12.207	15.2588	17.0898		178	10.9725	9.74569	10.3045
	178.1	7.36928	7.05366	7.88238		178.1	9.12583	8.84052	8.94844		178.1	12.207	15.564	17.395		178.1	11.0054	9.69675	10.2782
	178.2	7.40205	7.04926	7.89853		178.2	9.11147	8.79231	8.92757		178.2	12.5122	15.8691	17.395		178.2	11.0449	9.67119	10.2452
	178.3	7.43976	7.06146	7.91055		178.3	9.09687	8.75119	8.92292		178.3	12.5122	16.1743	17.395		178.3	11.0957	9.67237	10.2088
	178.4	7.47977	7.07921	7.91816		178.4	9.08521	8.72377	8.93363		178.4	12.5122	16.7847	17.0898		178.4	11.1594	9.69613	10.1731
	178.5	7.52018	7.0893	7.91793		178.5	9.07984	8.71684	8.95462		178.5	12.5122	17.7002	16.4795		178.5	11.2323	9.73315	10.1425
	178.6	7.56158	7.0841	7.9058		178.6	9.08369	8.73537	8.97848		178.6	12.8174	18.3105	15.8691		178.6	11.3072	9.77367	10.1213
	178.7	7.6067	7.06532	7.8813		178.7	9.09878	8.78182	8.99839		178.7	12.8174	19.2261	14.6484		178.7	11.3762	9.81148	10.1116
	178.8	7.65743	7.0412	7.84839		178.8	9.12609	8.85504	9.01076		178.8	12.8174	19.8364	14.0381		178.8	11.4336	9.84559	10.1101
	178.9	7.71176	7.02078	7.81422		178.9	9.16515	8.94901	9.01721		178.9	12.8174	19.8364	13.4277		178.9	11.4769	9.878	10.1078
	179	7.76314	7.00843	7.78607		179	9.21345	9.05272	9.02487		179	12.5122	19.8364	12.8174		179	11.5059	9.91013	10.0931
	179.1	7.80292	7.0031	7.76908		179.1	9.26645	9.15253	9.04491		179.1	12.207	18.9209	12.5122		179.1	11.5203	9.94003	10.0588
	179.2	7.82501	7.00082	7.76529		179.2	9.31784	9.23674	9.08804		179.2	12.207	18.3105	13.1226		179.2	11.5185	9.96296	10.0074
	179.3	7.82942	6.99795	7.77467		179.3	9.36074	9.30057	9.15909		179.3	11.9018	17.7002	13.7329		179.3	11.4986	9.97456	9.94957
	179.4	7.82257	6.99362	7.79558		179.4	9.38924	9.3479	9.25281		179.4	11.5967	17.0898	14.3433		179.4	11.4591	9.97525	9.8973
	179.5	7.81412	6.99081	7.82499		179.5	9.39956	9.38747	9.35422		179.5	11.5967	16.7847	14.6484		179.5	11.4	9.97219	9.85722
	179.6	7.81166	6.99566	7.85844		179.6	9.39069	9.42598	9.44395		179.6	11.5967	16.4795	14.6484		179.6	11.3243	9.97706	9.82903
	179.7	7.81601	7.01551	7.88954		179.7	9.36472	9.46186	9.50649		179.7	11.9018	16.4795	14.9536		179.7	11.2376	10.0004	9.81116
	179.8	7.82078	7.05588	7.9102		179.8	9.32638	9.48456	9.53547		179.8	11.9018	16.4795	15.2588		179.8	11.1479	10.0453	9.80735
	179.9	7.81665	7.11707	7.91168		179.9	9.28254	9.48018	9.53466		179.9	11.5967	16.1743	15.2588		179.9	11.0634	10.1038	9.82803
	180	7.79778	7.19187	7.88721		180	9.23987	9.43959	9.51361		180	11.2915	15.564	15.564		180	10.9904	10.1606	9.88468
	180.1	7.76545	7.26655	7.83507		180.1	9.20297	9.36385	9.48193		180.1	11.5967	15.2588	15.8691		180.1	10.9309	10.2004	9.9816
	180.2	7.72698	7.32499	7.7615		180.2	9.17279	9.26434	9.44561		180.2	11.9018	14.9536	16.1743		180.2	10.8841	10.216	10.1108
	180.3	7.69087	7.35498	7.67977		180.3	9.14694	9.1578	9.40628		180.3	11.9018	14.9536	17.0898		180.3	10.8469	10.2118	10.2546
	180.4	7.66271	7.35422	7.60594		180.4	9.12157	9.06062	9.36295		180.4	12.207	14.9536	18.0054		180.4	10.8155	10.1999	10.3934
	180.5	7.64328	7.33089	7.55278		180.5	9.09312	8.98391	9.31396		180.5	12.207	15.2588	18.6157		180.5	10.7843	10.1932	10.5134
	180.6	7.62941	7.29959	7.52506		180.6	9.06042	8.93232	9.25828		180.6	12.207	15.2588	19.5312		180.6	10.746	10.1992	10.6115
	180.7	7.61602	7.2739	7.51898		180.7	9.02489	8.90485	9.19615		180.7	12.207	15.564	20.1416		180.7	10.6932	10.2188	10.6929
	180.8	7.5978	7.26102	7.52631		180.8	8.99012	8.8962	9.12959		180.8	12.207	15.8691	20.752		180.8	10.624	10.2472	10.7662
	180.9	7.57006	7.26197	7.53862		180.9	8.96034	8.89835	9.06249		180.9	12.5122	15.8691	21.0571		180.9	10.5456	10.2777	10.8371
	181	7.53077	7.27581	7.54985		181	8.93887	8.90127	9.00006		181	12.207	15.8691	21.0571		181	10.4748	10.3042	10.9044
	181.1	7.48184	7.30381	7.55542		181.1	8.92724	8.89418	8.94706		181.1	12.207	16.1743	20.752		181.1	10.4309	10.323	10.9604
	181.2	7.43018	7.34995	7.55012		181.2	8.92477	8.86805	8.90654		181.2	12.207	15.564	20.4468		181.2	10.4264	10.334	10.996
	181.3	7.38749	7.41769	7.52751		181.3	8.92962	8.81897	8.87818		181.3	11.9018	15.564	19.8364		181.3	10.4603	10.3406	11.0064
	181.4	7.36699	7.50546	7.48138		181.4	8.94021	8.75124	8.85909		181.4	11.9018	15.8691	19.2261		181.4	10.5198	10.3478	10.9952
	181.5	7.37913	7.60521	7.40917		181.5	8.95551	8.67694	8.84479		181.5	11.9018	15.8691	19.2261		181.5	10.5865	10.3584	10.9725
	181.6	7.42651	7.70551	7.31445		181.6	8.97392	8.61258	8.83062		181.6	11.9018	15.8691	19.2261		181.6	10.6436	10.3698	10.9495
	181.7	7.50268	7.7957	7.20814		181.7	8.99276	8.57244	8.81316		181.7	11.5967	15.564	19.5312		181.7	10.6819	10.3723	10.9308
	181.8	7.59405	7.87015	7.10674		181.8	9.00872	8.56257	8.79144		181.8	11.9018	15.564	19.8364		181.8	10.7	10.3534	10.911
	181.9	7.68632	7.92812	7.02838		181.9	9.01928	8.57816	8.76711		181.9	11.9018	15.8691	20.1416		181.9	10.702	10.3031	10.8766
	182	7.76954	7.9706	6.98702		182	9.02441	8.60669	8.74452		182	11.9018	16.1743	20.1416		182	10.6942	10.2206	10.8148
	182.1	7.83995	7.99603	6.9883		182.1	9.02659	8.63446	8.72876		182.1	11.9018	16.1743	19.8364		182.1	10.6829	10.1159	10.7219
	182.2	7.8972	7.99957	7.02817		182.2	9.02864	8.65306	8.72353		182.2	11.9018	15.8691	19.8364		182.2	10.6727	10.0049	10.6086
	182.3	7.94041	7.97492	7.09579		182.3	9.03119	8.66197	8.72914		182.3	11.5967	15.8691	20.4468		182.3	10.6677	9.9042	10.4976
	182.4	7.9662	7.91942	7.17798		182.4	9.03104	8.66564	8.74224		182.4	11.9018	15.8691	21.9727		182.4	10.6707	9.82467	10.4157
	182.5	7.97013	7.83762	7.26411		182.5	9.02255	8.66873	8.75745		182.5	11.9018	15.8691	23.1934		182.5	10.682	9.77046	10.3835
	182.6	7.94965	7.74144	7.34776		182.6	9.00122	8.67181	8.77045		182.6	11.9018	15.8691	24.1089		182.6	10.6978	9.73945	10.408
	182.7	7.90674	7.64565	7.42568		182.7	8.9679	8.67066	8.77952		182.7	12.207	15.564	25.0244		182.7	10.7102	9.72519	10.4822
	182.8	7.8481	7.56158	7.49594		182.8	8.92998	8.66019	8.78495		182.8	11.9018	14.9536	25.0244		182.8	10.7098	9.7189	10.5904
	182.9	7.78244	7.49248	7.55591		182.9	8.89822	8.63889	8.78674		182.9	11.9018	14.3433	25.0244		182.9	10.6901	9.71142	10.7145
	183	7.71698	7.43419	7.60223		183	8.8815	8.61154	8.78286		183	11.9018	14.6484	24.7192		183	10.6505	9.69555	10.8379
	183.1	7.65484	7.37993	7.63181		183.1	8.88273	8.58632	8.7699		183.1	11.5967	14.9536	24.7192		183.1	10.5974	9.668	10.9443
	183.2	7.59538	7.32617	7.64355		183.2	8.898	8.56975	8.74524		183.2	11.9018	15.564	25.0244		183.2	10.5422	9.63039	11.0191
	183.3	7.53741	7.27553	7.63964		183.3	8.91897	8.56271	8.70991		183.3	11.9018	15.8691	25.3296		183.3	10.4972	9.58819	11.0523
	183.4	7.48255	7.23541	7.62582		183.4	8.93756	8.56052	8.66822		183.4	11.5967	16.1743	25.3296		183.4	10.4723	9.54891	11.0437
	183.5	7.43612	7.213	7.60968		183.5	8.95013	8.55749	8.62635		183.5	11.5967	16.4795	25.3296		183.5	10.4733	9.51963	11.0056
	183.6	7.40399	7.21059	7.59784		183.6	8.95868	8.55171	8.58937		183.6	11.5967	16.1743	24.7192		183.6	10.5001	9.50572	10.9588
	183.7	7.38761	7.22394	7.59367		183.7	8.96866	8.54721	8.56008		183.7	11.5967	16.1743	24.7192		183.7	10.5468	9.51119	10.9237
	183.8	7.38085	7.24341	7.59602		183.8	8.98361	8.55148	8.53954		183.8	11.5967	15.564	24.7192		183.8	10.6026	9.53936	10.9118
	183.9	7.37235	7.25814	7.60102		183.9	9.00078	8.57156	8.52892		183.9	11.5967	15.564	24.7192		183.9	10.6541	9.59282	10.9224
	184	7.35156	7.25937	7.60395		184	9.01067	8.60967	8.53021		184	11.5967	15.8691	25.0244		184	10.6902	9.67214	10.9442
	184.1	7.31432	7.24288	7.60094		184.1	9.00194	8.66261	8.54457		184.1	11.9018	16.1743	25.0244		184.1	10.7067	9.77361	10.9615
	184.2	7.2654	7.21001	7.59042		184.2	8.9688	8.72348	8.56925		184.2	11.9018	16.4795	25.0244		184.2	10.7075	9.88794	10.9598
	184.3	7.21516	7.1677	7.57281		184.3	8.91626	8.78417	8.59587		184.3	11.9018	16.7847	24.7192		184.3	10.7019	10.0009	10.9302
	184.4	7.17431	7.12607	7.54965		184.4	8.85902	8.83749	8.61192		184.4	12.207	17.7002	24.4141		184.4	10.6988	10.0967	10.8714
	184.5	7.14987	7.09413	7.52243		184.5	8.81543	8.87829	8.60604		184.5	12.207	18.6157	24.7192		184.5	10.7019	10.1619	10.7892
	184.6	7.1449	7.0748	7.49142		184.6	8.79962	8.90396	8.57419		184.6	11.9018	18.9209	24.7192		184.6	10.7088	10.19	10.6954
	184.7	7.16025	7.06292	7.45577		184.7	8.81535	8.91564	8.52251		184.7	11.5967	18.6157	25.0244		184.7	10.714	10.1817	10.6042
	184.8	7.19713	7.04905	7.41506		184.8	8.85533	8.9182	8.46457		184.8	11.5967	18.0054	25.0244		184.8	10.713	10.1431	10.5281
	184.9	7.25633	7.0265	7.37196		184.9	8.90515	8.91923	8.4152		184.9	11.5967	17.395	24.7192		184.9	10.7037	10.0831	10.474
	185	7.3353	6.99671	7.332		185	8.95027	8.92486	8.38386		185	11.5967	17.7002	24.4141		185	10.686	10.0102	10.4425
	185.1	7.42499	6.96954	7.30125		185.1	8.98141	8.9357	8.37202		185.1	11.5967	18.3105	23.4985		185.1	10.659	9.93376	10.4278
	185.2	7.50973	6.95736	7.28265		185.2	8.9973	8.9458	8.37526		185.2	11.2915	18.6157	23.4985		185.2	10.6212	9.86487	10.4212
	185.3	7.57139	6.9677	7.27425		185.3	9.00419	8.94582	8.38778		185.3	11.5967	18.9209	23.4985		185.3	10.5705	9.81816	10.4146
	185.4	7.59716	6.99998	7.27135		185.4	9.01236	8.92886	8.40588		185.4	11.5967	19.2261	23.4985		185.4	10.5078	9.80916	10.4034
	185.5	7.58587	7.04681	7.2696		185.5	9.03218	8.89455	8.42807		185.5	11.5967	19.2261	23.4985		185.5	10.4382	9.84898	10.3885
	185.6	7.54896	7.09853	7.26737		185.6	9.06965	8.84826	8.45318		185.6	11.5967	19.8364	23.4985		185.6	10.3712	9.93789	10.376
	185.7	7.50538	7.14717	7.26556		185.7	9.12412	8.79786	8.47882		185.7	11.5967	20.1416	23.8037		185.7	10.3166	10.0615	10.3765
	185.8	7.47299	7.18732	7.2655		185.8	9.18965	8.74963	8.50179		185.8	11.5967	20.1416	24.1089		185.8	10.2817	10.1925	10.4022
	185.9	7.46115	7.21582	7.26842		185.9	9.25849	8.70754	8.51973		185.9	11.5967	20.1416	23.8037		185.9	10.268	10.2988	10.4645
	186	7.46893	7.23215	7.27658		186	9.32486	8.67417	8.5321		186	11.5967	20.4468	23.4985		186	10.2708	10.3553	10.5703
	186.1	7.48778	7.23796	7.29451		186.1	9.38577	8.65132	8.54025		186.1	11.9018	20.1416	23.4985		186.1	10.2811	10.3547	10.7182
	186.2	7.50777	7.23685	7.32849		186.2	9.43932	8.63914	8.54684		186.2	11.9018	20.1416	23.1934		186.2	10.289	10.3111	10.8969
	186.3	7.52375	7.23291	7.38387		186.3	9.482	8.63521	8.55482		186.3	11.9018	20.1416	23.4985		186.3	10.2868	10.2548	11.0855
	186.4	7.5376	7.22931	7.46086		186.4	9.50853	8.6341	8.56657		186.4	11.9018	19.5312	23.4985		186.4	10.2721	10.2202	11.259
	186.5	7.55707	7.22806	7.55205		186.5	9.51386	8.62947	8.58293		186.5	12.207	19.2261	23.8037		186.5	10.2483	10.2338	11.3953
	186.6	7.59032	7.22987	7.6436		186.6	9.49631	8.61689	8.60216		186.6	12.207	18.9209	23.8037		186.6	10.2239	10.3066	11.4806
	186.7	7.64022	7.23472	7.71968		186.7	9.45817	8.59562	8.61987		186.7	12.207	18.6157	24.4141		186.7	10.2084	10.4334	11.5123
	186.8	7.7021	7.24171	7.76838		186.8	9.40492	8.56879	8.63047		186.8	12.207	18.6157	24.1089		186.8	10.2082	10.5985	11.4969
	186.9	7.76545	7.2491	7.78562		186.9	9.34326	8.54185	8.6299		186.9	12.207	18.9209	24.1089		186.9	10.2231	10.7821	11.4457
	187	7.819	7.25502	7.7765		187	9.28007	8.52026	8.61755		187	11.9018	19.2261	24.7192		187	10.2466	10.9655	11.3708
	187.1	7.85626	7.25813	7.75239		187.1	9.22113	8.50753	8.59599		187.1	11.5967	19.8364	25.3296		187.1	10.2691	11.1338	11.2823
	187.2	7.8786	7.25814	7.72731		187.2	9.17108	8.50343	8.56867		187.2	11.5967	20.1416	25.9399		187.2	10.2828	11.2782	11.1876
	187.3	7.89343	7.25501	7.71361		187.3	9.13241	8.50417	8.53741		187.3	11.9018	20.1416	25.9399		187.3	10.2848	11.3962	11.0921
	187.4	7.90911	7.2476	7.71905		187.4	9.10503	8.50339	8.50183		187.4	11.9018	20.1416	25.6348		187.4	10.2779	11.4904	11.0005
	187.5	7.92919	7.23363	7.7455		187.5	9.08731	8.49386	8.46101		187.5	11.9018	19.8364	25.6348		187.5	10.2675	11.5659	10.9178
	187.6	7.95019	7.21075	7.78894		187.6	9.07702	8.46975	8.41551		187.6	11.9018	19.8364	25.3296		187.6	10.2578	11.6264	10.8499
	187.7	7.96439	7.17936	7.84043		187.7	9.07363	8.42853	8.36852		187.7	11.9018	19.8364	25.0244		187.7	10.2499	11.6737	10.8031
	187.8	7.96614	7.14383	7.88971		187.8	9.07861	8.37255	8.32437		187.8	11.5967	19.5312	24.7192		187.8	10.2424	11.7088	10.7834
	187.9	7.9554	7.11083	7.92881		187.9	9.09411	8.30936	8.28628		187.9	11.5967	19.2261	24.4141		187.9	10.236	11.7341	10.7944
	188	7.93761	7.08696	7.95469		188	9.12003	8.24999	8.25431		188	11.5967	19.2261	24.4141		188	10.2344	11.7527	10.8363
	188.1	7.9188	7.07572	7.96986		188.1	9.15225	8.20527	8.22574		188.1	11.9018	18.9209	24.4141		188.1	10.2437	11.7673	10.9039
	188.2	7.90193	7.07666	7.97961		188.2	9.18321	8.18155	8.19709		188.2	11.9018	19.2261	24.7192		188.2	10.2688	11.7781	10.987
	188.3	7.88594	7.08682	7.98825		188.3	9.20527	8.17882	8.16697		188.3	11.9018	19.5312	24.7192		188.3	10.3102	11.7828	11.0726
	188.4	7.86811	7.1024	7.99706		188.4	9.21396	8.19205	8.13786		188.4	11.5967	19.2261	24.7192		188.4	10.3634	11.7776	11.1489
	188.5	7.84661	7.12057	8.00397		188.5	9.20956	8.21497	8.11519		188.5	11.5967	19.5312	24.7192		188.5	10.4216	11.7584	11.2092
	188.6	7.82155	7.14004	8.00498		188.6	9.19568	8.24307	8.10377		188.6	11.2915	19.5312	24.4141		188.6	10.4779	11.7229	11.2534
	188.7	7.79414	7.16024	7.99605		188.7	9.17624	8.27424	8.10456		188.7	11.2915	19.5312	24.1089		188.7	10.5267	11.6706	11.2872
	188.8	7.76554	7.18075	7.9742		188.8	9.15222	8.30673	8.11318		188.8	11.5967	19.5312	24.1089		188.8	10.5635	11.6019	11.3198
	188.9	7.7369	7.20113	7.93909		188.9	9.12143	8.33693	8.12209		188.9	11.5967	19.5312	24.1089		188.9	10.5846	11.5183	11.3606
	189	7.70963	7.22116	7.89372		189	9.07965	8.35903	8.12573		189	11.5967	19.5312	24.1089		189	10.5878	11.4217	11.4155
	189.1	7.68587	7.24092	7.84521		189.1	9.02435	8.36734	8.12401		189.1	11.5967	19.8364	24.1089		189.1	10.5738	11.3159	11.4848
	189.2	7.66846	7.26028	7.80273		189.2	8.95768	8.3599	8.12218		189.2	11.5967	19.8364	24.1089		189.2	10.547	11.2075	11.5614
	189.3	7.65989	7.27846	7.77481		189.3	8.88775	8.33982	8.12796		189.3	11.5967	19.8364	24.1089		189.3	10.5148	11.1055	11.6331
	189.4	7.66137	7.29414	7.76581		189.4	8.8261	8.31425	8.14686		189.4	11.9018	20.1416	23.8037		189.4	10.4847	11.0184	11.6875
	189.5	7.67206	7.30618	7.7742		189.5	8.78346	8.29142	8.17933		189.5	11.9018	20.1416	23.8037		189.5	10.461	10.9523	11.7165
	189.6	7.68853	7.31412	7.79383		189.6	8.76612	8.2775	8.22162		189.6	12.207	19.8364	23.4985		189.6	10.4433	10.9097	11.7189
	189.7	7.7051	7.3183	7.81725		189.7	8.77432	8.27524	8.26843		189.7	12.207	20.1416	23.4985		189.7	10.4275	10.8899	11.6984
	189.8	7.71526	7.31929	7.83917		189.8	8.80442	8.28384	8.31596		189.8	12.207	20.4468	22.8882		189.8	10.4083	10.8896	11.6595
	189.9	7.71457	7.31707	7.85732		189.9	8.85133	8.29935	8.36305		189.9	12.207	20.4468	22.2778		189.9	10.3816	10.9033	11.6053
	190	7.70217	7.31072	7.87079		190	8.90986	8.31554	8.40964		190	12.207	20.752	21.6675		190	10.3459	10.9248	11.5361
	190.1	7.68061	7.29904	7.87784		190.1	8.97511	8.32592	8.4547		190.1	12.207	20.752	21.0571		190.1	10.3024	10.9484	11.4517
	190.2	7.65346	7.28115	7.8749		190.2	9.0415	8.32631	8.49456		190.2	12.207	20.4468	20.4468		190.2	10.2548	10.9711	11.352
	190.3	7.62277	7.25757	7.85738		190.3	9.1027	8.31707	8.52429		190.3	12.5122	20.4468	19.2261		190.3	10.2093	10.9929	11.2382
	190.4	7.58878	7.2303	7.82208		190.4	9.15231	8.30319	8.54		190.4	12.207	20.1416	18.6157		190.4	10.1731	11.0153	11.1131
	190.5	7.5518	7.20117	7.76861		190.5	9.18465	8.29199	8.5414		190.5	12.207	20.1416	17.395		190.5	10.1531	11.0392	10.9807
	190.6	7.51462	7.17045	7.69968		190.6	9.19529	8.29032	8.53165		190.6	12.207	20.1416	16.7847		190.6	10.1535	11.0632	10.8462
	190.7	7.48344	7.1363	7.6211		190.7	9.18091	8.30183	8.51597		190.7	12.207	20.1416	16.4795		190.7	10.1747	11.0827	10.7149
	190.8	7.4656	7.09718	7.54052		190.8	9.13984	8.32568	8.49972		190.8	12.207	20.1416	16.1743		190.8	10.2139	11.0915	10.5916
	190.9	7.46644	7.05525	7.46634		190.9	9.07388	8.3563	8.48669		190.9	12.207	20.4468	15.8691		190.9	10.2669	11.0843	10.4813
	191	7.48637	7.01785	7.40663		191	8.98999	8.38485	8.47859		191	12.207	20.4468	16.1743		191	10.3299	11.0604	10.3889
	191.1	7.52062	6.99429	7.36681		191.1	8.90028	8.40205	8.47576		191.1	12.5122	20.752	16.1743		191.1	10.4008	11.0255	10.3176
	191.2	7.56145	6.99062	7.34892		191.2	8.81848	8.40187	8.47811		191.2	12.207	21.0571	15.8691		191.2	10.4782	10.9904	10.2675
	191.3	7.60112	7.00502	7.35128		191.3	8.75517	8.3841	8.48584		191.3	12.207	21.0571	15.8691		191.3	10.5573	10.9666	10.2338
	191.4	7.63361	7.02854	7.37122		191.4	8.71401	8.35398	8.49953		191.4	12.207	21.0571	15.8691		191.4	10.6288	10.961	10.2084
	191.5	7.65554	7.05014	7.40814		191.5	8.69271	8.31969	8.51979		191.5	12.207	21.0571	15.8691		191.5	10.6789	10.9745	10.183
	191.6	7.66547	7.06434	7.46479		191.6	8.68751	8.28826	8.54687		191.6	12.207	21.0571	16.4795		191.6	10.6949	11.0029	10.1534
	191.7	7.66403	7.07422	7.54499		191.7	8.69741	8.26325	8.58091		191.7	12.5122	20.752	16.1743		191.7	10.6713	11.042	10.1213
	191.8	7.6535	7.08957	7.64869		191.8	8.72505	8.24443	8.62072		191.8	12.5122	20.4468	16.1743		191.8	10.613	11.0895	10.0923
	191.9	7.63722	7.12022	7.76929		191.9	8.77391	8.22953	8.66262		191.9	12.5122	20.1416	16.1743		191.9	10.534	11.1435	10.0724
	192	7.61888	7.16942	7.89423		192	8.84423	8.21666	8.69966		192	12.5122	19.8364	16.1743		192	10.453	11.1997	10.0646
	192.1	7.60208	7.23224	8.00963		192.1	8.93138	8.20572	8.72223		192.1	12.207	19.5312	16.1743		192.1	10.387	11.2498	10.0686
	192.2	7.58998	7.29844	8.10499		192.2	9.0268	8.19894	8.72072		192.2	12.207	19.5312	16.7847		192.2	10.3473	11.2841	10.0833
	192.3	7.58474	7.35845	8.17486		192.3	9.12032	8.19963	8.68845		192.3	12.207	19.8364	17.0898		192.3	10.3373	11.2953	10.1079
	192.4	7.5867	7.40785	8.21815		192.4	9.20233	8.21053	8.62408		192.4	12.207	19.8364	18.0054		192.4	10.353	11.2809	10.1433
	192.5	7.59411	7.4485	8.23584		192.5	9.26498	8.23284	8.53347		192.5	12.5122	20.1416	18.9209		192.5	10.3848	11.2431	10.1909
	192.6	7.60372	7.48577	8.22992		192.6	9.30341	8.26551	8.42937		192.6	12.207	20.4468	19.2261		192.6	10.422	11.1858	10.25
	192.7	7.61237	7.5242	8.20403		192.7	9.31794	8.30518	8.32901		192.7	12.207	20.4468	19.8364		192.7	10.4559	11.114	10.3171
	192.8	7.61789	7.56401	8.16397		192.8	9.31504	8.34601	8.24943		192.8	12.207	20.4468	19.8364		192.8	10.4809	11.0321	10.3853
	192.9	7.61875	7.60091	8.11651		192.9	9.30624	8.38026	8.20191		192.9	11.9018	20.4468	19.5312		192.9	10.4948	10.9431	10.4465
	193	7.61388	7.6293	8.06717		193	9.30439	8.40042	8.18794		193	12.207	20.4468	19.5312		193	10.4971	10.8487	10.4947
	193.1	7.60225	7.64613	8.01953		193.1	9.31805	8.40182	8.19965		193.1	12.207	20.752	19.5312		193.1	10.4885	10.7506	10.5297
	193.2	7.583	7.65272	7.97596		193.2	9.34815	8.38568	8.22547		193.2	12.207	21.3623	19.2261		193.2	10.4706	10.6527	10.5561
	193.3	7.55682	7.65467	7.94064		193.3	9.38816	8.35852	8.25657		193.3	12.207	21.3623	18.3105		193.3	10.446	10.5624	10.5808
	193.4	7.52651	7.65905	7.92061		193.4	9.42794	8.32998	8.29175		193.4	12.5122	20.752	18.0054		193.4	10.418	10.4885	10.6079
	193.5	7.49628	7.67239	7.92324		193.5	9.45834	8.30894	8.33639		193.5	12.5122	20.4468	18.3105		193.5	10.3921	10.4372	10.6361
	193.6	7.47071	7.69846	7.95137		193.6	9.47383	8.30031	8.39743		193.6	12.5122	18.9209	18.9209		193.6	10.375	10.4111	10.6592
	193.7	7.4531	7.73661	7.99863		193.7	9.47169	8.30423	8.47735		193.7	12.5122	17.395	19.2261		193.7	10.3727	10.4139	10.6694
	193.8	7.44526	7.78087	8.04936		193.8	9.45003	8.31698	8.5709		193.8	12.5122	16.4795	19.5312		193.8	10.3883	10.4576	10.661
	193.9	7.44853	7.8215	8.08344		193.9	9.40729	8.33366	8.6662		193.9	12.5122	15.564	20.1416		193.9	10.4205	10.5696	10.6345
	194	7.46417	7.84863	8.08386		194	9.34407	8.3504	8.74947		194	12.207	15.2588	20.1416		194	10.4638	10.7886	10.5964
	194.1	7.49284	7.85667	8.0432		194.1	9.2642	8.36551	8.81051		194.1	11.9018	15.2588	20.4468		194.1	10.5105	11.1531	10.5588
	194.2	7.53263	7.84695	7.96609		194.2	9.17506	8.37854	8.84625		194.2	11.9018	15.564	20.1416		194.2	10.552	11.6831	10.5342
	194.3	7.57661	7.82542	7.86648		194.3	9.08542	8.38823	8.86005		194.3	11.9018	15.8691	19.8364		194.3	10.5794	12.3656	10.5307
	194.4	7.6127	7.79846	7.76232		194.4	9.00365	8.39133	8.85829		194.4	11.5967	15.8691	19.2261		194.4	10.5838	13.1525	10.5489
	194.5	7.6265	7.76973	7.67083		194.5	8.93675	8.3836	8.8463		194.5	11.5967	16.1743	18.6157		194.5	10.5589	13.9706	10.5815
	194.6	7.60691	7.74098	7.60464		194.6	8.89032	8.36158	8.82662		194.6	11.9018	16.1743	17.395		194.6	10.5048	14.7416	10.6172
	194.7	7.5508	7.7156	7.57042		194.7	8.86859	8.32494	8.79928		194.7	11.9018	15.8691	16.7847		194.7	10.4313	15.4019	10.645
	194.8	7.46527	7.70063	7.56974		194.8	8.87347	8.27566	8.76457		194.8	12.207	15.564	16.4795		194.8	10.3566	15.9157	10.6587
	194.9	7.36592	7.70505	7.60062		194.9	8.90325	8.21704	8.72558		194.9	12.207	15.2588	15.8691		194.9	10.3	16.2775	10.6574
	195	7.27125	7.73462	7.65852		195	8.95231	8.15389	8.68888		195	12.207	14.9536	15.8691		195	10.2737	16.5051	10.6438
	195.1	7.19722	7.78696	7.73625		195.1	9.01202	8.09375	8.66318		195.1	12.207	14.3433	15.8691		195.1	10.2791	16.6281	10.6201
	195.2	7.15266	7.85058	7.8243		195.2	9.07325	8.0481	8.65666		195.2	12.207	13.4277	15.8691		195.2	10.3087	16.6779	10.5861
	195.3	7.13835	7.90944	7.91219		195.3	9.12847	8.03095	8.67372		195.3	12.5122	12.5122	16.1743		195.3	10.3542	16.6807	10.5404
	195.4	7.14878	7.94978	7.99235		195.4	9.17139	8.05279	8.71351		195.4	12.8174	12.207	16.4795		195.4	10.4104	16.6541	10.4836
	195.5	7.17551	7.96552	8.06285		195.5	9.19621	8.11526	8.77041		195.5	13.7329	11.9018	16.1743		195.5	10.4774	16.6044	10.4202
	195.6	7.21053	7.95786	8.12673		195.6	9.19733	8.20877	8.83576		195.6	14.3433	11.5967	16.1743		195.6	10.5569	16.5232	10.3591
	195.7	7.24747	7.93188	8.18757		195.7	9.17187	8.31584	8.90067		195.7	14.9536	11.9018	15.8691		195.7	10.6488	16.3852	10.3101
	195.8	7.28068	7.8923	8.24474		195.8	9.12296	8.41877	8.95814		195.8	15.564	12.207	15.2588		195.8	10.7497	16.1526	10.282
	195.9	7.30456	7.84268	8.29168		195.9	9.06165	8.50673	9.00402		195.9	15.8691	12.207	15.2588		195.9	10.8536	15.7881	10.2812
	196	7.31431	7.78737	8.31935		196	9.0039	8.57824	9.03682		196	15.8691	11.9018	14.9536		196	10.9536	15.2737	10.3116
	196.1	7.30825	7.7325	8.32139		196.1	8.96481	8.63789	9.05674		196.1	14.9536	12.207	14.9536		196.1	11.0432	14.6249	10.3728
	196.2	7.28979	7.6854	8.2973		196.2	8.95241	8.69057	9.06483		196.2	14.6484	11.9018	15.2588		196.2	11.1176	13.8928	10.4591
	196.3	7.26685	7.65102	8.25217		196.3	8.96482	8.73772	9.06372		196.3	14.0381	12.207	15.564		196.3	11.1743	13.1495	10.5588
	196.4	7.24851	7.62863	8.19356		196.4	8.99317	8.77754	9.0577		196.4	13.1226	12.207	15.564		196.4	11.2143	12.4661	10.6564
	196.5	7.2405	7.61152	8.12858		196.5	9.02727	8.80788	9.05164		196.5	12.8174	12.207	15.8691		196.5	11.2424	11.8918	10.7371
	196.6	7.24211	7.5907	8.06242		196.6	9.0606	8.82846	9.04855		196.6	12.5122	11.9018	15.8691		196.6	11.2651	11.4453	10.7909
	196.7	7.24627	7.55943	7.99789		196.7	9.09161	8.84171	9.04742		196.7	12.5122	11.9018	16.1743		196.7	11.2883	11.1182	10.8151
	196.8	7.24301	7.51609	7.93604		196.8	9.12114	8.85165	9.04384		196.8	12.5122	11.9018	16.1743		196.8	11.314	10.8858	10.8136
	196.9	7.2238	7.46326	7.87706		196.9	9.14942	8.8631	9.034		196.9	12.5122	12.207	15.564		196.9	11.3399	10.7198	10.7943
	197	7.18588	7.40519	7.82252		197	9.17498	8.88078	9.01868		197	12.207	12.207	15.564		197	11.3628	10.5967	10.7656
	197.1	7.13462	7.34603	7.77667		197.1	9.19668	8.90815	9.00414		197.1	12.207	12.207	15.564		197.1	11.3809	10.5014	10.7336
	197.2	7.08229	7.28961	7.74629		197.2	9.21549	8.94576	8.99954		197.2	12.5122	12.207	15.564		197.2	11.3955	10.4271	10.7007
	197.3	7.04351	7.23982	7.73829		197.3	9.23464	8.98949	9.01088		197.3	12.207	12.207	15.8691		197.3	11.4089	10.3718	10.6648
	197.4	7.02941	7.20083	7.75607		197.4	9.25816	9.03093	9.03709		197.4	12.5122	12.207	16.1743		197.4	11.4213	10.3359	10.6212
	197.5	7.04234	7.17587	7.79593		197.5	9.28769	9.06011	9.06946		197.5	12.5122	11.9018	15.8691		197.5	11.4294	10.3198	10.5646
	197.6	7.07556	7.16566	7.84533		197.6	9.32207	9.07067	9.09575		197.6	12.5122	11.9018	15.8691		197.6	11.4284	10.3201	10.4921
	197.7	7.11721	7.16892	7.88574		197.7	9.359	9.06366	9.10583		197.7	12.5122	12.5122	15.8691		197.7	11.4154	10.3294	10.4052
	197.8	7.15631	7.18503	7.899		197.8	9.39618	9.04679	9.09579		197.8	12.207	13.4277	15.8691		197.8	11.3921	10.3379	10.31
	197.9	7.18641	7.21552	7.87603		197.9	9.43212	9.03026	9.06807		197.9	12.207	14.3433	15.8691		197.9	11.3638	10.3378	10.2158
	198	7.20596	7.26386	7.82193		198	9.46479	9.02022	9.02899		198	11.9018	14.9536	16.1743		198	11.3367	10.3277	10.1335
	198.1	7.21599	7.33267	7.75483		198.1	9.49089	9.01655	8.98538		198.1	11.9018	15.564	16.1743		198.1	11.3145	10.3134	10.073
	198.2	7.21753	7.42011	7.69755		198.2	9.50709	9.01472	8.94215		198.2	12.207	15.2588	16.4795		198.2	11.2971	10.3052	10.041
	198.3	7.21053	7.51919	7.66714		198.3	9.51244	9.01025	8.90193		198.3	12.207	14.6484	16.4795		198.3	11.2816	10.313	10.0383
	198.4	7.19491	7.62014	7.66777		198.4	9.50916	9.0016	8.8656		198.4	12.207	14.3433	16.4795		198.4	11.2632	10.3423	10.0587
	198.5	7.17312	7.71425	7.69018		198.5	9.50142	8.98989	8.83364		198.5	12.5122	14.0381	16.4795		198.5	11.2384	10.3933	10.0901
	198.6	7.15178	7.79618	7.71802		198.6	9.49301	8.97655	8.80842		198.6	12.8174	14.0381	16.4795		198.6	11.2056	10.4607	10.1193
	198.7	7.14094	7.86367	7.73567		198.7	9.48567	8.96206	8.79536		198.7	12.5122	14.3433	16.4795		198.7	11.1671	10.5348	10.1371
	198.8	7.1508	7.91461	7.7347		198.8	9.48	8.94696	8.80171		198.8	12.5122	14.9536	16.4795		198.8	11.1274	10.6031	10.1419
	198.9	7.18744	7.94557	7.7157		198.9	9.47658	8.93306	8.83354		198.9	12.5122	15.564	16.4795		198.9	11.091	10.6538	10.1382
	199	7.24955	7.95279	7.68542		199	9.47635	8.92358	8.89179		199	12.5122	15.8691	16.4795		199	11.0589	10.6812	10.1329
	199.1	7.3283	7.93625	7.65299		199.1	9.48053	8.92138	8.9709		199.1	12.5122	15.8691	16.4795		199.1	11.0283	10.6895	10.1315
	199.2	7.41026	7.90237	7.62712		199.2	9.48957	8.92643	9.06102		199.2	12.5122	15.564	16.4795		199.2	10.9939	10.6918	10.1359
	199.3	7.48176	7.86256	7.61454		199.3	9.50259	8.93478	9.15257		199.3	12.5122	15.564	16.1743		199.3	10.9523	10.7043	10.1459
	199.4	7.53339	7.82798	7.62029		199.4	9.51721	8.94018	9.23899		199.4	12.207	15.564	16.4795		199.4	10.9038	10.7378	10.1613
	199.5	7.56195	7.80332	7.64659		199.5	9.53094	8.93753	9.31649		199.5	12.207	15.564	16.1743		199.5	10.8521	10.7928	10.1831
	199.6	7.57052	7.78473	7.69261		199.6	9.54203	8.92544	9.38098		199.6	11.9018	15.564	16.1743		199.6	10.8002	10.861	10.2128
	199.7	7.56718	7.76278	7.75359		199.7	9.55097	8.90672	9.42596		199.7	11.9018	15.8691	16.4795		199.7	10.7472	10.9324	10.2516
[truncated: 17,880 more rows]
