# Supplementary material for: Annexin A5 controls VDAC1-dependent mitochondrial Ca2+ homeostasis and determines cellular susceptibility to apoptosis
Source: EMBO J. 2025 May 9;44(12):3413–47. doi: 10.1038/s44318-025-00454-9 (PMC12170872; doi:10.1038/s44318-025-00454-9)
Supplement: Supplementary file 10 — EV and Appendix Figure Source Data [file 44318_2025_454_MOESM10_ESM.zip › EMBOJ-2024-119002R1-EV_and_Appendix_Figures_Source_Data-sd/Fig. EVs source file.zip/Fig EV4/EV4 B/traces_EGTA_containing_recordings.xlsx]

## Sheet: EV4B
Figure EV4B	80 mV				120 mV
	Time sec	Trace 1	Trace 2		Time sec	Trace 1	Trace 2
	0	0.378932	-0.0601819		0	-0.0472935	0.168876
	0.100006	0.374965	-0.0633059		0.0999985	-0.0598192	0.186656
	0.200012	0.367461	-0.0611134		0.200001	-0.053849	0.201275
	0.300018	0.357843	-0.0527984		0.299999	-0.0307257	0.212036
	0.399994	0.348529	-0.0389188		0.399998	0.00717595	0.219038
	0.5	0.342215	-0.0209812		0.499996	0.0566495	0.2231
	0.600006	0.34098	-0.00101994		0.600002	0.113948	0.225561
	0.700012	0.345825	0.01876		0.700001	0.175134	0.227988
	0.800018	0.35695	0.0365224		0.799999	0.236441	0.231872
	0.899994	0.374384	0.0513723		0.899998	0.294603	0.23838
	1	0.398428	0.0636536		0.999996	0.347083	0.248203
	1.10001	0.429426	0.0750337		1.1	0.392202	0.261539
	1.20001	0.467058	0.0878112		1.2	0.429132	0.278182
	1.30002	0.509724	0.10371		1.3	0.45777	0.29769
	1.39999	0.554437	0.122848		1.4	0.478534	0.31955
	1.5	0.597056	0.143419		1.5	0.492099	0.343289
	1.60001	0.633067	0.162182		1.6	0.499153	0.368498
	1.70001	0.658692	0.175713		1.7	0.500196	0.394741
	1.80002	0.671641	0.181597		1.8	0.495441	0.421418
	1.89999	0.671292	0.179026		1.9	0.484834	0.44762
	2	0.658683	0.168757		2	0.468185	0.472068
	2.10001	0.636163	0.152407		2.1	0.445388	0.49317
	2.20001	0.606774	0.131755		2.2	0.416672	0.509221
	2.30002	0.573344	0.108413		2.3	0.382815	0.518699
	2.39999	0.537686	0.0840442		2.4	0.345258	0.520577
	2.5	0.500266	0.0605495		2.5	0.30607	0.514571
	2.60001	0.46048	0.0399133		2.6	0.267749	0.501232
	2.70001	0.417568	0.0237939		2.7	0.232881	0.481864
	2.80002	0.371915	0.0131058		2.8	0.203733	0.458274
	2.89999	0.325997	0.00757453		2.9	0.181846	0.432417
	3	0.284374	0.00527212		3	0.16774	0.406033
	3.10001	0.252933	0.00252674		3.1	0.160783	0.380368
	3.20001	0.237881	-0.00550249		3.2	0.159253	0.356021
	3.30002	0.244649	-0.0232111		3.3	0.160592	0.332953
	3.39999	0.276133	-0.0526182		3.4	0.161797	0.310624
	3.5	0.330911	-0.0921647		3.5	0.159881	0.288215
	3.60001	0.402788	-0.136837		3.6	0.152325	0.264865
	3.70001	0.48181	-0.179519		3.7	0.137454	0.239875
	3.80002	0.556368	-0.21298		3.8	0.114686	0.212847
	3.89999	0.615934	-0.231751		3.9	0.0846093	0.18374
	4	0.653762	-0.233099		4	0.0488973	0.152873
	4.10001	0.668573	-0.217007		4.1	0.0100621	0.12088
	4.20001	0.664353	-0.185298		4.2	-0.0289091	0.0886557
	4.30002	0.648262	-0.140499		4.3	-0.0649809	0.057303
	4.39999	0.627744	-0.0850254		4.4	-0.0954977	0.0280862
	4.5	0.608141	-0.021385		4.5	-0.118548	0.00238826
	4.60001	0.591588	0.0470177		4.6	-0.133213	-0.0183449
	4.70001	0.577051	0.115328		4.7	-0.139647	-0.0326805
	4.80002	0.561446	0.177486		4.8	-0.138994	-0.0393061
	4.89999	0.541568	0.227022		4.9	-0.133135	-0.0371661
	5	0.515713	0.258124		5	-0.124319	-0.0256164
	5.10001	0.484346	0.266726		5.1	-0.114752	-0.0045812
	5.20001	0.449563	0.251562		5.2	-0.106215	0.0253134
	5.30002	0.414104	0.21481		5.3	-0.099795	0.0626664
	5.39999	0.380758	0.161949		5.4	-0.0957807	0.105313
	5.5	0.351748	0.100758		5.5	-0.0937196	0.150451
	5.60001	0.328099	0.0397429		5.6	-0.0926235	0.194878
	5.70001	0.309054	-0.0135303		5.7	-0.0912528	0.235329
	5.80002	0.292139	-0.0537347		5.8	-0.0884119	0.26886
	5.89999	0.274237	-0.0784306		5.9	-0.0831931	0.293209
	6	0.25285	-0.0880046		6	-0.0751281	0.307078
	6.10001	0.227157	-0.0852761		6.1	-0.0642454	0.310268
	6.20001	0.198702	-0.0748654		6.2	-0.051052	0.303654
	6.30002	0.170934	-0.0620822		6.3	-0.0364718	0.288993
	6.39999	0.147777	-0.051346		6.4	-0.0217687	0.268617
	6.5	0.13203	-0.0447894		6.5	-0.00847613	0.24506
	6.60001	0.124341	-0.0419332		6.6	0.00167935	0.220681
	6.70001	0.123098	-0.040482		6.7	0.00686618	0.197367
	6.80002	0.125356	-0.0376806		6.8	0.00527446	0.176334
	6.89999	0.128465	-0.031324		6.9	-0.00472359	0.158074
	7	0.131306	-0.0203684		7	-0.0243661	0.142435
	7.10001	0.134535	-0.00515813		7.1	-0.0542898	0.12881
	7.20001	0.14041	0.0129557		7.2	-0.0943314	0.116393
	7.30002	0.15214	0.0323745		7.3	-0.143407	0.10443
	7.39999	0.173074	0.0519611		7.4	-0.199503	0.0924282
	7.5	0.2057	0.0713834		7.5	-0.25982	0.0802739
	7.60001	0.250702	0.0910247		7.6	-0.321071	0.0682414
	7.70001	0.306446	0.111596		7.7	-0.379892	0.0569046
	7.80002	0.369137	0.133673		7.8	-0.433292	0.0469833
	7.89999	0.433122	0.157581		7.9	-0.479048	0.039172
	8	0.491383	0.183111		8	-0.515933	0.0340026
	8.10001	0.536925	0.2098		8.1	-0.543725	0.0317798
	8.20001	0.564917	0.23719		8.2	-0.562984	0.0326028
	8.30002	0.574076	0.264555		8.3	-0.574637	0.0364578
	8.39999	0.566631	0.290381		8.4	-0.579508	0.0433505
	8.5	0.546909	0.312128		8.5	-0.577897	0.0534313
	8.60001	0.519427	0.32656		8.6	-0.569351	0.0670686
	8.70001	0.487427	0.330319		8.7	-0.552692	0.0848467
	8.80002	0.452578	0.32078		8.8	-0.526294	0.107474
	8.89999	0.415415	0.296956		8.9	-0.488546	0.13562
	9	0.375528	0.260049		9	-0.438365	0.169701
	9.10001	0.331517	0.213404		9.1	-0.375628	0.209673
	9.20001	0.281124	0.161643		9.2	-0.301416	0.254863
	9.30002	0.221824	0.109352		9.3	-0.218007	0.303883
	9.39999	0.151972	0.0601743		9.4	-0.128631	0.354656
	9.5	0.072219	0.0163244		9.5	-0.0370605	0.404552
	9.60001	-0.0140502	-0.0217445		9.6	0.0528689	0.450639
	9.70001	-0.101567	-0.0551767		9.7	0.137688	0.48999
	9.80002	-0.184737	-0.0857876		9.8	0.214595	0.520043
	9.89999	-0.259137	-0.114837		9.9	0.281582	0.53893
	10	-0.32216	-0.142166		10	0.337401	0.545736
	10.1	-0.372581	-0.165852		10.1	0.381413	0.540649
	10.2	-0.409653	-0.182737		10.2	0.413413	0.524951
	10.3	-0.431996	-0.189611		10.3	0.433512	0.500857
	10.4	-0.436743	-0.184489		10.4	0.442106	0.47119
	10.5	-0.420269	-0.167199		10.5	0.43997	0.438963
	10.6	-0.379978	-0.139181		10.6	0.428411	0.406915
	10.7	-0.316045	-0.10262		10.7	0.409415	0.377091
	10.8	-0.232227	-0.0596846		10.8	0.385719	0.350549
	10.9	-0.135477	-0.012501		10.9	0.360745	0.327254
	11	-0.0341254	0.0364047		11	0.338382	0.306198
	11.1	0.0642722	0.0837632		11.1	0.322649	0.285712
	11.2	0.154204	0.125465		11.2	0.317276	0.263933
	11.3	0.232139	0.156885		11.3	0.325283	0.239318
	11.4	0.295702	0.173862		11.4	0.348598	0.211095
	11.5	0.342937	0.174207		11.5	0.387762	0.179556
	11.6	0.372125	0.158935		11.6	0.441742	0.146098
	11.7	0.382155	0.13251		11.7	0.507878	0.113016
	11.8	0.373126	0.101912		11.8	0.581966	0.0830712
	11.9	0.346803	0.0749088		11.9	0.658508	0.0589392
	12	0.306654	0.0579194		12	0.731127	0.0426541
	12.1	0.257674	0.0542739		12.1	0.793128	0.0351777
	12.2	0.205954	0.0634889		12.2	0.83818	0.0361827
	12.3	0.158404	0.0819817		12.3	0.861048	0.0440886
	12.4	0.122157	0.104529		12.4	0.858279	0.05634
	12.5	0.103501	0.125783		12.5	0.828737	0.0698669
	12.6	0.106841	0.141437		12.6	0.773896	0.0816345
	12.7	0.134266	0.148873		12.7	0.697809	0.0891731
	12.8	0.18542	0.147543		12.8	0.606727	0.0911493
	12.9	0.25753	0.139033		12.9	0.508389	0.0875316
	13	0.345648	0.126441		13	0.411094	0.0787147
	13.1	0.443225	0.113249		13.1	0.322677	0.0664061
	13.2	0.542973	0.102197		13.2	0.249578	0.0527638
	13.3	0.637885	0.094348		13.3	0.196145	0.0399018
	13.4	0.722186	0.0889295		13.4	0.164297	0.0294609
	13.5	0.791536	0.0839566		13.5	0.153567	0.0223541
	13.6	0.842694	0.0772554		13.6	0.161489	0.0186968
	13.7	0.87297	0.0673821		13.7	0.184215	0.0179677
	13.8	0.879991	0.0541126		13.8	0.21723	0.0192937
	13.9	0.86224	0.038421		13.9	0.25601	0.0217727
	14	0.820328	0.0220677		14	0.296534	0.0247577
	14.1	0.758108	0.0065535		14.1	0.335587	0.0279845
	14.2	0.682615	-0.00755965		14.2	0.370862	0.0315863
	14.3	0.602719	-0.0205693		14.3	0.400909	0.0359648
	14.4	0.526912	-0.0330473		14.4	0.424993	0.0415866
	14.5	0.461186	-0.045216		14.5	0.442935	0.0487866
	14.6	0.407873	-0.0566301		14.6	0.454955	0.0575845
	14.7	0.365755	-0.0662583		14.7	0.461558	0.0676191
	14.8	0.331205	-0.0733157		14.8	0.463431	0.0781655
	14.9	0.30004	-0.0778596		14.9	0.461335	0.0882372
	15	0.269533	-0.080945		15	0.455988	0.0967604
	15.1	0.239757	-0.0846086		15.1	0.44793	0.102736
	15.2	0.21369	-0.0914319		15.2	0.437384	0.105414
	15.3	0.196353	-0.103521		15.3	0.424172	0.104395
	15.4	0.193138	-0.121402		15.4	0.407683	0.0996778
	15.5	0.207904	-0.143452		15.5	0.386951	0.0916357
	15.6	0.241329	-0.16617		15.6	0.36082	0.0809045
	15.7	0.289919	-0.185145		15.7	0.328187	0.0682464
	15.8	0.34641	-0.196312		15.8	0.288257	0.0543819
	15.9	0.401742	-0.197032		15.9	0.240772	0.0398356
	16	0.447758	-0.186679		16	0.186139	0.0248493
	16.1	0.479206	-0.167329		16.1	0.125463	0.00934568
	16.2	0.494185	-0.143706		16.2	0.0604485	-0.00698647
	16.3	0.493354	-0.122071		16.3	-0.00676655	-0.0245477
	16.4	0.478694	-0.108481		16.4	-0.0738315	-0.0436394
	16.5	0.452741	-0.107125		16.5	-0.138399	-0.0642709
	16.6	0.418656	-0.119335		16.6	-0.198308	-0.0860552
	16.7	0.38037	-0.143741		16.7	-0.25171	-0.108163
	16.8	0.342562	-0.177752		16.8	-0.297147	-0.129388
	16.9	0.310515	-0.219173		16.9	-0.333575	-0.148283
	17	0.289011	-0.266577		17	-0.360343	-0.163322
	17.1	0.280662	-0.318512		17.1	-0.37715	-0.173092
	17.2	0.284682	-0.372487		17.2	-0.383983	-0.176417
	17.3	0.296825	-0.424562		17.3	-0.381043	-0.172466
	17.4	0.310543	-0.47004		17.4	-0.368662	-0.160813
	17.5	0.318859	-0.504403		17.5	-0.347224	-0.14145
	17.6	0.316709	-0.524253		17.6	-0.317093	-0.114816
	17.7	0.302596	-0.527823		17.7	-0.278564	-0.0817718
	17.8	0.279101	-0.514785		17.8	-0.231851	-0.0435905
	17.9	0.251899	-0.485468		17.9	-0.177122	-0.00192574
	18	0.227531	-0.440589		18	-0.114586	0.0412535
	18.1	0.210939	-0.381911		18.1	-0.044622	0.0837271
	18.2	0.203854	-0.313179		18.2	0.0320713	0.123155
	18.3	0.204537	-0.240211		18.3	0.114343	0.157219
	18.4	0.208746	-0.169928		18.4	0.200498	0.183786
	18.5	0.211366	-0.108551		18.5	0.288272	0.201083
	18.6	0.208044	-0.0598499		18.6	0.374897	0.207813
	18.7	0.196319	-0.0242384		18.7	0.457237	0.203263
	18.8	0.176245	0.00120843		18.8	0.531998	0.187342
	18.9	0.150643	0.0218726		18.9	0.595996	0.160563
	19	0.124523	0.0438745		19	0.646442	0.123997
	19.1	0.103494	0.0718762		19.1	0.681234	0.0791688
	19.2	0.092046	0.107323		19.2	0.69921	0.0279536
	19.3	0.0922003	0.147884		19.3	0.700313	-0.0275281
	19.4	0.102945	0.188255		19.4	0.685634	-0.0850242
	19.5	0.12084	0.22214		19.5	0.65732	-0.142238
	19.6	0.1412	0.244524		19.6	0.618324	-0.196932
	19.7	0.159331	0.253088		19.7	0.572067	-0.246995
	19.8	0.171709	0.248367		19.8	0.522045	-0.290501
	19.9	0.176607	0.233219		19.9	0.471458	-0.325752
	20	0.174031	0.211991		20	0.422928	-0.351298
	20.1	0.165203	0.189819		20.1	0.378324	-0.365989
	20.2	0.151892	0.172029		20.2	0.338727	-0.369008
	20.3	0.135871	0.163023		20.3	0.304486	-0.359949
	20.4	0.118603	0.164951		20.4	0.275351	-0.338918
	20.5	0.101152	0.176894		20.5	0.250617	-0.306625
	20.6	0.0842297	0.195025		20.6	0.229266	-0.26447
	20.7	0.0683135	0.214174		20.7	0.210088	-0.214538
	20.8	0.0539776	0.230271		20.8	0.191779	-0.159501
	20.9	0.0420219	0.242359		20.9	0.173049	-0.102421
	21	0.0332719	0.252934		21	0.152753	-0.0464398
	21.1	0.0282174	0.266395		21.1	0.130056	0.00554065
	21.2	0.0267315	0.286609		21.2	0.104622	0.0511861
	21.3	0.0280196	0.314927		21.3	0.0767568	0.0889652
	21.4	0.030809	0.349908		21.4	0.0474946	0.118255
	21.5	0.0339146	0.388555		21.5	0.0185336	0.139314
	21.6	0.0371209	0.428001		21.6	-0.00796917	0.153102
	21.7	0.0418249	0.466702		21.7	-0.0297389	0.161029
	21.8	0.0507354	0.504726		21.8	-0.0447951	0.164684
	21.9	0.0667485	0.543011		21.9	-0.0518422	0.165578
	22	0.0916315	0.581936		22	-0.050543	0.165008
	22.1	0.12515	0.620092		22.1	-0.0415939	0.163988
	22.2	0.164496	0.653984		22.2	-0.0265788	0.163308
	22.3	0.204044	0.678561		22.3	-0.00761168	0.163644
	22.4	0.236106	0.688344		22.4	0.0131386	0.165673
	22.5	0.25269	0.678815		22.5	0.0339419	0.170168
	22.6	0.247858	0.64765		22.6	0.0538859	0.177976
	22.7	0.219961	0.595672		22.7	0.0730588	0.189939
	22.8	0.172725	0.527172		22.8	0.0924813	0.206724
	22.9	0.114398	0.449113		22.9	0.113819	0.228605
	23	0.0553496	0.369477		23	0.138941	0.255272
	23.1	0.0051708	0.295653		23.1	0.169437	0.285675
	23.2	-0.0296298	0.233364		23.2	0.206197	0.317993
	23.3	-0.0467101	0.186428		23.3	0.249144	0.349731
	23.4	-0.0474457	0.156806		23.4	0.297173	0.37792
	23.5	-0.0354563	0.144655		23.5	0.348276	0.399452
	23.6	-0.0149296	0.148392		23.6	0.399839	0.411412
	23.7	0.0108414	0.164928		23.7	0.449007	0.411446
	23.8	0.0400573	0.190133		23.8	0.493075	0.398056
	23.9	0.0723381	0.219711		23.9	0.529803	0.37079
	24	0.108242	0.250437		24	0.557633	0.330332
	24.1	0.148603	0.281125		24.1	0.575783	0.278424
	24.2	0.193662	0.312578		24.2	0.584221	0.217702
	24.3	0.242087	0.346587		24.3	0.582821	0.151416
	24.4	0.290429	0.384831		24.4	0.573218	0.0831025
	24.5	0.333432	0.427704		24.5	0.557151	0.0162525
	24.6	0.365164	0.473487		24.6	0.536318	-0.0460055
	24.7	0.380546	0.51805		24.7	0.512502	-0.10112
	24.8	0.376706	0.555342		24.8	0.487456	-0.14725
	24.9	0.35372	0.578666		24.9	0.462799	-0.183297
	25	0.314784	0.582343		25	0.439913	-0.208827
	25.1	0.265777	0.563219		25.1	0.419842	-0.223961
	25.2	0.214668	0.521524		25.2	0.403192	-0.229198
	25.3	0.170669	0.460862		25.3	0.390069	-0.225256
	25.4	0.142713	0.38741		25.4	0.380055	-0.212952
	25.5	0.137062	0.308376		25.5	0.372248	-0.193128
	25.6	0.155336	0.230516		25.6	0.365388	-0.166681
	25.7	0.193724	0.159172		25.7	0.358036	-0.134625
	25.8	0.243997	0.0978904		25.8	0.348796	-0.0982132
	25.9	0.295674	0.0484856		25.9	0.336537	-0.0590356
	26	0.338972	0.0115588		26	0.320571	-0.0190635
	26.1	0.367068	-0.0130669		26.1	0.300757	0.0193853
	26.2	0.376973	-0.0262086		26.2	0.277511	0.0538155
	26.3	0.369169	-0.0293616		26.3	0.25172	0.0818087
	26.4	0.346316	-0.0244694		26.4	0.224579	0.10133
	26.5	0.311737	-0.0136816		26.5	0.197374	0.111036
	26.6	0.268563	0.000776956		26.6	0.17127	0.110478
	26.7	0.219632	0.0166798		26.7	0.147128	0.100213
	26.8	0.167788	0.0319065		26.8	0.125399	0.081749
	26.9	0.116107	0.0448495		26.9	0.106121	0.0573778
	27	0.0678233	0.0549209		27	0.0889969	0.0299327
	27.1	0.0259649	0.0628053		27.1	0.0735384	0.00248762
	27.2	-0.00713447	0.0702604		27.2	0.0592386	-0.0219007
	27.3	-0.0302346	0.0795309		27.3	0.0457156	-0.0404258
	27.4	-0.0435891	0.0923806		27.4	0.0328015	-0.0507177
	27.5	-0.0489099	0.109174		27.5	0.0205678	-0.0509755
	27.6	-0.0488243	0.128712		27.6	0.0092814	-0.0401041
	27.7	-0.046085	0.14907		27.7	-0.000673697	-0.017801
	27.8	-0.0428726	0.168615		27.8	-0.00888778	0.0153654
	27.9	-0.0404153	0.186809		27.9	-0.0149965	0.0579171
	28	-0.03921	0.204276		28	-0.0187215	0.107508
	28.1	-0.039594	0.222434		28.1	-0.0198768	0.161018
	28.2	-0.0422253	0.242976		28.2	-0.0183556	0.214785
	28.3	-0.0479599	0.267362		28.3	-0.0141121	0.264906
	28.4	-0.057273	0.296182		28.4	-0.00715469	0.307617
	28.5	-0.0696972	0.328626		28.5	0.00244459	0.339709
	28.6	-0.0836503	0.362368		28.6	0.0145256	0.358882
	28.7	-0.0972118	0.393762		28.7	0.0288117	0.364038
	28.8	-0.109136	0.418363		28.8	0.0448903	0.355431
	28.9	-0.119419	0.431763		28.9	0.0622055	0.334645
	29	-0.128972	0.43079		29	0.0800698	0.304428
	29.1	-0.138716	0.414402		29.1	0.0976914	0.26836
	29.2	-0.148518	0.383667		29.2	0.114205	0.230442
	29.3	-0.156797	0.340782		29.3	0.128716	0.194621
	29.4	-0.161019	0.287858		29.4	0.140348	0.164318
	29.5	-0.158715	0.226407		29.5	0.148303	0.142023
	29.6	-0.148478	0.157458		29.6	0.151935	0.128966
	29.7	-0.130524	0.0819623		29.7	0.150828	0.124966
	29.8	-0.106662	0.00145989		29.8	0.144865	0.128453
	29.9	-0.0795522	-0.0813468		29.9	0.134276	0.136692
	30	-0.051889	-0.162482		30	0.11963	0.146205
	30.1	-0.0258826	-0.236939		30.1	0.101775	0.153297
	30.2	-0.00309495	-0.299279		30.2	0.0817231	0.154671
	30.3	0.0157422	-0.344285		30.3	0.0605104	0.147974
	30.4	0.030682	-0.367643		30.4	0.0390558	0.132214
	30.5	0.0424849	-0.366648		30.5	0.0180625	0.107956
	30.6	0.0522886	-0.340565		30.6	-0.00202054	0.0772352
	30.7	0.0613288	-0.290865		30.7	-0.0209684	0.0432631
	30.8	0.0705745	-0.221308		30.8	-0.0386951	0.00991838
	30.9	0.080588	-0.137921		30.9	-0.0551453	-0.01885
	31	0.0914117	-0.0486363		31	-0.0701937	-0.0396032
	31.1	0.102472	0.0378546		31.1	-0.0835869	-0.0499179
	31.2	0.112613	0.113532		31.2	-0.0949466	-0.0486998
	31.3	0.120323	0.172045		31.3	-0.10383	-0.0363149
	31.4	0.123885	0.209166		31.4	-0.109837	-0.0145338
	31.5	0.121477	0.223131		31.5	-0.112722	0.0137
	31.6	0.110914	0.214887		31.6	-0.112487	0.0445883
	31.7	0.0898479	0.188023		31.7	-0.109418	0.0739021
	31.8	0.0570645	0.148214		31.8	-0.104058	0.0974257
	31.9	0.0138283	0.102225		31.9	-0.0971233	0.111393
	32	-0.0356811	0.0567108		32	-0.0893941	0.112897
	32.1	-0.0851307	0.0173629		32.1	-0.0816031	0.100175
	32.2	-0.127624	-0.0115067		32.2	-0.0743645	0.0728069
	32.3	-0.157452	-0.0271159		32.3	-0.0681605	0.0317474
	32.4	-0.171159	-0.0282472		32.4	-0.0633881	-0.0207961
	32.5	-0.167515	-0.0154538		32.5	-0.0604489	-0.081599
	32.6	-0.147054	0.00876261		32.6	-0.0598527	-0.146783
	32.7	-0.111426	0.0401307		32.7	-0.0622894	-0.21219
	32.8	-0.062822	0.0732828		32.8	-0.0686407	-0.273765
	32.9	-0.00388351	0.102781		32.9	-0.0799181	-0.327886
	33	0.0618346	0.124417		33	-0.0971292	-0.371604
	33.1	0.129412	0.136069		33.1	-0.121107	-0.402819
	33.2	0.19269	0.137813		33.2	-0.152333	-0.420345
	33.3	0.245359	0.130924		33.3	-0.19079	-0.423921
	33.4	0.282325	0.116454		33.4	-0.235864	-0.41416
	33.5	0.300733	0.0947314		33.5	-0.286312	-0.392442
	33.6	0.300362	0.0657094		33.6	-0.340295	-0.360791
	33.7	0.283397	0.0298645		33.7	-0.395475	-0.321689
	33.8	0.253755	-0.0109751		33.8	-0.44916	-0.277871
	33.9	0.216439	-0.0533959		33.9	-0.498504	-0.232091
	34	0.176986	-0.0928997		34	-0.540706	-0.186869
	34.1	0.140657	-0.125136		34.1	-0.573206	-0.144284
	34.2	0.111232	-0.147065		34.2	-0.593847	-0.105786
	34.3	0.0897346	-0.157773		34.3	-0.600978	-0.0721012
	34.4	0.0740615	-0.158483		34.4	-0.593528	-0.0432412
	34.5	0.0598238	-0.151836		34.5	-0.571052	-0.018598
	34.6	0.0419989	-0.140875		34.6	-0.533779	0.00283841
	34.7	0.0166569	-0.128175		34.7	-0.482671	0.0222378
	34.8	-0.017862	-0.115376		34.8	-0.419497	0.0406609
	34.9	-0.0606193	-0.10315		34.9	-0.346872	0.0588221
	35	-0.108316	-0.0914712		35	-0.26823	0.0769452
	35.1	-0.155963	-0.0797783		35.1	-0.187693	0.0946879
	35.2	-0.197902	-0.0672449		35.2	-0.109781	0.111205
	35.3	-0.228971	-0.0531992		35.3	-0.0390126	0.125297
	35.4	-0.245564	-0.0372807		35.4	0.0206115	0.135624
	35.5	-0.246523	-0.0195483		35.5	0.0661275	0.140976
	35.6	-0.233361	-0.00058947		35.6	0.0960596	0.140502
	35.7	-0.209667	0.0184582		35.7	0.110696	0.13392
	35.8	-0.179799	0.0360559		35.8	0.112114	0.121648
	35.9	-0.147437	0.0505706		35.9	0.10393	0.104836
	36	-0.114652	0.060646		36	0.0907747	0.0853452
	36.1	-0.0819933	0.0655128		36.1	0.0776046	0.0656242
	36.2	-0.0493476	0.0651467		36.2	0.0689411	0.0485589
	36.3	-0.0169062	0.0600075		36.3	0.0681934	0.0372655
	36.4	0.0145021	0.0507819		36.4	0.0771791	0.0348333
	36.5	0.0437487	0.038089		36.5	0.0959333	0.0440346
	36.6	0.0702296	0.0224689		36.6	0.12282	0.0669659
	36.7	0.0945927	0.00462619		36.7	0.154915	0.104708
	36.8	0.118416	-0.0143176		36.8	0.18857	0.157013
	36.9	0.143289	-0.0327772		36.9	0.220047	0.222113
	37	0.170207	-0.0489169		37	0.246099	0.296707
	37.1	0.19928	-0.0610335		37.1	0.264413	0.376152
	37.2	0.229687	-0.0679494		37.2	0.273844	0.454887
	37.3	0.260089	-0.069271		37.3	0.274448	0.527018
	37.4	0.289045	-0.0654412		37.4	0.26732	0.58698
	37.5	0.315481	-0.0578218		37.5	0.254315	0.630198
	37.6	0.338821	-0.0484806		37.6	0.237719	0.653599
	37.7	0.359039	-0.0396518		37.7	0.219934	0.655964
	37.8	0.376207	-0.033338		37.8	0.20323	0.63803
	37.9	0.389808	-0.0309345		37.9	0.189563	0.602364
	38	0.398336	-0.0329066		38	0.180458	0.553039
	38.1	0.399252	-0.0388892		38.1	0.176916	0.495129
	38.2	0.389623	-0.0483742		38.2	0.179329	0.434154
	38.3	0.367222	-0.0610425		38.3	0.187404	0.375498
	38.4	0.331806	-0.0762809		38.4	0.200099	0.323874
	38.5	0.285931	-0.0923998		38.5	0.215614	0.282934
	38.6	0.23507	-0.10628		38.6	0.231487	0.254975
	38.7	0.186855	-0.114023		38.7	0.244794	0.240853
	38.8	0.149563	-0.112297		38.8	0.252464	0.24003
	38.9	0.130752	-0.099855		38.9	0.251665	0.250753
	39	0.13604	-0.0782382		39	0.240224	0.270362
	39.1	0.16765	-0.0513237		39.1	0.216983	0.295607
	39.2	0.223465	-0.024057		39.2	0.182059	0.323019
	39.3	0.297449	-0.000986051		39.3	0.136936	0.349204
	39.4	0.381294	0.0148583		39.4	0.08437	0.37107
	39.5	0.466523	0.0229146		39.5	0.0281139	0.385954
	39.6	0.546271	0.0253186		39.6	-0.0275088	0.391649
	39.7	0.615789	0.0259605		39.7	-0.0781124	0.386393
	39.8	0.671932	0.028819		39.8	-0.119758	0.368839
	39.9	0.712641	0.0366383		39.9	-0.149388	0.338067
	40	0.736654	0.0504244		40	-0.165112	0.293655
	40.1	0.743459	0.069433		40.1	-0.166325	0.235803
	40.2	0.733666	0.0914571		40.2	-0.153643	0.165507
	40.3	0.709482	0.113356		40.3	-0.12871	0.0847178
	40.4	0.674863	0.131294		40.4	-0.0939309	-0.0035787
	40.5	0.635104	0.141092		40.5	-0.0521682	-0.0954001
	40.6	0.595962	0.138704		40.6	-0.00648059	-0.186009
	40.7	0.562593	0.121048		40.7	0.040093	-0.270305
	40.8	0.538651	0.0871918		40.8	0.0846896	-0.343377
	40.9	0.525791	0.0395153		40.9	0.124734	-0.401121
	41	0.523203	-0.0159313		41	0.158028	-0.440799
	41.1	0.527413	-0.0705416		41.1	0.182844	-0.461464
	41.2	0.532998	-0.115385		41.2	0.198029	-0.464108
	41.3	0.53387	-0.143599		41.3	0.203122	-0.451529
	41.4	0.524913	-0.152031		41.4	0.198457	-0.427917
	41.5	0.503894	-0.141436		41.5	0.185222	-0.398233
	41.6	0.472313	-0.115666		41.6	0.165427	-0.367545
	41.7	0.434523	-0.0804107		41.7	0.141764	-0.340359
	41.8	0.395717	-0.0418688		41.8	0.117338	-0.320127
	41.9	0.359926	-0.0058499		41.9	0.0953025	-0.308923
	42	0.328861	0.02294		42	0.0784579	-0.307311
	42.1	0.302107	0.0414941		42.1	0.0688715	-0.314407
	42.2	0.27848	0.0488469		42.2	0.0676009	-0.328052
	42.3	0.257133	0.0460254		42.3	0.0745689	-0.345092
	42.4	0.237832	0.0353685		42.4	0.0886045	-0.361733
	42.5	0.220602	0.0192695		42.5	0.107643	-0.373938
	42.6	0.20501	-0.000542239		42.6	0.129034	-0.37786
	42.7	0.189835	-0.0228874		42.7	0.149903	-0.370229
	42.8	0.173376	-0.0465838		42.8	0.167509	-0.348685
	42.9	0.154129	-0.0706825		42.9	0.179559	-0.311999
	43	0.131206	-0.0955552		43	0.18444	-0.260177
	43.1	0.104573	-0.12336		43.1	0.181375	-0.194461
	43.2	0.0751447	-0.156855		43.2	0.170499	-0.117222
	43.3	0.044688	-0.197325		43.3	0.152854	-0.0318028
	43.4	0.0157346	-0.242988		43.4	0.130305	0.0577004
	43.5	-0.00858373	-0.288808		43.5	0.105382	0.146697
	43.6	-0.0251682	-0.327966		43.6	0.0810211	0.230379
	43.7	-0.0318849	-0.35422		43.7	0.0602513	0.304065
	43.8	-0.0283363	-0.363765		43.8	0.0458212	0.36354
	43.9	-0.0160999	-0.355729		43.9	0.0398357	0.405398
	44	0.00165374	-0.331521		44	0.0434562	0.427334
	44.1	0.0209843	-0.293515		44.1	0.0567224	0.42833
	44.2	0.0381359	-0.243858		44.2	0.0785408	0.408752
	44.3	0.0500901	-0.184393		44.3	0.106848	0.370307
	44.4	0.0549228	-0.117478		44.4	0.138921	0.315883
	44.5	0.0520448	-0.0468115		44.5	0.171773	0.2493
	44.6	0.0422498	0.0221832		44.6	0.20255	0.174961
	44.7	0.0274972	0.0832035		44.7	0.228846	0.097478
	44.8	0.0106801	0.130809		44.8	0.248876	0.0212651
	44.9	-0.00489223	0.161875		44.9	0.261483	-0.0498393
	45	-0.0162621	0.176115		45	0.266012	-0.112878
	45.1	-0.0215543	0.176157		45.1	0.262097	-0.165998
	45.2	-0.020382	0.167202		45.2	0.249455	-0.208508
	45.3	-0.013803	0.155691		45.3	0.227747	-0.240793
	45.4	-0.00365641	0.147814		45.4	0.196556	-0.264089
	45.5	0.00837142	0.148412		45.5	0.155494	-0.280132
	45.6	0.0214567	0.160197		45.6	0.104401	-0.290801
	45.7	0.0358253	0.183787		45.7	0.0435761	-0.297762
	45.8	0.0521975	0.218419		45.8	-0.0260059	-0.302222
	45.9	0.0708794	0.262771		45.9	-0.102578	-0.304821
	46	0.091077	0.315233		46	-0.183576	-0.305659
	46.1	0.110788	0.37369		46.1	-0.26578	-0.304477
	46.2	0.127039	0.434983		46.2	-0.345568	-0.300867
	46.3	0.136612	0.494389		46.3	-0.419263	-0.294508
	46.4	0.137026	0.545879		46.4	-0.483515	-0.285341
	46.5	0.127377	0.58329		46.5	-0.535637	-0.273631
	46.6	0.108908	0.601662		46.6	-0.573863	-0.259952
	46.7	0.0852987	0.598237		46.7	-0.597454	-0.245051
	46.8	0.0621379	0.573124		46.8	-0.606656	-0.229677
	46.9	0.0455764	0.529276		46.9	-0.602531	-0.214403
	47	0.0404549	0.471743		47	-0.586682	-0.199481
	47.1	0.0486902	0.406301		47.1	-0.560979	-0.1848
	47.2	0.0686268	0.338005		47.2	-0.527289	-0.169907
	47.3	0.0955737	0.270247		47.3	-0.487302	-0.154112
	47.4	0.123236	0.204343		47.4	-0.44244	-0.136647
	47.5	0.145236	0.139698		47.5	-0.393857	-0.116819
	47.6	0.156524	0.0747421		47.6	-0.342512	-0.0941702
	47.7	0.154443	0.00845804		47.7	-0.289267	-0.0685507
	47.8	0.138922	-0.0580243		47.8	-0.234996	-0.0401484
	47.9	0.112133	-0.120662		47.9	-0.180647	-0.00944778
	48	0.0778415	-0.172806		48	-0.127255	0.0228827
	48.1	0.0406264	-0.206314		48.1	-0.0759026	0.0561064
	48.2	0.00505116	-0.213705		48.2	-0.027625	0.0895717
	48.3	-0.0250674	-0.190646		48.3	0.0166862	0.122822
	48.4	-0.0471817	-0.137943		48.4	0.0563736	0.155647
	48.5	-0.0607067	-0.0623849		48.5	0.0910675	0.188078
	48.6	-0.0673213	0.0243272		48.6	0.120691	0.220277
	48.7	-0.0702969	0.108278		48.7	0.145421	0.252405
	48.8	-0.0735989	0.176672		48.8	0.165624	0.284462
	48.9	-0.0809194	0.220638		48.9	0.181774	0.316149
	49	-0.0945798	0.236729		49	0.194383	0.346812
	49.1	-0.114684	0.226876		49.1	0.203946	0.375441
	49.2	-0.139169	0.196878		49.2	0.210915	0.400779
	49.3	-0.16449	0.154363		49.3	0.215691	0.421472
	49.4	-0.186571	0.106762		49.4	0.218635	0.43625
	49.5	-0.20175	0.0597702		49.5	0.220089	0.444105
	49.6	-0.207521	0.0168566		49.6	0.220387	0.444394
	49.7	-0.202945	-0.0207874		49.7	0.219868	0.436901
	49.8	-0.188688	-0.0538284		49.8	0.218878	0.421827
	49.9	-0.16697	-0.0839869		49.9	0.217764	0.399734
	50	-0.141368	-0.113114		50	0.216875	0.371472
	50.1	-0.116566	-0.14268		50.1	0.216558	0.338097
	50.2	-0.0976417	-0.173476		50.2	0.217164	0.30082
	50.3	-0.0885064	-0.205426		50.3	0.219065	0.260968
	50.4	-0.0904488	-0.237576		50.4	0.222667	0.219943
	50.5	-0.101626	-0.268059		50.5	0.228419	0.179187
	50.6	-0.117468	-0.294184		50.6	0.236798	0.140097
	50.7	-0.131785	-0.312812		50.7	0.248269	0.103936
	50.8	-0.138503	-0.321009		50.8	0.263213	0.0717141
	50.9	-0.133434	-0.316798		50.9	0.281821	0.0440737
	51	-0.115434	-0.29974		51	0.30399	0.0212124
	51.1	-0.0865667	-0.271135		51.1	0.329223	0.00283252
	51.2	-0.0508577	-0.233353		51.2	0.356583	-0.0118171
	51.3	-0.0123359	-0.188669		51.3	0.384712	-0.0238489
	51.4	0.0265803	-0.138828		51.4	0.411915	-0.0345981
	51.5	0.0656774	-0.0854738		51.5	0.436336	-0.0454469
	51.6	0.106469	-0.0308533		51.6	0.456155	-0.0576766
	51.7	0.151062	0.0218337		51.7	0.469808	-0.0723085
	51.8	0.200947	0.0686975		51.8	0.476171	-0.0899854
	51.9	0.255951	0.105914		51.9	0.474668	-0.110876
	52	0.313481	0.130858		52	0.465314	-0.134607
	52.1	0.368494	0.143087		52.1	0.448652	-0.160265
	52.2	0.41436	0.14468		52.2	0.425649	-0.186444
	52.3	0.444429	0.139751		52.3	0.39755	-0.211381
	52.4	0.453961	0.133122		52.4	0.365747	-0.233181
	52.5	0.441953	0.128966		52.5	0.33168	-0.250074
	52.6	0.411768	0.129723		52.6	0.296798	-0.260714
	52.7	0.370058	0.13559		52.7	0.262561	-0.264383
	52.8	0.324532	0.144469		52.8	0.230461	-0.261101
	52.9	0.282165	0.152665		52.9	0.202035	-0.251594
	53	0.247878	0.155681		53	0.178825	-0.237101
	53.1	0.224036	0.148706		53.1	0.16229	-0.219142
	53.2	0.210934	0.12727		53.2	0.15366	-0.199227
	53.3	0.207832	0.0886457		53.3	0.153774	-0.178645
	53.4	0.214111	0.0331853		53.4	0.162933	-0.158378
	53.5	0.230245	-0.0350284		53.5	0.180805	-0.139112
	53.6	0.257625	-0.108603		53.6	0.206417	-0.121386
	53.7	0.297625	-0.178537		53.7	0.238224	-0.105754
	53.8	0.350536	-0.236341		53.8	0.27426	-0.0929126
	53.9	0.414451	-0.275796		53.9	0.312323	-0.0837548
	54	0.484137	-0.293934		54	0.350172	-0.0792778
	54.1	0.550525	-0.291154		54.1	0.385685	-0.0804298
	54.2	0.602022	-0.270646		54.2	0.416966	-0.0878792
	54.3	0.627444	-0.237386		54.3	0.442403	-0.101827
	54.4	0.619507	-0.197021		54.4	0.460655	-0.121913
	54.5	0.57737	-0.154869		54.5	0.470645	-0.147236
	54.6	0.506934	-0.11498		54.6	0.471537	-0.176532
	54.7	0.418727	-0.0797021		54.7	0.462757	-0.208404
	54.8	0.324296	-0.0496207		54.8	0.444038	-0.241558
	54.9	0.233225	-0.0235754		54.9	0.415485	-0.274989
	55	0.151781	0.000901142		55	0.377623	-0.308013
	55.1	0.0834876	0.0266933		55.1	0.331407	-0.340194
	55.2	0.0306481	0.0560821		55.2	0.278153	-0.371138
	55.3	-0.00490753	0.0895208		55.3	0.21941	-0.400263
	55.4	-0.0221938	0.124771		55.4	0.156792	-0.426609
	55.5	-0.0219243	0.156988		55.5	0.0918157	-0.448749
	55.6	-0.00705286	0.179621		55.6	0.0258035	-0.464887
	55.7	0.0176669	0.18611		55.7	-0.040114	-0.473077
	55.8	0.0473693	0.172061		55.8	-0.104885	-0.471567
	55.9	0.0788112	0.136785		55.9	-0.167353	-0.459177
	56	0.111165	0.083085		56	-0.226067	-0.435611
	56.1	0.145637	0.015693		56.1	-0.279159	-0.401674
	56.2	0.1843	-0.0603434		56.2	-0.324366	-0.359288
	56.3	0.228994	-0.140582		56.3	-0.359214	-0.311336
	56.4	0.28022	-0.221153		56.4	-0.381352	-0.26134
	56.5	0.336556	-0.298033		56.5	-0.388947	-0.21302
	56.6	0.395074	-0.366408		56.6	-0.381065	-0.169856
	56.7	0.452224	-0.421013		56.7	-0.35792	-0.134658
	56.8	0.504668	-0.457552		56.8	-0.320924	-0.109287
	56.9	0.549373	-0.47438		56.9	-0.272531	-0.094532
	57	0.583262	-0.473458		57	-0.215891	-0.0901553
	57.1	0.603045	-0.45985		57.1	-0.154397	-0.0951156
	57.2	0.605587	-0.439843		57.2	-0.0912199	-0.10786
	57.3	0.588718	-0.418695		57.3	-0.0289362	-0.126658
	57.4	0.55209	-0.399088		57.4	0.0306916	-0.149902
	57.5	0.497677	-0.381048		57.5	0.0867415	-0.176302
	57.6	0.429698	-0.362825		57.6	0.13898	-0.205017
	57.7	0.354204	-0.342086		57.7	0.18759	-0.235648
	57.8	0.278377	-0.316716		57.8	0.232857	-0.26816
	57.9	0.209785	-0.285378		57.9	0.274903	-0.302765
	58	0.155562	-0.247917		58	0.313532	-0.339743
	58.1	0.12103	-0.205512		58.1	0.348229	-0.379309
	58.2	0.107972	-0.160515		58.2	0.378286	-0.421477
	58.3	0.113541	-0.115989		58.3	0.403027	-0.46598
	58.4	0.130781	-0.0750822		58.4	0.422029	-0.512248
	58.5	0.150655	-0.0404155		58.5	0.435279	-0.55942
	58.6	0.164882	-0.0134054		58.6	0.443209	-0.606414
	58.7	0.168421	0.00622143		58.7	0.446579	-0.651994
	58.8	0.16041	0.0206709		58.8	0.446249	-0.69484
	58.9	0.143483	0.0333897		58.9	0.442904	-0.733618
	59	0.122091	0.0476596		59	0.436812	-0.767026
	59.1	0.100711	0.0652363		59.1	0.427708	-0.793878
	59.2	0.0825501	0.0856779		59.2	0.414828	-0.813165
	59.3	0.0692464	0.106578		59.3	0.397116	-0.824137
	59.4	0.0615666	0.124486		59.4	0.37353	-0.826375
	59.5	0.0603812	0.136317		59.5	0.343385	-0.819836
	59.6	0.0672046	0.140875		59.6	0.306644	-0.804889
	59.7	0.0837775	0.140015		59.7	0.264097	-0.78228
	59.8	0.111033	0.138775		59.8	0.217389	-0.753084
	59.9	0.148386	0.144282		59.9	0.168884	-0.718642
	60	0.193724	0.164003		60	0.121417	-0.680462
	60.1	0.243954	0.203949		60.1	0.0779452	-0.640159
	60.2	0.295525	0.267033		60.2	0.041189	-0.599359
	60.3	0.344756	0.351567		60.3	0.0132846	-0.5596
	60.4	0.38788	0.450415		60.4	-0.00447855	-0.522212
	60.5	0.421076	0.55156		60.5	-0.011815	-0.488144
	60.6	0.441002	0.640313		60.6	-0.00947216	-0.457819
	60.7	0.445459	0.702584		60.7	0.000866368	-0.430973
	60.8	0.434088	0.728128		60.8	0.0167876	-0.406577
	60.9	0.409021	0.71323		60.9	0.0354329	-0.382886
	61	0.37505	0.661928		61	0.0538247	-0.357608
	61.1	0.338779	0.584971		61.1	0.0691938	-0.32825
	61.2	0.307205	0.496864		61.2	0.0792746	-0.292505
	61.3	0.286053	0.41195		61.3	0.0825329	-0.248669
	61.4	0.278187	0.340904		61.4	0.0783122	-0.195969
	61.5	0.282481	0.28878		61.5	0.0668835	-0.134715
	61.6	0.293768	0.254971		61.6	0.0494047	-0.0662925
	61.7	0.30406	0.23518		61.7	0.0277968	0.00705816
	61.8	0.304699	0.224298		61.8	0.00455715	0.0825718
	61.9	0.288904	0.219039		61.9	-0.0174756	0.15734
	62	0.253838	0.219294		62	-0.035374	0.228676
	62.1	0.201413	0.227399		62.1	-0.0463795	0.294353
	62.2	0.13764	0.245757		62.2	-0.0481362	0.352733
	62.3	0.0708854	0.274589		62.3	-0.0388892	0.402743
	62.4	0.00969	0.311021		62.4	-0.0176366	0.443722
	62.5	-0.0391483	0.349912		62.5	0.0157779	0.475226
	62.6	-0.0715353	0.385991		62.6	0.0606227	0.496789
	62.7	-0.086307	0.416037		62.7	0.115296	0.50778
	62.8	-0.0849625	0.439568		62.8	0.177399	0.507369
	62.9	-0.0708077	0.457743		62.9	0.243859	0.494627
	63	-0.048023	0.471537		63	0.311116	0.468764
	63.1	-0.020936	0.480392		63.1	0.375345	0.429429
	63.2	0.00624492	0.481794		63.2	0.432735	0.377038
	63.3	0.0294643	0.472056		63.3	0.479771	0.313029
	63.4	0.0449582	0.447889		63.4	0.513512	0.239976
	63.5	0.049866	0.408184		63.5	0.531841	0.161561
	63.6	0.0430513	0.355411		63.6	0.533632	0.0823153
	63.7	0.0256185	0.295677		63.7	0.518837	0.00725825
	63.8	0.000789963	0.237345		63.8	0.488476	-0.0585944
	63.9	-0.0268482	0.189058		63.9	0.444519	-0.110754
	64	-0.052688	0.15815		64	0.389698	-0.145741
	64.1	-0.0732567	0.148994		64.1	0.327247	-0.161516
	64.2	-0.0867582	0.161654		64.2	0.260615	-0.157731
	64.3	-0.092995	0.191767		64.3	0.193163	-0.135835
	64.4	-0.0926778	0.231586		64.4	0.127882	-0.0989782
	64.5	-0.0863255	0.271573		64.5	0.0671453	-0.0517079
	64.6	-0.0733964	0.302376		64.6	0.0125457	0.000476935
	64.7	-0.0523858	0.316574		64.7	-0.0351674	0.0517205
	64.8	-0.0215421	0.309777		64.8	-0.0760229	0.0964395
	64.9	0.0202792	0.28124		64.9	-0.110635	0.129921
	65	0.0727398	0.2339		65	-0.139915	0.14882
	65.1	0.133459	0.173498		65.1	-0.164745	0.151453
	65.2	0.198312	0.10678		65.2	-0.185687	0.137894
	65.3	0.262462	0.0397676		65.3	-0.202816	0.109837
	65.4	0.321371	-0.0230313		65.4	-0.215699	0.0702652
	65.5	0.371197	-0.0785018		65.5	-0.223554	0.0229963
	65.6	0.408754	-0.124437		65.6	-0.225541	-0.0278591
	65.7	0.431689	-0.159638		65.7	-0.221113	-0.0783907
	65.8	0.438972	-0.184248		65.8	-0.210352	-0.125317
	65.9	0.431372	-0.199609		65.9	-0.194178	-0.166284
	66	0.411335	-0.207618		66	-0.174397	-0.200016
	66.1	0.382277	-0.209973		66.1	-0.153533	-0.226352
	66.2	0.347931	-0.207699		66.2	-0.134485	-0.246132
	66.3	0.311729	-0.200875		66.3	-0.120049	-0.261003
	66.4	0.276758	-0.188414		66.4	-0.112426	-0.273146
	66.5	0.245872	-0.168111		66.5	-0.112791	-0.284932
	66.6	0.221366	-0.137417		66.6	-0.121048	-0.298578
	66.7	0.20436	-0.0946708		66.7	-0.135808	-0.315762
	66.8	0.194336	-0.0399473		66.8	-0.154632	-0.3373
	66.9	0.189192	0.0248154		66.9	-0.174477	-0.362904
	67	0.185809	0.0962987		67	-0.192274	-0.391059
	67.1	0.180935	0.170558		67.1	-0.205515	-0.41912
	67.2	0.172266	0.243521		67.2	-0.212724	-0.443569
	67.3	0.159086	0.310972		67.3	-0.213694	-0.460467
	67.4	0.142204	0.368428		67.4	-0.20945	-0.466028
	67.5	0.123378	0.411346		67.5	-0.201915	-0.457197
	67.6	0.104571	0.435794		67.6	-0.193378	-0.432195
	67.7	0.0875759	0.439568		67.7	-0.185862	-0.390856
	67.8	0.0737887	0.423474		67.8	-0.18057	-0.334739
	67.9	0.0639848	0.39198		67.9	-0.177534	-0.266998
	68	0.0581754	0.352509		68	-0.175567	-0.192006
	68.1	0.0556272	0.313561		68.1	-0.172544	-0.114857
	68.2	0.0550708	0.282752		68.2	-0.16594	-0.0407678
	68.3	0.0550387	0.26543		68.3	-0.153497	0.0254782
	68.4	0.0542225	0.263639		68.4	-0.133857	0.0799851
	68.5	0.0517461	0.27562		68.5	-0.107001	0.120058
	68.6	0.0472924	0.295733		68.6	-0.0743957	0.144307
	68.7	0.0410761	0.315163		68.7	-0.0388079	0.152603
	68.8	0.0339292	0.323814		68.8	-0.00384154	0.145889
	68.9	0.0271698	0.31271		68.9	0.0266999	0.125903
	69	0.0221893	0.276308		69	0.0494869	0.0948993
	69.1	0.0197247	0.213755		69.1	0.0622358	0.0553728
	69.2	0.0194495	0.128768		69.2	0.0640728	0.00989256
	69.3	0.0201371	0.0283968		69.3	0.0556295	-0.0390045
	69.4	0.0202312	-0.0785328		69.4	0.0388635	-0.088856
	69.5	0.0182539	-0.182641		69.5	0.0166518	-0.137269
	69.6	0.0131616	-0.274704		69.6	-0.00775707	-0.181957
	69.7	0.00465322	-0.346464		69.7	-0.0313255	-0.220777
	69.8	-0.00668358	-0.391285		69.8	-0.0517299	-0.251836
	69.9	-0.0194764	-0.404863		69.9	-0.0676975	-0.273642
	70	-0.0319031	-0.386194		70	-0.0791136	-0.285252
	70.1	-0.0421454	-0.338315		70.1	-0.0868966	-0.286435
	70.2	-0.0488134	-0.26847		70.2	-0.0926694	-0.277766
	70.3	-0.0512208	-0.187099		70.3	-0.0983086	-0.260638
	70.4	-0.0494572	-0.105789		70.4	-0.105475	-0.237199
	70.5	-0.0442704	-0.0348773		70.5	-0.115231	-0.210167
	70.6	-0.0368224	0.0184795		70.6	-0.127815	-0.182617
	70.7	-0.0284026	0.0512594		70.7	-0.14264	-0.157699
	70.8	-0.0204048	0.0644307		70.8	-0.158464	-0.138372
	70.9	-0.0142261	0.0619514		70.9	-0.173715	-0.127184
	71	-0.01098	0.049334		71	-0.186851	-0.126088
	71.1	-0.0111685	0.0322186		71.1	-0.196676	-0.136351
	71.2	-0.0145021	0.015047		71.2	-0.202527	-0.158496
	71.3	-0.0199682	0.000392062		71.3	-0.204323	-0.192311
	71.4	-0.0263499	-0.0111717		71.4	-0.202455	-0.236896
	71.5	-0.0326889	-0.0205296		71.5	-0.197602	-0.290739
	71.6	-0.0384331	-0.0290865		71.6	-0.190532	-0.351852
	71.7	-0.0433203	-0.0376388		71.7	-0.181954	-0.41789
	71.8	-0.047177	-0.0455645		71.8	-0.172474	-0.486287
	71.9	-0.0497835	-0.0509477		71.9	-0.162663	-0.55438
	72	-0.0506292	-0.0512685		72	-0.153189	-0.619482
	72.1	-0.0486952	-0.0439929		72.1	-0.144982	-0.67897
	72.2	-0.0424807	-0.0274018		72.2	-0.139358	-0.730331
	72.3	-0.0303417	-0.00124742		72.3	-0.138054	-0.771229
	72.4	-0.0110196	0.0328404		72.4	-0.143158	-0.799592
	72.5	0.0156296	0.0713805		72.5	-0.156912	-0.813729
	72.6	0.0478297	0.109601		72.6	-0.181425	-0.812483
	72.7	0.0815397	0.142413		72.7	-0.218317	-0.795361
	72.8	0.111187	0.165278		72.8	-0.268343	-0.762643
	72.9	0.131243	0.174786		72.9	-0.33106	-0.715422
	73	0.138138	0.169238		73	-0.404597	-0.655537
	73.1	0.13141	0.149113		73.1	-0.485565	-0.585459
	73.2	0.113641	0.116934		73.2	-0.56917	-0.508078
	73.3	0.0896282	0.0767448		73.3	-0.649514	-0.426489
	73.4	0.0649796	0.0334029		73.4	-0.720085	-0.343792
	73.5	0.044818	-0.00817693		73.5	-0.774363	-0.262921
	73.6	0.0329325	-0.0437457		73.6	-0.806501	-0.186575
	73.7	0.0314162	-0.0700566		73.7	-0.811973	-0.117153
	73.8	0.0404436	-0.0851133		73.8	-0.788129	-0.0567416
	73.9	0.058215	-0.0884058		73.9	-0.73457	-0.00708557
	74	0.0812493	-0.0810028		74	-0.653318	0.030493
	74.1	0.105081	-0.0658295		74.1	-0.548731	0.0551989
	74.2	0.125216	-0.0475622		74.2	-0.427191	0.066936
	74.3	0.13807	-0.0318432		74.3	-0.296578	0.0664649
	74.4	0.141635	-0.0242487		74.4	-0.165593	0.0555009
	74.5	0.135717	-0.0290878		74.5	-0.0429852	0.0367109
	74.6	0.121741	-0.0481258		74.6	0.0632435	0.0135247
	74.7	0.101538	-0.0800101		74.7	0.146576	-0.0101799
	74.8	0.0757847	-0.120712		74.8	0.202604	-0.0305201
	74.9	0.0435733	-0.164741		74.9	0.22947	-0.0440941
	75	0.00356503	-0.206611		75	0.228078	-0.0484032
	75.1	-0.0442151	-0.242294		75.1	0.20204	-0.0421793
	75.2	-0.0966833	-0.269734		75.2	0.157344	-0.0255017
	75.3	-0.147099	-0.28817		75.3	0.101759	0.000276811
	75.4	-0.186297	-0.296996		75.4	0.0440299	0.032793
	75.5	-0.205264	-0.295021		75.5	-0.00705706	0.0690965
	75.6	-0.197432	-0.280287		75.6	-0.043626	0.106121
	75.7	-0.160364	-0.25072		75.7	-0.0595712	0.141173
	75.8	-0.096516	-0.205492		75.8	-0.0512212	0.17231
	75.9	-0.0128362	-0.146338		75.9	-0.0177236	0.198556
	76	0.0804603	-0.0782574		76	0.0388909	0.219927
	76.1	0.171689	-0.00915529		76.1	0.113976	0.237231
	76.2	0.249513	0.0518183		76.2	0.200843	0.251751
	76.3	0.304298	0.0968597		76.3	0.291558	0.264847
	76.4	0.3295	0.121656		76.4	0.377885	0.277596
	76.5	0.32292	0.126211		76.5	0.45222	0.290554
	76.6	0.287489	0.114044		76.6	0.508412	0.303654
	76.7	0.230811	0.0901538		76.7	0.542326	0.316284
	76.8	0.163413	0.0590853		76.8	0.55211	0.327461
	76.9	0.0962883	0.0241532		76.9	0.538123	0.336059
	77	0.0385861	-0.0124976		77	0.50261	0.341006
	77.1	-0.00416252	-0.0492674		77.1	0.449202	0.341404
	77.2	-0.0305925	-0.0844121		77.2	0.382391	0.336592
	77.3	-0.0428076	-0.115714		77.3	0.307064	0.326147
	77.4	-0.0446909	-0.140652		77.4	0.228178	0.309884
	77.5	-0.0397904	-0.156933		77.5	0.150562	0.287878
	77.6	-0.0297156	-0.163111		77.6	0.078812	0.260506
	77.7	-0.0136884	-0.159243		77.7	0.0171901	0.228536
	77.8	0.0107308	-0.147289		77.8	-0.0305347	0.193191
	77.9	0.0459943	-0.130951		77.9	-0.0613504	0.156175
	78	0.0928251	-0.114928		78	-0.0733443	0.119642
	78.1	0.149208	-0.103837		78.1	-0.0660624	0.0860423
	78.2	0.210721	-0.101157		78.2	-0.0407717	0.0579215
	78.3	0.271908	-0.108533		78.3	-0.000527183	0.0376378
	78.4	0.327898	-0.125588		78.4	0.0500354	0.0270567
	78.5	0.3756	-0.150008		78.5	0.105188	0.0272796
	78.6	0.413882	-0.177883		78.6	0.158821	0.038419
	78.7	0.442953	-0.204388		78.7	0.205239	0.0595176
	78.8	0.463508	-0.224714		78.8	0.239914	0.0885951
	78.9	0.476123	-0.235054		78.9	0.260014	0.122843
	79	0.481084	-0.233801		79	0.264653	0.158963
	79.1	0.478575	-0.222246		79.1	0.254808	0.193551
	79.2	0.469248	-0.204059		79.2	0.23297	0.22354
	79.3	0.455031	-0.184071		79.3	0.202623	0.246563
	79.4	0.439591	-0.166962		79.4	0.167675	0.261214
	79.5	0.427806	-0.156263		79.5	0.131938	0.267146
	79.6	0.423942	-0.154067		79.6	0.0987465	0.264972
	79.7	0.429559	-0.160822		79.7	0.0707163	0.25602
	79.8	0.442379	-0.175131		79.8	0.0496522	0.241978
	79.9	0.456715	-0.193818		79.9	0.0365532	0.224503
	80	0.465201	-0.212723		80	0.0316836	0.204899
	80.1	0.461293	-0.227726		80.1	0.0346714	0.183897
	80.2	0.441282	-0.235603		80.2	0.0446173	0.161609
	80.3	0.405111	-0.234527		80.3	0.0602091	0.137631
	80.4	0.35598	-0.224197		80.4	0.0798388	0.111246
	80.5	0.299137	-0.205426		80.5	0.10173	0.0816796
	80.6	0.240423	-0.1797		80.6	0.124066	0.0483108
	80.7	0.185007	-0.148933		80.7	0.145111	0.0108207
	80.8	0.136815	-0.115359		80.8	0.163318	-0.0307614
	80.9	0.0985522	-0.081416		80.9	0.177403	-0.0760995
	81	0.0719372	-0.0495395		81	0.186382	-0.124621
	81.1	0.0576371	-0.0221008		81.1	0.189571	-0.175618
	81.2	0.0547292	-0.00188086		81.2	0.18656	-0.228268
	81.3	0.0604566	0.00789782		81.3	0.177185	-0.281621
	81.4	0.0706686	0.00430008		81.4	0.161508	-0.334531
	81.5	0.0808077	-0.0139978		81.5	0.139823	-0.385565
	81.6	0.0870217	-0.0457968		81.6	0.112686	-0.432974
	81.7	0.0869884	-0.0876514		81.7	0.0809607	-0.474707
	81.8	0.0802244	-0.134848		81.8	0.0458552	-0.508531
	81.9	0.068105	-0.182509		81.9	0.0089265	-0.532235
	82	0.053826	-0.226222		82	-0.0279629	-0.543864
	82.1	0.0420921	-0.262487		82.1	-0.0627547	-0.541998
	82.2	0.0378608	-0.289541		82.2	-0.0933567	-0.525941
	82.3	0.044553	-0.308452		82.3	-0.117844	-0.495858
	82.4	0.0628796	-0.323353		82.4	-0.134671	-0.452793
	82.5	0.090565	-0.340425		82.5	-0.142851	-0.39859
	82.6	0.12317	-0.365308		82.6	-0.142083	-0.335739
	82.7	0.15584	-0.400221		82.7	-0.13279	-0.267148
	82.8	0.184894	-0.442387		82.8	-0.116059	-0.1959
	82.9	0.208603	-0.484738		82.9	-0.0934889	-0.125013
	83	0.227073	-0.518672		83	-0.0669609	-0.0572069
	83.1	0.24133	-0.536938		83.1	-0.0383848	0.00526808
	83.2	0.252195	-0.535682		83.2	-0.0094506	0.0607812
	83.3	0.259541	-0.514745		83.3	0.0185559	0.108407
	83.4	0.262235	-0.47659		83.4	0.0448382	0.147946
	83.5	0.258649	-0.424784		83.5	0.0690657	0.17987
	83.6	0.247662	-0.362827		83.6	0.0912409	0.20516
	83.7	0.22963	-0.293653		83.7	0.111498	0.225065
	83.8	0.206563	-0.219933		83.8	0.129874	0.240784
	83.9	0.181706	-0.144722		83.9	0.146115	0.253126
	84	0.158823	-0.0718408		84	0.159552	0.262232
	84.1	0.141186	-0.00569848		84.1	0.169092	0.26739
	84.2	0.130369	0.0491621		84.2	0.173322	0.267072
	84.3	0.125445	0.0888777		84.3	0.170716	0.259166
	84.4	0.123032	0.111431		84.4	0.159907	0.241369
	84.5	0.118488	0.11738		84.5	0.139969	0.211706
	84.6	0.107684	0.109966		84.6	0.110662	0.168998
	84.7	0.0885233	0.0943279		84.7	0.0725793	0.113247
	84.8	0.0613885	0.0760985		84.8	0.0271722	0.0458156
	84.9	0.0287507	0.0599744		84.9	-0.0233726	-0.0306072
	85	-0.005651	0.048999		85	-0.0763674	-0.112226
	85.1	-0.0377593	0.0446197		85.1	-0.128945	-0.194523
	85.2	-0.0640536	0.047627		85.2	-0.178396	-0.272689
	85.3	-0.0823906	0.058798		85.3	-0.222475	-0.34207
	85.4	-0.0923631	0.0787794		85.4	-0.259622	-0.398565
	85.5	-0.0950503	0.107257		85.5	-0.289079	-0.438945
	85.6	-0.0921463	0.142108		85.6	-0.310893	-0.461094
	85.7	-0.084952	0.179198		85.7	-0.325818	-0.46414
	85.8	-0.0737669	0.213048		85.8	-0.335111	-0.448495
	85.9	-0.0581478	0.238334		85.9	-0.340279	-0.415813
	86	-0.0377559	0.25179		86	-0.342768	-0.368845
	86.1	-0.0134197	0.253128		86.1	-0.343675	-0.311251
	86.2	0.0124492	0.244597		86.2	-0.343506	-0.247325
	86.3	0.036568	0.229695		86.3	-0.342042	-0.181683
	86.4	0.0559028	0.211794		86.4	-0.338341	-0.118914
	86.5	0.0687641	0.193225		86.5	-0.330894	-0.0632019
	86.6	0.0754377	0.174779		86.6	-0.317897	-0.0179594
	86.7	0.0778751	0.155921		86.7	-0.297593	0.0145261
	86.8	0.0786768	0.135299		86.8	-0.268617	0.0333623
	86.9	0.0799594	0.11133		86.9	-0.230284	0.039193
	87	0.0826239	0.082941		87	-0.182748	0.034171
	87.1	0.0862328	0.0502648		87.1	-0.127045	0.0216916
	87.2	0.0894105	0.0151836		87.2	-0.0649996	0.00595578
	87.3	0.0905028	-0.018377		87.3	0.000972372	-0.008629
	87.4	0.0882117	-0.0447512		87.4	0.0681172	-0.0180962
	87.5	0.0820037	-0.0575792		87.5	0.133626	-0.0194924
	87.6	0.0724468	-0.0515707		87.6	0.194911	-0.011307
	87.7	0.061121	-0.024533		87.7	0.24986	0.00636742
	87.8	0.049852	0.0215255		87.8	0.297048	0.0319235
	87.9	0.0394716	0.080758		87.9	0.335883	0.0625528
	88	0.02887	0.145053		88	0.366671	0.0947314
	88.1	0.0151782	0.205879		88.1	0.390571	0.124731
	88.2	-0.00502096	0.255597		88.2	0.409437	0.149129
	88.3	-0.0341613	0.288185		88.3	0.425539	0.165196
	88.4	-0.0725808	0.299883		88.4	0.441206	0.17115
	88.5	-0.118468	0.289765		88.5	0.458447	0.166264
	88.6	-0.168697	0.259961		88.6	0.478576	0.150827
	88.7	-0.219501	0.215062		88.7	0.501947	0.126013
	88.8	-0.266762	0.160864		88.8	0.527799	0.0936787
	88.9	-0.305979	0.103232		88.9	0.554266	0.0561291
	89	-0.332615	0.0471436		89	0.578548	0.0158922
	89.1	-0.343408	-0.00418702		89.1	0.597238	-0.0245057
	89.2	-0.337985	-0.0496228		89.2	0.606765	-0.0626994
	89.3	-0.319724	-0.0897074		89.3	0.603914	-0.0966176
	89.4	-0.294823	-0.125594		89.4	0.586337	-0.124585
	89.5	-0.270046	-0.157863		89.5	0.552973	-0.145391
	89.6	-0.250397	-0.185836		89.6	0.504318	-0.158384
	89.7	-0.237727	-0.207647		89.7	0.44246	-0.163529
	89.8	-0.23069	-0.22093		89.8	0.370899	-0.161465
	89.9	-0.225558	-0.223751		89.9	0.294151	-0.153532
	90	-0.217696	-0.215626		90	0.217225	-0.141717
	90.1	-0.203217	-0.197949		90.1	0.145053	-0.128549
	90.2	-0.180221	-0.173893		90.2	0.0819615	-0.116875
	90.3	-0.149506	-0.147876		90.3	0.0312703	-0.109582
	90.4	-0.114308	-0.124474		90.4	-0.00496072	-0.109259
	90.5	-0.0789646	-0.107179		90.5	-0.0260032	-0.117849
	90.6	-0.0473988	-0.0974914		90.6	-0.0323769	-0.136369
	90.7	-0.022129	-0.0949527		90.7	-0.0256356	-0.164702
	90.8	-0.00399038	-0.09792		90.8	-0.00806997	-0.20154
	90.9	0.00757062	-0.104568		90.9	0.0176287	-0.244487
	91	0.0139252	-0.11362		91	0.048701	-0.290309
	91.1	0.0166806	-0.124587		91.1	0.0825978	-0.335342
	91.2	0.0172574	-0.137349		91.2	0.11718	-0.375952
	91.3	0.0166802	-0.151438		91.3	0.150807	-0.409006
	91.4	0.0155545	-0.1653		91.4	0.182319	-0.432285
	91.5	0.0143918	-0.176243		91.5	0.210921	-0.444734
	91.6	0.013817	-0.181137		91.6	0.236006	-0.446579
	91.7	0.0144771	-0.17748		91.7	0.256964	-0.439213
	91.8	0.0170072	-0.164747		91.8	0.273042	-0.424935
	91.9	0.021873	-0.145134		91.9	0.283271	-0.406573
	92	0.0293437	-0.123432		92	0.286516	-0.387053
	92.1	0.0393719	-0.105818		92.1	0.281624	-0.369038
	92.2	0.0513992	-0.0977842		92.2	0.267656	-0.354619
	92.3	0.0642587	-0.10215		92.3	0.244142	-0.345168
	92.4	0.0765297	-0.118041		92.4	0.211309	-0.341318
	92.5	0.0869437	-0.141204		92.5	0.170218	-0.343048
	92.6	0.0948306	-0.165404		92.6	0.122789	-0.349865
	92.7	0.100442	-0.184522		92.7	0.0716895	-0.360993
	92.8	0.104971	-0.194283		92.8	0.0201279	-0.375548
	92.9	0.109999	-0.193518		92.9	-0.0284187	-0.392662
	93	0.116875	-0.184368		93	-0.0704847	-0.411539
	93.1	0.126369	-0.171161		93.1	-0.102873	-0.431481
	93.2	0.138392	-0.158523		93.2	-0.122871	-0.451649
	93.3	0.151838	-0.149663		93.3	-0.128421	-0.471142
	93.4	0.164925	-0.145717		93.4	-0.118271	-0.488846
	93.5	0.175689	-0.146379		93.5	-0.0920973	-0.503383
	93.6	0.18262	-0.15114		93.6	-0.0506002	-0.513154
	93.7	0.185236	-0.160012		93.7	0.00445207	-0.516466
	93.8	0.184088	-0.17344		93.8	0.0702679	-0.511746
	93.9	0.180252	-0.191709		93.9	0.14319	-0.497808
	94	0.174688	-0.21435		94	0.218973	-0.474123
	94.1	0.168051	-0.239662		94.1	0.293169	-0.441043
	94.2	0.160937	-0.264841		94.2	0.361562	-0.399896
	94.3	0.154459	-0.286698		94.3	0.420609	-0.352949
	94.4	0.150673	-0.302373		94.4	0.467799	-0.303204
	94.5	0.152257	-0.309763		94.5	0.501885	-0.254063
	94.6	0.161551	-0.307698		94.6	0.522945	-0.208937
	94.7	0.179545	-0.295976		94.7	0.532251	-0.170811
	94.8	0.205318	-0.275549		94.8	0.531978	-0.141901
	94.9	0.236161	-0.248955		94.9	0.524793	-0.123422
	95	0.268268	-0.220287		95	0.513395	-0.115503
	95.1	0.297934	-0.194229		95.1	0.500101	-0.117288
	95.2	0.322515	-0.175043		95.2	0.486537	-0.127146
	95.3	0.341035	-0.16549		95.3	0.47349	-0.142972
	95.4	0.354071	-0.165997		95.4	0.460943	-0.162514
	95.5	0.362853	-0.174673		95.5	0.448251	-0.183665
	95.6	0.368122	-0.187943		95.6	0.434434	-0.204698
	95.7	0.369438	-0.20146		95.7	0.418483	-0.2244
	95.8	0.365468	-0.211076		95.8	0.399638	-0.242117
	95.9	0.355194	-0.213405		95.9	0.37757	-0.257728
	96	0.339473	-0.205804		96	0.352446	-0.271533
	96.1	0.321694	-0.186116		96.1	0.324876	-0.284129
	96.2	0.307124	-0.152635		96.2	0.29578	-0.296222
	96.3	0.30086	-0.104878		96.3	0.266214	-0.30846
	96.4	0.305486	-0.0446866		96.4	0.237195	-0.321272
	96.5	0.319701	0.0232097		96.5	0.209571	-0.334751
	96.6	0.338518	0.0916863		96.6	0.183932	-0.348619
	96.7	0.355069	0.152654		96.7	0.160595	-0.362255
	96.8	0.362871	0.198665		96.8	0.139583	-0.374813
	96.9	0.357604	0.224206		96.9	0.120141	-0.385401
	97	0.337933	0.226714		97	0.102526	-0.393284
	97.1	0.30539	0.206893		97.1	0.0862536	-0.398114
	97.2	0.26382	0.16848		97.2	0.0707527	-0.400074
	97.3	0.218376	0.117547		97.3	0.055402	-0.399962
	97.4	0.174257	0.0614363		97.4	0.0395825	-0.399165
	97.5	0.135586	0.00749212		97.5	0.0227394	-0.399516
	97.6	0.104719	-0.038136		97.6	0.00445732	-0.403085
	97.7	0.0821281	-0.0713636		97.7	-0.0154525	-0.411886
	97.8	0.0665242	-0.0907821		97.8	-0.0368773	-0.427579
	97.9	0.0554257	-0.0975946		97.9	-0.0593611	-0.451187
	98	0.0460473	-0.0948585		98	-0.0821211	-0.48285
	98.1	0.036183	-0.086373		98.1	-0.104142	-0.52169
	98.2	0.0247669	-0.0754021		98.2	-0.124338	-0.565774
	98.3	0.0119755	-0.0634562		98.3	-0.141772	-0.612208
	98.4	-0.00107517	-0.0499061		98.4	-0.155864	-0.657386
	98.5	-0.0126225	-0.0326105		98.5	-0.166577	-0.697323
	98.6	-0.020263	-0.00915393		98.6	-0.174494	-0.728104
	98.7	-0.0214168	0.0221507		98.7	-0.180802	-0.746316
	98.8	-0.0140375	0.0620481		98.8	-0.18714	-0.749451
	98.9	0.00301756	0.110429		98.9	-0.195358	-0.736219
	99	0.0297887	0.166141		99	-0.207201	-0.706718
	99.1	0.0655711	0.226426		99.1	-0.223981	-0.662474
	99.2	0.109806	0.286556		99.2	-0.246298	-0.606332
	99.3	0.162618	0.340208		99.3	-0.273869	-0.542213
	99.4	0.224352	0.380636		99.4	-0.305506	-0.474784
	99.5	0.29449	0.402465		99.5	-0.339258	-0.409034
	99.6	0.370267	0.403143		99.6	-0.372691	-0.349837
	99.7	0.445876	0.383474		99.7	-0.403253	-0.301476
	99.8	0.512951	0.346709		99.8	-0.428643	-0.267225
	99.9	0.562274	0.297091		99.9	-0.447127	-0.248982
	100	0.586073	0.238679		100	-0.457711	-0.247009
	100.1	0.580045	0.17483		100.1	-0.460168	-0.25982
	100.2	0.544436	0.108223		100.2	-0.454909	-0.284223
	100.3	0.483923	0.0411558		100.3	-0.442734	-0.315553
	100.4	0.406674	-0.024417		100.4	-0.424542	-0.348097
	100.5	0.323124	-0.0868636		100.5	-0.401061	-0.375674
	100.6	0.244299	-0.144544		100.6	-0.372688	-0.39236
	100.7	0.179653	-0.195626		100.7	-0.339475	-0.393223
	100.8	0.135062	-0.238049		100.8	-0.301269	-0.375005
	100.9	0.11153	-0.269665		100.9	-0.257981	-0.336622
	101	0.10465	-0.288832		101	-0.209885	-0.279379
	101.1	0.105489	-0.294951		101.1	-0.15788	-0.206875
	101.2	0.103371	-0.288441		101.2	-0.1036	-0.124552
	101.3	0.0894672	-0.270522		101.3	-0.0493489	-0.0389738
	101.4	0.0598615	-0.243067		101.4	0.00216297	0.0430517
	101.5	0.0168634	-0.208524		101.5	0.0482165	0.115392
	101.6	-0.0320908	-0.169567		101.6	0.0865236	0.173358
	101.7	-0.0772855	-0.128793		101.7	0.115611	0.214255
	101.8	-0.109993	-0.0885872		101.8	0.135051	0.237596
	101.9	-0.12494	-0.0508667		101.9	0.145505	0.244975
	102	-0.121318	-0.0169633		102	0.148579	0.239651
	102.1	-0.101879	0.0125041		102.1	0.146545	0.225887
	102.2	-0.0711168	0.0375083		102.2	0.142023	0.20822
	102.3	-0.0335838	0.0582672		102.3	0.137667	0.190762
	102.4	0.00733716	0.0748904		102.4	0.135936	0.176646
	102.5	0.0499923	0.0872127		102.5	0.138942	0.167718
	102.6	0.0940724	0.0948661		102.6	0.148356	0.164463
	102.7	0.139632	0.0975169		102.7	0.165367	0.166181
	102.8	0.185898	0.095132		102.8	0.190629	0.171324
	102.9	0.230488	0.0881539		102.9	0.22421	0.177915
	103	0.269246	0.0775222		103	0.265532	0.183977
	103.1	0.296565	0.0645462		103.1	0.313338	0.187861
	103.2	0.306037	0.050684		103.2	0.365717	0.188481
	103.3	0.291711	0.0370677		103.3	0.420218	0.185392
	103.4	0.249962	0.024234		103.4	0.474059	0.178723
	103.5	0.181193	0.0122244		103.5	0.524425	0.169023
	103.6	0.0907319	0.000911523		103.6	0.568794	0.157011
	103.7	-0.0111274	-0.00944806		103.7	0.605241	0.143344
	103.8	-0.110072	-0.0175289		103.8	0.632648	0.12843
	103.9	-0.1899	-0.0208292		103.9	0.650763	0.112338
	104	-0.235795	-0.0165645		104	0.660115	0.0948301
	104.1	-0.238017	-0.00282452		104.1	0.661792	0.0754837
	104.2	-0.194607	0.0204314		104.2	0.657157	0.0539003
	104.3	-0.112013	0.05095		104.3	0.647571	0.029916
	104.4	-0.00319365	0.0845262		104.4	0.634188	0.0037683
	104.5	0.115972	0.115983		104.5	0.617855	-0.0238204
	104.6	0.230561	0.140426		104.6	0.599127	-0.0517
	104.7	0.329549	0.154356		104.7	0.578361	-0.078434
	104.8	0.407176	0.156329		104.8	0.555851	-0.10253
	104.9	0.462521	0.147043		104.9	0.531967	-0.122687
	105	0.498132	0.128918		105	0.507257	-0.137996
	105.1	0.518228	0.105377		105.1	0.482505	-0.148071
	105.2	0.526827	0.080037		105.2	0.458746	-0.153041
	105.3	0.526397	0.0560314		105.3	0.437216	-0.153459
	105.4	0.517451	0.0355795		105.4	0.419257	-0.150129
	105.5	0.499077	0.0198327		105.5	0.406179	-0.143917
	105.6	0.470032	0.0087317		105.6	0.399076	-0.135623
	105.7	0.430085	0.00118352		105.7	0.39864	-0.125882
	105.8	0.380816	-0.00441401		105.8	0.404996	-0.115159
	105.9	0.325541	-0.00976371		105.9	0.417583	-0.103781
	106	0.268553	-0.016489		106	0.435139	-0.0919736
	106.1	0.214113	-0.0262842		106.1	0.455776	-0.0799133
	106.2	0.165585	-0.0411001		106.2	0.477159	-0.0677379
	106.3	0.124962	-0.0628189		106.3	0.496758	-0.0555608
	106.4	0.0928022	-0.0922817		106.4	0.512139	-0.0434983
	106.5	0.0685012	-0.128523		106.5	0.52124	-0.0317179
	106.6	0.0509682	-0.168749		106.6	0.522605	-0.0205386
	106.7	0.0393832	-0.208807		106.7	0.515525	-0.0105187
	106.8	0.0334167	-0.243936		106.8	0.500096	-0.00253373
	106.9	0.0328868	-0.270121		106.9	0.477167	0.00221239
	107	0.0372254	-0.285083		107	0.448201	0.00227592
	107.1	0.0446778	-0.28871		107.1	0.415067	-0.00386157
	107.2	0.051971	-0.283151		107.2	0.379789	-0.0175247
	107.3	0.0550431	-0.272296		107.3	0.344286	-0.0395545
	107.4	0.0504679	-0.260471		107.4	0.310124	-0.0700481
	107.5	0.0367743	-0.250928		107.5	0.278336	-0.10818
	107.6	0.015264	-0.244816		107.6	0.249296	-0.152194
	107.7	-0.00955143	-0.240816		107.7	0.222687	-0.199534
	107.8	-0.0305013	-0.23575		107.8	0.197555	-0.247137
	107.9	-0.0398588	-0.225933		107.9	0.172437	-0.291826
	108	-0.0321359	-0.20885		108	0.145555	-0.330707
	108.1	-0.00643168	-0.184449		108.1	0.115052	-0.361552
	108.2	0.0329707	-0.155471		108.2	0.0792392	-0.383033
	108.3	0.077961	-0.126726		108.3	0.0368498	-0.394842
	108.4	0.119162	-0.103453		108.4	-0.0127424	-0.397661
	108.5	0.148601	-0.0899442		108.5	-0.0693462	-0.393006
	108.6	0.161828	-0.0889154		108.6	-0.131842	-0.383005
	108.7	0.158659	-0.10147		108.7	-0.198148	-0.370089
	108.8	0.142717	-0.127092		108.8	-0.265272	-0.356675
	108.9	0.120379	-0.163373		108.9	-0.329459	-0.344838
	109	0.0993932	-0.205844		109	-0.386438	-0.336024
	109.1	0.0868852	-0.24859		109.1	-0.431749	-0.330868
	109.2	0.0875176	-0.285602		109.2	-0.461147	-0.329115
	109.3	0.102288	-0.312499		109.3	-0.471033	-0.329723
	109.4	0.128348	-0.32765		109.4	-0.45889	-0.331121
	109.5	0.159896	-0.33198		109.5	-0.423654	-0.331574
	109.6	0.189831	-0.327594		109.6	-0.365964	-0.329626
	109.7	0.211372	-0.31614		109.7	-0.288256	-0.324466
	109.8	0.21948	-0.298075		109.8	-0.194648	-0.316175
	109.9	0.211858	-0.273019		109.9	-0.0906221	-0.305771
	110	0.189285	-0.240708		110	0.0174697	-0.295032
	110.1	0.155216	-0.201879		110.1	0.123026	-0.286159
	110.2	0.114805	-0.158638		110.2	0.219851	-0.281305
	110.3	0.073667	-0.114216		110.3	0.302763	-0.282103
	110.4	0.0364919	-0.0725205		110.4	0.368057	-0.289288
	110.5	0.00570214	-0.03763		110.5	0.413777	-0.302461
	110.6	-0.0190474	-0.0129881		110.6	0.439764	-0.320097
	110.7	-0.0400608	-0.000507622		110.7	0.447482	-0.339726
	110.8	-0.0600085	1.33421e-05		110.8	0.439663	-0.358315
	110.9	-0.0804449	-0.00911672		110.9	0.419828	-0.372736
	111	-0.101081	-0.024083		111	0.391746	-0.380242
	111.1	-0.1202	-0.0405253		111.1	0.358899	-0.378894
	111.2	-0.135809	-0.0547638		111.2	0.32404	-0.367803
	111.3	-0.146778	-0.0646159		111.3	0.288891	-0.347214
	111.4	-0.153209	-0.0697568		111.4	0.254039	-0.318376
	111.5	-0.156027	-0.0713755		111.5	0.219048	-0.28326
	111.6	-0.156492	-0.0713273		111.6	0.182746	-0.244199
	111.7	-0.155939	-0.0712231		111.7	0.143661	-0.203501
	111.8	-0.155464	-0.0718352		111.8	0.100474	-0.163138
	111.9	-0.155567	-0.0725058		111.9	0.0524335	-0.124566
	112	-0.155947	-0.0710418		112	-0.000372748	-0.0886676
	112.1	-0.155574	-0.06431		112.1	-0.0569253	-0.0558673
	112.2	-0.153051	-0.0492978		112.2	-0.115361	-0.0262961
	112.3	-0.147094	-0.0241853		112.3	-0.173217	-2.98329e-06
	112.4	-0.136965	0.0107496		112.4	-0.227765	0.0228606
	112.5	-0.122716	0.0532129		112.5	-0.276379	0.0419361
	112.6	-0.105183	0.100114		112.6	-0.316868	0.0566147
	112.7	-0.0857763	0.148648		112.7	-0.347723	0.0661036
	112.8	-0.0661528	0.196656		112.8	-0.368237	0.0695451
	112.9	-0.047872	0.24218		112.9	-0.378503	0.0661711
	113	-0.0321306	0.283045		113	-0.379265	0.0554801
	113.1	-0.0196162	0.316684		113.1	-0.371685	0.037362
	113.2	-0.0104924	0.340322		113.2	-0.357053	0.0122049
	113.3	-0.00448545	0.351475		113.3	-0.336516	-0.0190712
	113.4	-0.000800014	0.348577		113.4	-0.31089	-0.055046
	113.5	0.00178976	0.331506		113.5	-0.280604	-0.0938719
	113.6	0.00458717	0.301793		113.6	-0.245788	-0.133413
	113.7	0.0085303	0.262211		113.7	-0.206479	-0.171382
	113.8	0.0138853	0.216197		113.8	-0.16288	-0.205484
	113.9	0.0202018	0.167386		113.9	-0.115584	-0.233554
	114	0.0260549	0.119274		114	-0.0656915	-0.253656
	114.1	0.0290184	0.0749604		114.1	-0.0147765	-0.264201
	114.2	0.0261376	0.03691		114.2	0.0352964	-0.264015
	114.3	0.0145418	0.00675806		114.3	0.0826541	-0.252422
	114.4	-0.00753568	-0.014805		114.4	0.125718	-0.229321
	114.5	-0.0397114	-0.0280239		114.5	0.163456	-0.195233
	114.6	-0.0789865	-0.0337029		114.6	0.19552	-0.151356
	114.7	-0.120184	-0.0326537		114.7	0.222252	-0.0995536
	114.8	-0.157381	-0.0250723		114.8	0.244563	-0.0422949
	114.9	-0.18619	-0.0104337		114.9	0.263729	0.0174683
	115	-0.205296	0.0120072		115	0.281146	0.0765123
	115.1	-0.21626	0.04245		115.1	0.298099	0.131579
	115.2	-0.222031	0.0799524		115.2	0.315578	0.179667
	115.3	-0.224963	0.122048		115.3	0.334159	0.218286
	115.4	-0.225381	0.165001		115.4	0.353952	0.245658
	115.5	-0.221542	0.204658		115.5	0.374617	0.260846
	115.6	-0.210801	0.237275		115.6	0.395424	0.26376
	115.7	-0.191405	0.260029		115.7	0.415351	0.255097
	115.8	-0.163733	0.271255		115.8	0.433199	0.236214
	115.9	-0.130416	0.270492		115.9	0.447705	0.208951
	116	-0.0952885	0.258428		116	0.457644	0.175457
	116.1	-0.0618332	0.236759		116.1	0.461908	0.137981
	116.2	-0.0319702	0.207941		116.2	0.459567	0.098705
	116.3	-0.00588638	0.174867		116.3	0.449918	0.0595795
	116.4	0.0172432	0.140493		116.4	0.432535	0.0221803
	116.5	0.0380237	0.107478		116.5	0.407334	-0.0123814
	116.6	0.0560548	0.0779031		116.6	0.374629	-0.0435309
	116.7	0.0699738	0.0531096		116.7	0.33519	-0.0712205
	116.8	0.0783501	0.0334376		116.8	0.290251	-0.0958688
	116.9	0.0810408	0.0177833		116.9	0.241466	-0.118241
	117	0.0801568	0.0033785		117	0.190801	-0.139266
	117.1	0.0800277	-0.0133731		117.1	0.140367	-0.15985
	117.2	0.0861466	-0.0355531		117.2	0.0922404	-0.180671
	117.3	0.103335	-0.064392		117.3	0.0482826	-0.202033
	117.4	0.134171	-0.0985366		117.4	0.0100122	-0.223782
	117.5	0.177859	-0.134247		117.5	-0.0214639	-0.245319
	117.6	0.230151	-0.166653		117.6	-0.0454609	-0.265729
	117.7	0.284668	-0.191262		117.7	-0.0616852	-0.283951
	117.8	0.334753	-0.205062		117.8	-0.0701916	-0.299004
	117.9	0.374835	-0.207245		117.9	-0.07135	-0.310188
	118	0.401052	-0.199398		118	-0.0658307	-0.317213
	118.1	0.411346	-0.185119		118.1	-0.0546022	-0.320272
	118.2	0.405336	-0.169352		118.2	-0.0389156	-0.319996
	118.3	0.384127	-0.157097		118.3	-0.0202514	-0.317357
	118.4	0.350322	-0.15186		118.4	-0.000209611	-0.313531
	118.5	0.30803	-0.154557		118.5	0.0196591	-0.309751
	118.6	0.262565	-0.163095		118.6	0.0380561	-0.307197
	118.7	0.219721	-0.172826		118.7	0.054134	-0.306904
	118.8	0.184553	-0.178003		118.8	0.0676381	-0.309699
	118.9	0.160128	-0.173471		118.9	0.0789474	-0.316151
	119	0.146812	-0.155728		119	0.0889916	-0.326523
	119.1	0.142398	-0.123454		119.1	0.0990506	-0.340742
	119.2	0.142965	-0.0778641		119.2	0.110471	-0.358354
	119.3	0.144111	-0.0227663		119.3	0.12436	-0.378523
	119.4	0.142124	0.0361702		119.4	0.141318	-0.400073
	119.5	0.134776	0.0925688		119.5	0.161273	-0.421579
	119.6	0.121813	0.140536		119.6	0.183444	-0.441541
	119.7	0.105044	0.175624		119.7	0.206448	-0.45858
	119.8	0.0876559	0.195426		119.8	0.228518	-0.471657
	119.9	0.0730139	0.199965		119.9	0.2478	-0.480258
	120	0.0634789	0.191995		120	0.262647	-0.484499
	120.1	0.0597263	0.176619		120.1	0.271881	-0.485127
	120.2	0.0607308	0.159901		120.2	0.274975	-0.483388
	120.3	0.0642991	0.147463		120.3	0.27214	-0.480767
	120.4	0.0678665	0.143392		120.4	0.264316	-0.478671
	120.5	0.0692535	0.149134		120.5	0.253075	-0.478083
	120.6	0.0671671	0.163007		120.6	0.240433	-0.479315
	120.7	0.0613631	0.180719		120.7	0.228604	-0.48188
	120.8	0.0527378	0.196708		120.8	0.219688	-0.484549
	120.9	0.0435301	0.20578		120.9	0.215348	-0.485582
	121	0.0373218	0.20447		121	0.216511	-0.483063
	121.1	0.0382994	0.191524		121.1	0.223158	-0.475302
	121.2	0.0497297	0.167788		121.2	0.234242	-0.461164
	121.3	0.0726475	0.136025		121.3	0.247779	-0.440281
	121.4	0.105202	0.100387		121.4	0.261104	-0.413106
	121.5	0.142888	0.0650538		121.5	0.271277	-0.380804
	121.6	0.179353	0.0325924		121.6	0.275565	-0.345042
	121.7	0.207589	0.00295835		121.7	0.271931	-0.307708
	121.8	0.221303	-0.026383		121.8	0.259432	-0.270659
	121.9	0.216413	-0.0591019		121.9	0.238465	-0.235546
	122	0.192199	-0.0978975		122	0.210788	-0.203704
	122.1	0.151625	-0.142719		122.1	0.179308	-0.176167
	122.2	0.100652	-0.190185		122.2	0.147679	-0.153691
	122.3	0.0470351	-0.234155		122.3	0.119748	-0.136803
	122.4	-0.00132312	-0.267404		122.4	0.0989725	-0.125824
	122.5	-0.0380672	-0.283788		122.5	0.0878981	-0.120837
	122.6	-0.0596263	-0.279825		122.6	0.0877879	-0.121658
	122.7	-0.0656571	-0.255477		122.7	0.0984686	-0.1278
	122.8	-0.0586514	-0.214093		122.8	0.118405	-0.138476
	122.9	-0.0429405	-0.161593		122.9	0.144966	-0.152681
	123	-0.0234608	-0.105157		123	0.174833	-0.169328
	123.1	-0.00463822	-0.0517665		123.1	0.204446	-0.187439
	123.2	0.0105977	-0.00697349		123.2	0.230433	-0.206322
	123.3	0.0211855	0.0258613		123.3	0.249958	-0.225695
	123.4	0.0276117	0.0457588		123.4	0.26095	-0.245731
	123.5	0.0311815	0.0538106		123.5	0.262226	-0.266971
	123.6	0.0332616	0.0525348		123.6	0.253495	-0.290178
	123.7	0.0347696	0.0451103		123.7	0.235292	-0.316102
	123.8	0.0360046	0.0346762		123.8	0.208847	-0.345265
	123.9	0.0367642	0.024287		123.9	0.175915	-0.377805
	124	0.0366126	0.0170204		124	0.138579	-0.413404
	124.1	0.0351607	0.0155846		124.1	0.0990396	-0.451347
	124.2	0.0324905	0.0217766		124.2	0.0593859	-0.490637
	124.3	0.0295246	0.0361433		124.3	0.0213764	-0.530167
	124.4	0.0280697	0.0582057		124.4	-0.013761	-0.568868
	124.5	0.0302115	0.0870324		124.5	-0.0454707	-0.605793
	124.6	0.0373609	0.12152		124.6	-0.0739266	-0.640149
	124.7	0.0494962	0.160045		124.7	-0.0999814	-0.671211
	124.8	0.0649786	0.199915		124.8	-0.125018	-0.698212
	124.9	0.080986	0.237228		124.9	-0.150709	-0.720225
	125	0.0943361	0.267134		125	-0.178726	-0.736074
	125.1	0.102132	0.28453		125.1	-0.210413	-0.744365
	125.2	0.10233	0.285053		125.2	-0.246449	-0.743597
	125.3	0.0942012	0.266324		125.3	-0.286532	-0.732389
	125.4	0.0785318	0.228733		125.4	-0.329116	-0.709761
	125.5	0.0579261	0.175398		125.5	-0.371285	-0.6754
	125.6	0.0366843	0.111635		125.6	-0.408849	-0.629896
	125.7	0.0202381	0.0441267		125.7	-0.436758	-0.574819
	125.8	0.0139683	-0.0198776		125.8	-0.449826	-0.51267
	125.9	0.0215234	-0.0735821		125.9	-0.443711	-0.446688
	126	0.0433895	-0.111801		126	-0.415943	-0.380524
	126.1	0.0764309	-0.131895		126.1	-0.366774	-0.317887
	126.2	0.114626	-0.134155		126.2	-0.299585	-0.262146
	126.3	0.150684	-0.121509		126.3	-0.220689	-0.215994
	126.4	0.177919	-0.0984345		126.4	-0.138522	-0.181188
	126.5	0.191788	-0.0697661		126.5	-0.0623273	-0.158373
	126.6	0.190674	-0.0400611		126.6	-0.000634673	-0.147052
	126.7	0.17585	-0.0132258		126.7	0.0401653	-0.145638
	126.8	0.151001	0.0078162		126.8	0.0568363	-0.151647
	126.9	0.12124	0.0214064		126.9	0.0497079	-0.161983
	127	0.0918006	0.0272679		127	0.0224337	-0.173297
	127.1	0.0666152	0.0263761		127.1	-0.0188083	-0.182406
	127.2	0.0465656	0.0205987		127.2	-0.0664595	-0.186675
	127.3	0.0285709	0.0122028		127.3	-0.112812	-0.184331
	127.4	0.00648389	0.00336071		127.4	-0.151085	-0.174648
	127.5	-0.0265567	-0.00446188		127.5	-0.176165	-0.157956
	127.6	-0.0754649	-0.0112435		127.6	-0.184947	-0.13551
	127.7	-0.141825	-0.0183541		127.7	-0.176293	-0.109185
	127.8	-0.223824	-0.0276575		127.8	-0.150713	-0.0810937
	127.9	-0.31704	-0.0403544		127.9	-0.109916	-0.0531838
	128	-0.415365	-0.0562032		128	-0.056363	-0.0268625
	128.1	-0.511645	-0.073436		128.1	0.00708177	-0.00277209
	128.2	-0.59847	-0.0893055		128.2	0.0773688	0.0192937
	128.3	-0.669286	-0.100958		128.3	0.151359	0.0402744
	128.4	-0.719097	-0.106265		128.4	0.225864	0.0615641
	128.5	-0.744674	-0.104354		128.5	0.297691	0.0846455
	128.6	-0.744325	-0.0957222		128.6	0.363752	0.110682
	128.7	-0.717619	-0.0822077		128.7	0.421243	0.140209
	128.8	-0.66559	-0.0668145		128.8	0.467871	0.172956
	128.9	-0.591244	-0.0530295		128.9	0.502078	0.207841
	129	-0.499409	-0.0438141		129	0.523195	0.243134
	129.1	-0.395852	-0.0404907		129.1	0.531461	0.276706
	129.2	-0.286397	-0.0422908		129.2	0.527911	0.306324
	129.3	-0.176438	-0.0467879		129.3	0.514125	0.329913
	129.4	-0.07076	-0.0511449		129.4	0.49192	0.345728
	129.5	0.0262947	-0.0537397		129.5	0.463039	0.352457
	129.6	0.110634	-0.0555461		129.6	0.428927	0.349242
	129.7	0.178512	-0.0605063		129.7	0.390643	0.335699
	129.8	0.226972	-0.0741478		129.8	0.348912	0.31195
	129.9	0.254214	-0.101122		129.9	0.304293	0.278683
	130	0.260009	-0.142754		130	0.257405	0.237247
	130.1	0.246031	-0.195773		130.1	0.209131	0.189689
	130.2	0.215905	-0.252783		130.2	0.160727	0.138745
	130.3	0.17481	-0.303985		130.3	0.11382	0.0876912
	130.4	0.128702	-0.339698		130.4	0.0702602	0.0400725
	130.5	0.083358	-0.352901		130.5	0.0318831	-0.000672915
	130.6	0.0437302	-0.340931		130.6	0.000217192	-0.0316548
	130.7	0.0138986	-0.305889		130.7	-0.0237843	-0.050907
	130.8	-0.00249545	-0.25379		130.8	-0.0399287	-0.057651
	130.9	-0.00216076	-0.192854		130.9	-0.0488367	-0.0523697
	131	0.0168461	-0.131323		131	-0.0518451	-0.0366568
	131.1	0.0536647	-0.0757252		131.1	-0.0507731	-0.0129166
	131.2	0.103803	-0.0300496		131.2	-0.0476013	0.0160745
	131.3	0.159578	0.00420769		131.3	-0.0441307	0.0475973
	131.4	0.211736	0.027461		131.4	-0.0416928	0.0793379
	131.5	0.251622	0.0408062		131.5	-0.0409648	0.109594
	131.6	0.272898	0.0449639		131.6	-0.0419241	0.137286
	131.7	0.272613	0.0401585		131.7	-0.0439312	0.161848
	131.8	0.251539	0.0267686		131.8	-0.0459162	0.183023
	131.9	0.21396	0.00587649		131.9	-0.0466173	0.200647
	132	0.167146	-0.0204462		132	-0.0448231	0.214512
	132.1	0.120104	-0.0494219		132.1	-0.0395741	0.22429
	132.2	0.0817389	-0.0782611		132.2	-0.0302974	0.229581
	132.3	0.0589358	-0.104644		132.3	-0.0168593	0.230005
	132.4	0.0549783	-0.126821		132.4	0.000456397	0.225305
	132.5	0.0690471	-0.143506		132.5	0.0210297	0.215414
	132.6	0.0971839	-0.153779		132.6	0.0440167	0.200435
	132.7	0.134131	-0.157101		132.7	0.0684652	0.18057
	132.8	0.175132	-0.153429		132.8	0.0934108	0.156004
	132.9	0.21702	-0.143312		132.9	0.117938	0.126783
	133	0.258418	-0.127678		133	0.141213	0.0927626
	133.1	0.299015	-0.107641		133.1	0.162495	0.0536075
	133.2	0.338709	-0.0844798		133.2	0.181153	0.00891152
	133.3	0.376879	-0.0597031		133.3	0.196695	-0.0416209
	133.4	0.41202	-0.0350435		133.4	0.208814	-0.0979543
	133.5	0.441869	-0.012315		133.5	0.21745	-0.159493
	133.6	0.463938	0.00684207		133.6	0.222827	-0.224936
	133.7	0.475985	0.021236		133.7	0.225473	-0.292204
	133.8	0.476317	0.0298568		133.8	0.226189	-0.358499
	133.9	0.464	0.0315574		133.9	0.225962	-0.420494
	134	0.439049	0.0250835		134	0.225846	-0.474619
	134.1	0.402792	0.00900693		134.1	0.226805	-0.517452
	134.2	0.35795	-0.0183599		134.2	0.229566	-0.54612
	134.3	0.308231	-0.0585546		134.3	0.234499	-0.558677
	134.4	0.25785	-0.112131		134.4	0.24155	-0.554408
	134.5	0.211088	-0.177407		134.5	0.250255	-0.533959
	134.6	0.171626	-0.249555		134.6	0.259822	-0.499328
	134.7	0.141789	-0.321024		134.7	0.26927	-0.453616
	134.8	0.122037	-0.383488		134.8	0.277575	-0.400629
	134.9	0.110739	-0.430384		134.9	0.283807	-0.344356
	135	0.1046	-0.458838		135	0.287205	-0.288407
	135.1	0.0996886	-0.47002		135.1	0.287198	-0.235552
	135.2	0.0926233	-0.467793		135.2	0.283356	-0.187414
	135.3	0.0814557	-0.45661		135.3	0.275303	-0.144414
	135.4	0.0659935	-0.439766		135.4	0.262614	-0.105987
	135.5	0.0475573	-0.418646		135.5	0.244729	-0.0710047
	135.6	0.0283583	-0.393243		135.6	0.220934	-0.038351
	135.7	0.0105275	-0.363622		135.7	0.190425	-0.00746067
	135.8	-0.00458016	-0.331105		135.8	0.152464	0.021292
	135.9	-0.0165416	-0.298293		135.9	0.106612	0.0464723
	136	-0.0256014	-0.268106		136	0.0529927	0.0657974
	136.1	-0.0322576	-0.242603		136.1	-0.00747393	0.0766084
	136.2	-0.0369295	-0.22225		136.2	-0.07293	0.0765386
	136.3	-0.0400465	-0.205905		136.3	-0.140593	0.0641756
	136.4	-0.0421539	-0.191401		136.4	-0.206942	0.0395585
	136.5	-0.0438347	-0.176404		136.5	-0.268064	0.0043845
	136.6	-0.0455085	-0.159179		136.6	-0.320111	-0.0381762
	136.7	-0.0472611	-0.139052		136.7	-0.359769	-0.0839842
	136.8	-0.0488126	-0.116464		136.8	-0.384664	-0.128683
	136.9	-0.0496368	-0.0922457		136.9	-0.393617	-0.168533
	137	-0.0491691	-0.0670322		137	-0.386712	-0.201118
	137.1	-0.0470144	-0.0412244		137.1	-0.365179	-0.225815
	137.2	-0.0430816	-0.0153227		137.2	-0.331129	-0.243865
	137.3	-0.0376144	0.00974497		137.3	-0.287225	-0.25805
	137.4	-0.0311235	0.032558		137.4	-0.236357	-0.272032
	137.5	-0.0242589	0.0516786		137.5	-0.181387	-0.289482
	137.6	-0.0176662	0.0663778		137.6	-0.124979	-0.313213
	137.7	-0.0118678	0.0769082		137.7	-0.0695249	-0.344463
	137.8	-0.00719157	0.0844272		137.8	-0.0171091	-0.382509
	137.9	-0.00375385	0.0907135		137.9	0.0305017	-0.424681
	138	-0.00148734	0.0975321		138	0.0718999	-0.46675
	138.1	-0.000197311	0.105893		138.1	0.106101	-0.503638
	138.2	0.000373233	0.115815		138.2	0.132625	-0.530259
	138.3	0.0002532	0.126194		138.3	0.151561	-0.542362
	138.4	-0.000869791	0.135001		138.4	0.163587	-0.537233
	138.5	-0.00345863	0.139864		138.5	0.169921	-0.514125
	138.6	-0.00778537	0.139049		138.6	0.172207	-0.474408
	138.7	-0.0136635	0.132152		138.7	0.172354	-0.421384
	138.8	-0.0201602	0.120405		138.8	0.17234	-0.359842
	138.9	-0.0256883	0.106276		138.9	0.174016	-0.295399
	139	-0.028511	0.0925805		139	0.178916	-0.233733
	139.1	-0.0273852	0.0815292		139.1	0.188091	-0.179825
	139.2	-0.0220231	0.0741228		139.2	0.201962	-0.137305
	139.3	-0.0129624	0.0698246		139.3	0.220215	-0.108026
	139.4	-0.00100858	0.0668312		139.4	0.241756	-0.0919349
	139.5	0.013325	0.0628569		139.5	0.264753	-0.0872379
	139.6	0.0298322	0.0560473		139.6	0.286792	-0.0908675
	139.7	0.0484073	0.0456323		139.7	0.305145	-0.0990974
	139.8	0.0686484	0.0321135		139.8	0.317146	-0.108216
	139.9	0.0894943	0.0170041		139.9	0.320613	-0.115118
	140	0.109142	0.00229433		140	0.314246	-0.117698
	140.1	0.12533	-0.0101361		140.1	0.297918	-0.115017
	140.2	0.135637	-0.0189728		140.2	0.272781	-0.107217
	140.3	0.137753	-0.0239219		140.3	0.241146	-0.0952443
	140.4	0.129795	-0.0259982		140.4	0.206128	-0.0804803
	140.5	0.110439	-0.0274206		140.5	0.171136	-0.0643502
	140.6	0.0791846	-0.0313078		140.6	0.139269	-0.0480406
	140.7	0.0369627	-0.0409558		140.7	0.112774	-0.0323237
	140.8	-0.0135424	-0.0583933		140.8	0.0926641	-0.0175399
	140.9	-0.0684348	-0.0829404		140.9	0.0785955	-0.00370147
	141	-0.123975	-0.11068		141	0.0690258	0.009343
	141.1	-0.177749	-0.13522		141.1	0.0616319	0.0217049
	141.2	-0.228551	-0.149676		141.2	0.0538962	0.0333126
	141.3	-0.275338	-0.148994		141.3	0.0437333	0.0438323
	141.4	-0.316202	-0.131625		141.4	0.0300219	0.0526706
	141.5	-0.348329	-0.0999351		141.5	0.012931	0.059067
	141.6	-0.368667	-0.0593743		141.6	-0.00603266	0.062203
	141.7	-0.374368	-0.0168523		141.7	-0.0242618	0.0613461
	141.8	-0.363147	0.0210533		141.8	-0.0385163	0.0559496
	141.9	-0.333537	0.0495126		141.9	-0.0455238	0.0457075
	142	-0.285335	0.0661777		142	-0.0425866	0.0305702
	142.1	-0.220374	0.0711917		142.1	-0.0280765	0.0106931
	142.2	-0.143103	0.0664059		142.2	-0.00172118	-0.0135976
	142.3	-0.0602095	0.0542297		142.3	0.0353583	-0.0418417
	142.4	0.0209538	0.0369026		142.4	0.0808517	-0.0734501
	142.5	0.0945969	0.0163612		142.5	0.131648	-0.107662
	142.6	0.15827	-0.0055645		142.6	0.18431	-0.143509
	142.7	0.213113	-0.0269686		142.7	0.235544	-0.179772
	142.8	0.262157	-0.046126		142.8	0.282554	-0.214993
	142.9	0.307796	-0.0620298		142.9	0.32324	-0.247562
	143	0.349915	-0.0745702		143	0.356223	-0.275862
	143.1	0.385273	-0.0842317		143.1	0.380726	-0.298498
	143.2	0.408515	-0.0915753		143.2	0.396364	-0.314499
	143.3	0.414242	-0.0968319		143.3	0.402943	-0.323503
	143.4	0.399155	-0.0997839		143.4	0.400293	-0.325842
	143.5	0.363404	-0.100158		143.5	0.388208	-0.322484
	143.6	0.310751	-0.0980052		143.6	0.366472	-0.314885
	143.7	0.247658	-0.0937833		143.7	0.334969	-0.304707
	143.8	0.181736	-0.0884112		143.8	0.293831	-0.293505
	143.9	0.120118	-0.0830764		143.9	0.243593	-0.28245
	144	0.0681866	-0.0790637		144	0.185316	-0.272132
	144.1	0.0289141	-0.0778972		144.1	0.120663	-0.262535
	144.2	0.00283708	-0.0813204		144.2	0.0519021	-0.25315
	144.3	-0.0112404	-0.0906935		144.3	-0.0181647	-0.243212
	144.4	-0.0152034	-0.106139		144.4	-0.0863556	-0.232021
	144.5	-0.0109854	-0.126246		144.5	-0.149338	-0.219212
	144.6	-0.000246427	-0.148299		144.6	-0.203917	-0.204967
	144.7	0.0157435	-0.16884		144.7	-0.247346	-0.190066
	144.8	0.0365313	-0.184411		144.8	-0.277626	-0.175781
	144.9	0.0627066	-0.192275		144.9	-0.293734	-0.163657
	145	0.0958178	-0.191175		145	-0.295751	-0.155208
	145.1	0.137683	-0.182093		145.1	-0.284857	-0.151632
	145.2	0.189334	-0.168542		145.2	-0.263195	-0.153567
	145.3	0.250354	-0.155792		145.3	-0.233625	-0.160963
	145.4	0.318393	-0.149043		145.4	-0.199405	-0.17306
	145.5	0.389254	-0.151437		145.5	-0.163849	-0.188473
	145.6	0.457654	-0.162859		145.6	-0.130008	-0.205382
	145.7	0.51791	-0.180018		145.7	-0.100413	-0.221761
	145.8	0.564464	-0.197614		145.8	-0.0768928	-0.235655
	145.9	0.592443	-0.209814		145.9	-0.0604781	-0.245465
	146	0.598368	-0.211776		146	-0.0513835	-0.250189
	146.1	0.580858	-0.201099		146.1	-0.0490531	-0.24963
	146.2	0.54108	-0.178707		146.2	-0.0522616	-0.244456
	146.3	0.482734	-0.148509		146.3	-0.0592653	-0.236142
	146.4	0.411979	-0.116016		146.4	-0.067992	-0.226765
	146.5	0.336874	-0.0865646		146.5	-0.0762655	-0.218657
	146.6	0.266404	-0.0638898		146.6	-0.0820379	-0.214027
	146.7	0.208735	-0.0494405		146.7	-0.0836153	-0.214558
	146.8	0.169482	-0.0424963		146.8	-0.0798369	-0.221111
	146.9	0.150704	-0.0408544		146.9	-0.0701964	-0.233581
	147	0.150676	-0.0417445		147	-0.0548819	-0.250907
	147.1	0.164433	-0.042889		147.1	-0.0347378	-0.271283
	147.2	0.184996	-0.0435794		147.2	-0.0111598	-0.29245
	147.3	0.204958	-0.0452627		147.3	0.0140636	-0.312048
	147.4	0.218038	-0.0515013		147.4	0.0389432	-0.327927
	147.5	0.220202	-0.0669822		147.5	0.0615003	-0.33837
	147.6	0.210142	-0.0956531		147.6	0.0799848	-0.342216
	147.7	0.189087	-0.139071		147.7	0.0930772	-0.338852
	147.8	0.160346	-0.195482		147.8	0.100053	-0.32816
	147.9	0.128665	-0.260148		147.9	0.100877	-0.310433
	148	0.099163	-0.326945		148	0.0961989	-0.286308
	148.1	0.0760507	-0.390403		148.1	0.0872238	-0.256765
	148.2	0.0616306	-0.447017		148.2	0.0754798	-0.223134
	148.3	0.0559159	-0.49498		148.3	0.0625052	-0.187113
	148.4	0.0569443	-0.532966		148.4	0.0495198	-0.150735
	148.5	0.0615865	-0.559308		148.5	0.037157	-0.116248
	148.6	0.0665245	-0.572347		148.6	0.025319	-0.0859222
	148.7	0.06932	-0.57152		148.7	0.0132014	-0.0617641
	148.8	0.0692163	-0.558096		148.8	-0.000512057	-0.0452332
	148.9	0.0671032	-0.535078		148.9	-0.0173188	-0.0370103
	149	0.0647398	-0.506666		149	-0.0385089	-0.0368754
	149.1	0.0637427	-0.477343		149.1	-0.0648046	-0.0437718
	149.2	0.0648364	-0.450631		149.2	-0.0961215	-0.056004
	149.3	0.0673885	-0.42804		149.3	-0.131503	-0.0715724
	149.4	0.0691293	-0.4085		149.4	-0.169253	-0.0885567
	149.5	0.0665281	-0.388804		149.5	-0.207227	-0.105453
	149.6	0.0560607	-0.364931		149.6	-0.243223	-0.121425
	149.7	0.0360052	-0.334103		149.7	-0.275369	-0.136383
	149.8	0.00802527	-0.296357		149.8	-0.302433	-0.150917
	149.9	-0.0228403	-0.254622		149.9	-0.323987	-0.166108
	150	-0.0498362	-0.213441		150	-0.340405	-0.183278
	150.1	-0.0668574	-0.176497		150.1	-0.352697	-0.203757
	150.2	-0.0704137	-0.144734		150.2	-0.362261	-0.228648
	150.3	-0.0604969	-0.116306		150.3	-0.370581	-0.258671
	150.4	-0.0402353	-0.0880675		150.4	-0.378972	-0.294024
	150.5	-0.0146818	-0.0574866		150.5	-0.388408	-0.33427
	150.6	0.0107177	-0.0239945		150.6	-0.399449	-0.378286
	150.7	0.0314634	0.0107175		150.7	-0.412266	-0.424237
	150.8	0.0448269	0.0438194		150.8	-0.426728	-0.469639
	150.9	0.0500674	0.072892		150.9	-0.442521	-0.511534
	151	0.0483664	0.0969817		151	-0.459249	-0.546729
	151.1	0.0427586	0.116793		151.1	-0.476536	-0.572121
	151.2	0.0378369	0.133925		151.2	-0.494084	-0.585009
	151.3	0.0387681	0.149713		151.3	-0.511724	-0.58337
	151.4	0.0496057	0.164348		151.4	-0.529436	-0.566058
	151.5	0.071677	0.176911		151.5	-0.547344	-0.532906
	151.6	0.102864	0.185907		151.6	-0.565667	-0.484755
	151.7	0.138564	0.190102		151.7	-0.584642	-0.423394
	151.8	0.173529	0.189523		151.8	-0.604403	-0.35144
	151.9	0.203331	0.18609		151.9	-0.624865	-0.272158
	152	0.225017	0.183725		152	-0.645607	-0.189212
	152.1	0.237106	0.18776		152.1	-0.665812	-0.106377
	152.2	0.23929	0.203272		152.2	-0.684257	-0.0271936
	152.3	0.232117	0.232795		152.3	-0.699367	0.0453723
	152.4	0.216996	0.27463		152.4	-0.709336	0.109214
	152.5	0.19612	0.32268		152.5	-0.712282	0.163271
	152.6	0.17212	0.367695		152.6	-0.706432	0.207539
	152.7	0.147784	0.39968		152.7	-0.690301	0.242926
	152.8	0.125665	0.410637		152.8	-0.662871	0.27096
	152.9	0.107602	0.396662		152.9	-0.623731	0.293396
	153	0.0943687	0.358767		153	-0.573195	0.311845
	153.1	0.0856027	0.302308		153.1	-0.512352	0.327446
	153.2	0.080053	0.235163		153.2	-0.443054	0.340717
	153.3	0.0760332	0.164942		153.3	-0.367812	0.351555
	153.4	0.0719217	0.0969204		153.4	-0.289589	0.359401
	153.5	0.066323	0.0334621		153.5	-0.211506	0.363515
	153.6	0.0581953	-0.0250294		153.6	-0.136479	0.363261
	153.7	0.0470548	-0.078304		153.7	-0.0668625	0.358378
	153.8	0.0329224	-0.124505		153.8	-0.0041554	0.349135
	153.9	0.0158021	-0.159437		153.9	0.0511463	0.336347
	154	-0.00491755	-0.17725		154	0.0995071	0.321284
	154.1	-0.0306639	-0.172412		154.1	0.142107	0.305438
	154.2	-0.0633157	-0.142246		154.2	0.18044	0.290176
	154.3	-0.10399	-0.0887773		154.3	0.215852	0.276806
	154.4	-0.151428	-0.018991		154.4	0.249124	0.26603
	154.5	-0.201046	0.0566024		154.5	0.280241	0.257934
	154.6	-0.245356	0.126479		154.6	0.308392	0.251938
	154.7	-0.275922	0.180997		154.7	0.332241	0.246847
	154.8	-0.286002	0.214922		154.8	0.350383	0.240962
	154.9	-0.272687	0.228671		154.9	0.361869	0.232255
	155	-0.237757	0.227833		155	0.366668	0.218585
	155.1	-0.187065	0.220977		155.1	0.365919	0.19795
	155.2	-0.128868	0.216686		155.2	0.36192	0.168766
	155.3	-0.0712853	0.221001		155.3	0.357843	0.130155
	155.4	-0.020103	0.236084		155.4	0.357246	0.0821872
	155.5	0.0220222	0.260062		155.5	0.363485	0.0260462
	155.6	0.0547528	0.287893		155.6	0.37915	-0.0359625
	155.7	0.0785203	0.312938		155.7	0.405625	-0.100565
	155.8	0.0934936	0.328776		155.8	0.442846	-0.163869
	155.9	0.0992447	0.330778		155.9	0.489274	-0.221872
	156	0.0949703	0.316821		156	0.542085	-0.271036
	156.1	0.0802486	0.287166		156.1	0.597513	-0.308854
	156.2	0.0558952	0.243843		156.2	0.651311	-0.334259
	156.3	0.0244108	0.189938		156.3	0.699241	-0.347805
	156.4	-0.0102284	0.12877		156.4	0.73753	-0.351569
	156.5	-0.0433478	0.0634035		156.5	0.763231	-0.348769
	156.6	-0.0706019	-0.00340559		156.6	0.774443	-0.343211
	156.7	-0.0888857	-0.0692859		156.7	0.770366	-0.338621
	156.8	-0.0964015	-0.132673		156.8	0.751218	-0.338024
	156.9	-0.0918719	-0.193046		156.9	0.718033	-0.343282
	157	-0.0736918	-0.250706		157	0.672426	-0.354855
	157.1	-0.0399655	-0.306221		157.1	0.616361	-0.371839
	157.2	0.0105774	-0.359847		157.2	0.551996	-0.392224
	157.3	0.0771978	-0.410948		157.3	0.481619	-0.413327
	157.4	0.15592	-0.458148		157.4	0.407656	-0.432286
	157.5	0.239267	-0.500124		157.5	0.332734	-0.446519
	157.6	0.317549	-0.535996		157.6	0.259722	-0.454092
	157.7	0.381018	-0.564893		157.7	0.191696	-0.453916
	157.8	0.422243	-0.585241		157.8	0.131808	-0.445801
	157.9	0.438135	-0.594514		157.9	0.0830363	-0.430375
	158	0.430645	-0.589717		158	0.0478773	-0.408903
	158.1	0.405884	-0.568402		158.1	0.0280405	-0.383093
	158.2	0.372168	-0.529736		158.2	0.0242226	-0.354865
	158.3	0.337537	-0.475155		158.3	0.0360289	-0.326162
	158.4	0.307659	-0.408373		158.4	0.0620555	-0.298781
	158.5	0.28477	-0.334769		158.5	0.100112	-0.27423
	158.6	0.267634	-0.259923		158.6	0.147521	-0.253633
	158.7	0.252599	-0.188168		158.7	0.201412	-0.23765
	158.8	0.235325	-0.121839		158.8	0.25896	-0.226437
	158.9	0.212478	-0.0616101		158.9	0.317515	-0.219674
	159	0.182821	-0.0072654		159	0.374653	-0.216625
	159.1	0.147436	0.041413		159.1	0.42817	-0.216295
	159.2	0.109203	0.084232		159.2	0.476065	-0.217611
	159.3	0.0715958	0.120506		159.3	0.516567	-0.219642
	159.4	0.0373584	0.149186		159.4	0.548191	-0.221803
	159.5	0.00785759	0.169144		159.5	0.569818	-0.22401
	159.6	-0.0169836	0.179542		159.6	0.580769	-0.226766
	159.7	-0.0381446	0.180176		159.7	0.580816	-0.231131
	159.8	-0.0566837	0.171695		159.8	0.57013	-0.238596
	159.9	-0.0730683	0.155614		159.9	0.54915	-0.250848
	160	-0.0869308	0.134126		160	0.518413	-0.269456
	160.1	-0.0970391	0.109769		160.1	0.478401	-0.29554
	160.2	-0.101471	0.0850405		160.2	0.429456	-0.329432
	160.3	-0.0982697	0.0618217		160.3	0.371797	-0.370417
	160.4	-0.0863556	0.0406135		160.4	0.305672	-0.416605
	160.5	-0.0664608	0.0202858		160.5	0.231581	-0.464942
	160.6	-0.041583	-0.00117801		160.6	0.150549	-0.511424
	160.7	-0.0163964	-0.0253755		160.7	0.0643465	-0.551448
	160.8	0.00414949	-0.0523912		160.8	-0.0244031	-0.580312
	160.9	0.0163509	-0.0806772		160.9	-0.112267	-0.593772
	161	0.0187518	-0.108289		161	-0.195225	-0.5886
	161.1	0.0123269	-0.134576		161.1	-0.269026	-0.563085
	161.2	-7.9602e-05	-0.160729		161.2	-0.329637	-0.517365
	161.3	-0.0145146	-0.188932		161.3	-0.373695	-0.453579
	161.4	-0.0266549	-0.220657		161.4	-0.398879	-0.37578
	161.5	-0.032506	-0.254721		161.5	-0.404153	-0.289593
	161.6	-0.0290419	-0.286475		161.6	-0.389819	-0.20167
	161.7	-0.0146955	-0.308938		161.7	-0.357388	-0.118977
	161.8	0.0101766	-0.315261		161.8	-0.309302	-0.0480182
	161.9	0.0430822	-0.301257		161.9	-0.248567	0.00589974
	162	0.0796959	-0.266915		162	-0.178376	0.0392494
	162.1	0.114937	-0.216432		162.1	-0.101785	0.0506169
	162.2	0.144194	-0.156982		162.2	-0.021508	0.0407677
	162.3	0.164449	-0.0970267		162.3	0.0601521	0.012423
	162.4	0.174967	-0.0444776		162.4	0.14125	-0.0302028
	162.5	0.177086	-0.00509503		162.5	0.220053	-0.0820141
	162.6	0.173303	0.0182299		162.6	0.294856	-0.137733
	162.7	0.166166	0.0255139		162.7	0.363838	-0.192546
	162.8	0.157472	0.019475		162.8	0.424979	-0.242636
	162.9	0.147988	0.00482913		162.9	0.476107	-0.28554
	163	0.137629	-0.0128826		163	0.515055	-0.320271
	163.1	0.125685	-0.0281359		163.1	0.539923	-0.347243
	163.2	0.110986	-0.0358512		163.2	0.549377	-0.367996
	163.3	0.0923676	-0.0319424		163.3	0.542929	-0.384802
	163.4	0.0693315	-0.0142766		163.4	0.52112	-0.400197
	163.5	0.0423166	0.0164329		163.5	0.485551	-0.416535
	163.6	0.0127035	0.0564198		163.6	0.438733	-0.435625
	163.7	-0.0171309	0.10006		163.7	0.383795	-0.458475
	163.8	-0.0438512	0.141696		163.8	0.324078	-0.485202
	163.9	-0.0635343	0.176943		163.9	0.26273	-0.515088
	164	-0.0726372	0.203125		164	0.202353	-0.546746
	164.1	-0.0691907	0.219312		164.1	0.1448	-0.57836
	164.2	-0.0536191	0.226206		164.2	0.0911135	-0.607917
	164.3	-0.0287988	0.22586		164.3	0.0416347	-0.633395
	164.4	0.000647641	0.221443		164.4	-0.00378725	-0.652883
	164.5	0.0292896	0.216699		164.5	-0.0455242	-0.66463
	164.6	0.0522613	0.214863		164.6	-0.0839032	-0.667082
	164.7	0.0666763	0.217521		164.7	-0.119002	-0.658902
	164.8	0.072454	0.224007		164.8	-0.150539	-0.639049
	164.9	0.0719728	0.231636		164.9	-0.177874	-0.606894
	165	0.0687973	0.236649		165	-0.200119	-0.562351
	165.1	0.0661846	0.235447		165.1	-0.216318	-0.506014
	165.2	0.0660124	0.225437		165.2	-0.225658	-0.439205
	165.3	0.0686642	0.205552		165.3	-0.227674	-0.36395
	165.4	0.0736586	0.176253		165.4	-0.222386	-0.282831
	165.5	0.0802287	0.138644		165.5	-0.210369	-0.198763
	165.6	0.0875451	0.0935339		165.6	-0.192723	-0.114746
	165.7	0.0946909	0.0413302		165.7	-0.170968	-0.0336099
	165.8	0.100617	-0.017319		165.8	-0.146854	0.0421721
	165.9	0.104448	-0.0807417		165.9	-0.122141	0.110593
	166	0.105756	-0.145653		166	-0.0983463	0.170148
	166.1	0.104349	-0.207145		166.1	-0.0765308	0.2198
	166.2	0.100031	-0.259391		166.2	-0.0571496	0.258928
	166.3	0.0925883	-0.296867		166.3	-0.0400124	0.287277
	166.4	0.0817557	-0.315651		166.4	-0.0243717	0.304924
	166.5	0.0671344	-0.314589		166.5	-0.00912518	0.312299
	166.6	0.0479666	-0.295651		166.6	0.00690933	0.310211
	166.7	0.0234565	-0.26333		166.7	0.0247148	0.299919
	166.8	-0.00644295	-0.22341		166.8	0.0448616	0.283182
	166.9	-0.0408008	-0.181602		166.9	0.0674171	0.262272
	167	-0.0784171	-0.142479		167	0.0919961	0.239942
	167.1	-0.118617	-0.108693		167.1	0.117933	0.219294
	167.2	-0.161504	-0.080869		167.2	0.144514	0.203605
	167.3	-0.207375	-0.0581659		167.3	0.171198	0.196055
	167.4	-0.255767	-0.0391431		167.4	0.197759	0.199435
	167.5	-0.304569	-0.0227779		167.5	0.224311	0.215821
	167.6	-0.349754	-0.00898116		167.6	0.251209	0.246249
	167.7	-0.386213	0.00156346		167.7	0.278867	0.290464
	167.8	-0.409112	0.00774879		167.8	0.307539	0.346743
	167.9	-0.414667	0.00835592		167.9	0.337129	0.411876
	168	-0.400302	0.00255358		168	0.367067	0.481338
	168.1	-0.364843	-0.00954204		168.1	0.39629	0.549651
	168.2	-0.308945	-0.0267813		168.2	0.423325	0.610958
	168.3	-0.235451	-0.0471722		168.3	0.446454	0.659693
	168.4	-0.149138	-0.0684282		168.4	0.463946	0.691277
	168.5	-0.0560592	-0.0886607		168.5	0.474307	0.702706
	168.6	0.0372474	-0.10666		168.6	0.476519	0.692906
	168.7	0.124351	-0.121952		168.7	0.470226	0.662828
	168.8	0.19959	-0.134991		168.8	0.455842	0.615248
	168.9	0.258602	-0.147323		168.9	0.434541	0.554336
	169	0.298649	-0.161216		169	0.408139	0.485093
	169.1	0.318756	-0.179018		169.1	0.378851	0.412727
	169.2	0.319928	-0.202107		169.2	0.348986	0.342119
	169.3	0.305277	-0.230096		169.3	0.320597	0.277395
	169.4	0.280006	-0.261015		169.4	0.295178	0.221661
	169.5	0.251205	-0.292499		169.5	0.273442	0.176903
	169.6	0.226941	-0.32296		169.6	0.255238	0.143985
	169.7	0.214235	-0.352315		169.7	0.239619	0.122773
	169.8	0.217009	-0.382029		169.8	0.225052	0.112282
	169.9	0.234841	-0.41429		169.9	0.209724	0.110863
	170	0.263013	-0.450749		170	0.191905	0.116399
	170.1	0.294331	-0.491507		170.1	0.170286	0.126493
	170.2	0.321867	-0.53431		170.2	0.144255	0.13867
	170.3	0.341333	-0.574594		170.3	0.114049	0.150579
	170.4	0.352395	-0.60653		170.4	0.0807604	0.16018
	170.5	0.358583	-0.624412		170.5	0.0461994	0.165906
	170.6	0.365711	-0.623934		170.6	0.0126364	0.166746
	170.7	0.379528	-0.603052		170.7	-0.0175401	0.162264
	170.8	0.403397	-0.562341		170.8	-0.0421802	0.15252
	170.9	0.436901	-0.504611		170.9	-0.0596862	0.13791
	171	0.475628	-0.434233		171	-0.0692221	0.118988
	171.1	0.512181	-0.35649		171.1	-0.0707888	0.0962858
	171.2	0.538094	-0.276971		171.2	-0.0651591	0.0702125
	171.3	0.546038	-0.201456		171.3	-0.0536934	0.0410567
	171.4	0.53164	-0.136445		171.4	-0.038087	0.00907479
	171.5	0.494432	-0.0892635		171.5	-0.0201016	-0.0253539
	171.6	0.437762	-0.0669337		171.6	-0.00132476	-0.0616072
	171.7	0.367826	-0.0742199		171.7	0.017	-0.0987574
	171.8	0.292201	-0.111635		171.8	0.0340662	-0.135637
	171.9	0.218302	-0.174208		171.9	0.0495185	-0.171014
	172	0.15215	-0.251749		172	0.0633994	-0.203823
	172.1	0.097637	-0.330742		172.1	0.0760517	-0.23339
	172.2	0.0563557	-0.397069		172.2	0.0879897	-0.259531
	172.3	0.0274261	-0.438967		172.3	0.0997542	-0.282499
	172.4	0.00769917	-0.449457		172.4	0.111766	-0.302768
	172.5	-0.00744197	-0.427762		172.5	0.124183	-0.320714
	172.6	-0.0226313	-0.379317		172.6	0.136783	-0.336306
	172.7	-0.0409885	-0.314753		172.7	0.148885	-0.348909
	172.8	-0.0631787	-0.247758		172.8	0.159335	-0.357288
	172.9	-0.0874057	-0.191917		172.9	0.166578	-0.359826
	173	-0.110233	-0.157715		173	0.168828	-0.354907
	173.1	-0.127836	-0.150646		173.1	0.164323	-0.341377
	173.2	-0.137197	-0.170559		173.2	0.151642	-0.318906
	173.3	-0.136903	-0.212678		173.3	0.130022	-0.288185
	173.4	-0.127371	-0.270024		173.4	0.0996179	-0.250882
	173.5	-0.110565	-0.335818		173.5	0.0616368	-0.209373
	173.6	-0.0896103	-0.404704		173.6	0.0183048	-0.166339
	173.7	-0.0681539	-0.472518		173.7	-0.0273477	-0.124324
	173.8	-0.0495266	-0.535401		173.8	-0.0718568	-0.0853772
	173.9	-0.0359996	-0.588953		173.9	-0.111789	-0.050856
	174	-0.0283816	-0.628064		174	-0.144223	-0.0214004
	174.1	-0.0260587	-0.647598		174.1	-0.167153	0.00292436
	174.2	-0.0274006	-0.643867		174.2	-0.179746	0.022425
	174.3	-0.0303519	-0.616157		174.3	-0.182405	0.0375647
	174.4	-0.0330068	-0.567524		174.4	-0.176632	0.0488151
	174.5	-0.0340188	-0.504215		174.5	-0.164716	0.0566132
	174.6	-0.0327778	-0.434025		174.6	-0.14932	0.0613867
	174.7	-0.0296001	-0.364364		174.7	-0.133037	0.0636444
	174.8	-0.0260701	-0.300764		174.8	-0.118015	0.0640413
	174.9	-0.0251747	-0.24622		174.9	-0.1057	0.0633817
	175	-0.0306638	-0.201325		175	-0.0967363	0.0625428
	175.1	-0.0458011	-0.1652		175.1	-0.0910279	0.062306
	175.2	-0.0725823	-0.136686		175.2	-0.0879145	0.0631754
	175.3	-0.111432	-0.114988		175.3	-0.0864149	0.0652188
	175.4	-0.160745	-0.0996237		175.4	-0.0854737	0.0679912
	175.5	-0.21649	-0.0900071		175.5	-0.0841596	0.0705811
	175.6	-0.272407	-0.0853134		175.6	-0.0817839	0.0717445
	175.7	-0.321018	-0.0846993		175.7	-0.0779364	0.0701315
	175.8	-0.355214	-0.0876231		175.8	-0.0724561	0.0645228
	175.9	-0.369876	-0.0942266		175.9	-0.0653668	0.054037
	176	-0.362766	-0.10529		176	-0.0568163	0.0382817
	176.1	-0.334535	-0.121484		176.1	-0.0470352	0.0174007
	176.2	-0.288124	-0.142151		176.2	-0.0363289	-0.00793803
	176.3	-0.227686	-0.163976		176.3	-0.0250939	-0.0366275
	176.4	-0.157927	-0.180242		176.4	-0.0138471	-0.0672461
	176.5	-0.0839701	-0.181686		176.5	-0.00325068	-0.0981901
	176.6	-0.0113191	-0.159325		176.6	0.0058778	-0.127824
	176.7	0.0544347	-0.107962		176.7	0.0125801	-0.154605
	176.8	0.108251	-0.0286097		176.8	0.0158019	-0.177208
	176.9	0.14643	0.071228		176.9	0.0144719	-0.194639
	177	0.167478	0.179157		177	0.00761486	-0.206342
	177.1	0.172668	0.280944		177.1	-0.00551137	-0.2123
	177.2	0.166142	0.36374		177.2	-0.0252778	-0.213097
	177.3	0.15436	0.418305		177.3	-0.0515689	-0.209915
	177.4	0.144858	0.439923		177.4	-0.0837238	-0.204468
	177.5	0.144413	0.42852		177.5	-0.120547	-0.198823
	177.6	0.156992	0.388235		177.6	-0.160391	-0.195166
	177.7	0.182394	0.326477		177.7	-0.201285	-0.195499
	177.8	0.216222	0.252553		177.8	-0.241098	-0.20134
	177.9	0.251671	0.176304		177.9	-0.277686	-0.213479
	178	0.282262	0.106915		178	-0.309014	-0.231798
	178.1	0.30373	0.0516619		178.1	-0.333252	-0.255245
	178.2	0.314439	0.014357		178.2	-0.348855	-0.281895
	178.3	0.314512	-0.00580232		178.3	-0.354643	-0.309135
	178.4	0.304535	-0.0141705		178.4	-0.349899	-0.333939
	178.5	0.284913	-0.0191877		178.5	-0.334472	-0.353169
	178.6	0.256059	-0.029533		178.6	-0.308879	-0.363922
	178.7	0.219004	-0.0510559		178.7	-0.274367	-0.36383
	178.8	0.175857	-0.0848313		178.8	-0.232912	-0.351317
	178.9	0.129824	-0.127034		178.9	-0.187126	-0.325795
	179	0.0847479	-0.170462		179	-0.14008	-0.287747
	179.1	0.0443761	-0.206959		179.1	-0.0950401	-0.238734
	179.2	0.0116376	-0.229786		179.2	-0.0551418	-0.181272
	179.3	-0.0113826	-0.23526		179.3	-0.0230306	-0.118628
	179.4	-0.0234437	-0.223301		179.4	-0.000509904	-0.0545249
	179.5	-0.0243881	-0.196981		179.5	0.0117605	0.00720686
	179.6	-0.0154183	-0.161389		179.6	0.0144562	0.0629948
	179.7	0.000886344	-0.122263		179.7	0.00961688	0.109892
	179.8	0.0211773	-0.0850017		179.8	0.000466605	0.145881
	179.9	0.0423265	-0.0541407		179.9	-0.00897582	0.170075
	180	0.0622892	-0.0328747		180	-0.0144612	0.182794
	180.1	0.0802381	-0.0225931		180.1	-0.0121587	0.185441
	180.2	0.095826	-0.0226651		180.2	0.000728243	0.180249
	180.3	0.107737	-0.0306605		180.3	0.0255009	0.169887
	180.4	0.112783	-0.0429926		180.4	0.0617521	0.157024
	180.5	0.106721	-0.0560258		180.5	0.107436	0.143936
	180.6	0.0865108	-0.0672238		180.6	0.159202	0.132219
	180.7	0.0523311	-0.075603		180.7	0.21291	0.122682
	180.8	0.00817011	-0.0814049		180.8	0.264234	0.115419
	180.9	-0.0391545	-0.0853713		180.9	0.309175	0.110011
	181	-0.0821831	-0.0880734		181	0.344673	0.105806
	181.1	-0.115187	-0.089804		181.1	0.368789	0.102174
	181.2	-0.135505	-0.0906819		181.2	0.380833	0.0986937
	181.3	-0.143299	-0.0907207		181.3	0.381325	0.0952161
	181.4	-0.140514	-0.0898294		181.4	0.371813	0.0918077
	181.5	-0.129588	-0.0878088		181.5	0.354595	0.0886195
	181.6	-0.11266	-0.0843973		181.6	0.332395	0.0857169
	181.7	-0.0916737	-0.0793698		181.7	0.308026	0.0829683
	181.8	-0.0687199	-0.0726496		181.8	0.284076	0.0800104
	181.9	-0.0461044	-0.064387		181.9	0.262642	0.0763119
	182	-0.0263117	-0.0549738		182	0.245125	0.0713205
	182.1	-0.0114138	-0.0449889		182.1	0.232096	0.064613
	182.2	-0.00242989	-0.0353273		182.2	0.223252	0.0560319
	182.3	0.000933284	-0.0276174		182.3	0.217464	0.0457377
	182.4	0.000297491	-0.0242817		182.4	0.212934	0.0341706
	182.5	-0.00138459	-0.0277745		182.5	0.207462	0.0219518
	182.6	-0.000268482	-0.0394045		182.6	0.198791	0.0097249
	182.7	0.00722145	-0.0586902		182.7	0.184986	-0.00197463
	182.8	0.0232446	-0.0833262		182.8	0.164801	-0.0128237
	182.9	0.0482012	-0.109662		182.9	0.13794	-0.0227633
	183	0.0809302	-0.133751		183	0.105175	-0.0319876
	183.1	0.119365	-0.152337		183.1	0.0682738	-0.0409167
	183.2	0.161091	-0.163648		183.2	0.0297518	-0.0501278
	183.3	0.203854	-0.16803		183.3	-0.0075086	-0.0602855
	183.4	0.245967	-0.1679		183.4	-0.0406886	-0.0720671
	183.5	0.286266	-0.167155		183.5	-0.0674239	-0.0860746
	183.6	0.323748	-0.170023		183.6	-0.0860777	-0.102762
	183.7	0.357666	-0.179738		183.7	-0.0958514	-0.122348
	183.8	0.388289	-0.197324		183.8	-0.0967409	-0.144757
	183.9	0.417149	-0.220763		183.9	-0.0893699	-0.169581
	184	0.446203	-0.245262		184	-0.0747739	-0.196095
	184.1	0.476924	-0.264614		184.1	-0.0541831	-0.223323
	184.2	0.509926	-0.273333		184.2	-0.0288616	-0.250138
	184.3	0.545077	-0.26861		184.3	-1.37698e-05	-0.275378
	184.4	0.581606	-0.251062		184.4	0.031236	-0.297956
	184.5	0.618094	-0.224334		184.5	0.0638131	-0.316923
	184.6	0.652275	-0.193963		184.6	0.0966359	-0.331492
	184.7	0.680757	-0.165702		184.7	0.128566	-0.341014
	184.8	0.699068	-0.143872		184.8	0.158384	-0.344951
	184.9	0.702343	-0.130322		184.9	0.184823	-0.342868
	185	0.686498	-0.124527		185	0.206658	-0.334477
	185.1	0.649696	-0.124784		185.1	0.222844	-0.319756
	185.2	0.593224	-0.129478		185.2	0.23269	-0.299088
	185.3	0.521391	-0.137747		185.3	0.236006	-0.273412
	185.4	0.440551	-0.149203		185.4	0.233202	-0.244302
	185.5	0.357716	-0.163171		185.5	0.225268	-0.213933
	185.6	0.27922	-0.178078		185.6	0.213653	-0.184928
	185.7	0.209775	-0.191405		185.7	0.200012	-0.160055
	185.8	0.152056	-0.200193		185.8	0.185907	-0.141857
	185.9	0.107009	-0.201848		185.9	0.172487	-0.132274
	186	0.0745702	-0.194871		186	0.160263	-0.132317
	186.1	0.0541016	-0.179261		186.1	0.149	-0.141896
	186.2	0.0444013	-0.156492		186.2	0.137779	-0.159803
	186.3	0.0437837	-0.129112		186.3	0.125215	-0.183861
	186.4	0.0503698	-0.100138		186.4	0.109783	-0.211223
	186.5	0.0622069	-0.0729042		186.5	0.0902018	-0.23873
	186.6	0.0774227	-0.0514133		186.6	0.0657984	-0.263307
	186.7	0.0946853	-0.0400951		186.7	0.036786	-0.282296
	186.8	0.113466	-0.042517		186.8	0.00440364	-0.293712
	186.9	0.133876	-0.0602338		186.9	-0.0291101	-0.296399
	187	0.156194	-0.0926814		187	-0.0607213	-0.29007
	187.1	0.180612	-0.138159		187.1	-0.0869583	-0.275286
	187.2	0.207258	-0.195301		187.2	-0.104377	-0.253332
	187.3	0.236067	-0.263612		187.3	-0.110064	-0.22607
	187.4	0.266486	-0.342339		187.4	-0.102085	-0.195748
	187.5	0.297003	-0.428449		187.5	-0.079808	-0.164797
	187.6	0.325119	-0.515283		187.6	-0.0440304	-0.135632
	187.7	0.347916	-0.59293		187.7	0.00311834	-0.110445
	187.8	0.362691	-0.650273		187.8	0.058465	-0.0910264
	187.9	0.367664	-0.678076		187.9	0.118223	-0.0786105
	188	0.362305	-0.671587		188	0.17847	-0.0737521
	188.1	0.347251	-0.631436		188.1	0.235584	-0.0762899
	188.2	0.323951	-0.562825		188.2	0.286568	-0.0853635
	188.3	0.294287	-0.473733		188.3	0.329211	-0.0995275
	188.4	0.260276	-0.372972		188.4	0.362109	-0.116947
	188.5	0.223899	-0.268876		188.5	0.384554	-0.135643
	188.6	0.187007	-0.168717		188.6	0.396366	-0.153784
	188.7	0.151031	-0.0784932		188.7	0.397716	-0.169935
	188.8	0.116624	-0.00279403		188.8	0.389006	-0.183237
	188.9	0.0837324	0.055386		188.9	0.370804	-0.193479
	189	0.0518651	0.0950602		189	0.343857	-0.201033
	189.1	0.0201307	0.117596		189.1	0.309133	-0.206703
	189.2	-0.0130771	0.126389		189.2	0.267865	-0.211513
	189.3	-0.0500694	0.125873		189.3	0.221544	-0.216507
	189.4	-0.0930419	0.120337		189.4	0.17186	-0.222621
	189.5	-0.142862	0.112993		189.5	0.12059	-0.230628
	189.6	-0.197971	0.105593		189.6	0.069455	-0.241165
	189.7	-0.254268	0.0990188		189.7	0.0199827	-0.254745
	189.8	-0.306586	0.09414		189.8	-0.026607	-0.271736
	189.9	-0.350462	0.0920304		189.9	-0.0694766	-0.292265
	190	-0.383254	0.0937685		190	-0.108207	-0.316039
	190.1	-0.404601	0.100365		190.1	-0.142807	-0.342188
	190.2	-0.416069	0.112382		190.2	-0.173697	-0.369137
	190.3	-0.420248	0.129343		190.3	-0.201683	-0.394639
	190.4	-0.419535	0.149357		190.4	-0.227902	-0.415967
	190.5	-0.414889	0.169267		190.5	-0.253743	-0.430264
	190.6	-0.405199	0.185323		190.6	-0.280725	-0.435007
	190.7	-0.387583	0.194356		190.7	-0.310322	-0.428475
	190.8	-0.358528	0.194469		190.8	-0.343755	-0.410133
	190.9	-0.315338	0.185014		190.9	-0.381779	-0.38084
	191	-0.257569	0.16618		191	-0.4245	-0.342832
	191.1	-0.187636	0.138826		191.1	-0.471281	-0.299478
	191.2	-0.110125	0.104617		191.2	-0.520764	-0.254831
	191.3	-0.0302988	0.066158		191.3	-0.571016	-0.213055
	191.4	0.0469381	0.0268538		191.4	-0.61978	-0.177833
	191.5	0.117316	-0.00956499		191.5	-0.66477	-0.151833
	191.6	0.177113	-0.0397152		191.6	-0.703961	-0.136368
	191.7	0.223148	-0.0609664		191.7	-0.735798	-0.131266
	191.8	0.25328	-0.0715384		191.8	-0.759313	-0.134988
	191.9	0.267375	-0.0704751		191.9	-0.774119	-0.144957
	192	0.268053	-0.0576466		192	-0.780312	-0.158002
	192.1	0.26015	-0.034033		192.1	-0.778313	-0.170852
	192.2	0.249296	-0.00181907		192.2	-0.768703	-0.180534
	192.3	0.24017	0.0356776		192.3	-0.752067	-0.184661
	192.4	0.235161	0.0742968		192.4	-0.72889	-0.181568
	192.5	0.233942	0.109577		192.5	-0.699496	-0.170314
	192.6	0.234009	0.137237		192.6	-0.664038	-0.150652
	192.7	0.231623	0.153804		192.7	-0.62253	-0.122955
	192.8	0.222821	0.157314		192.8	-0.574912	-0.0881812
	192.9	0.204558	0.147793		192.9	-0.521157	-0.0478593
	193	0.175723	0.127292		193	-0.461392	-0.00406903
	193.1	0.13763	0.0994261		193.1	-0.396036	0.0406089
	193.2	0.0935472	0.0683336		193.2	-0.32591	0.0832392
	193.3	0.047068	0.0377005		193.3	-0.252317	0.120772
	193.4	0.000247614	0.010222		193.4	-0.177038	0.150367
	193.5	-0.0471907	-0.0124924		193.5	-0.102255	0.169756
	193.6	-0.0970306	-0.0297425		193.6	-0.0303748	0.177565
	193.7	-0.150594	-0.0417077		193.7	0.0362222	0.173534
	193.8	-0.206895	-0.0497561		193.8	0.095487	0.15858
	193.9	-0.261963	-0.056453		193.9	0.146007	0.134661
	194	-0.309609	-0.0649986		194	0.18725	0.10449
	194.1	-0.342727	-0.0783019		194.1	0.219691	0.071113
	194.2	-0.354888	-0.0981013		194.2	0.244762	0.0374744
	194.3	-0.342145	-0.124709		194.3	0.264641	0.00601286
	194.4	-0.304446	-0.157119		194.4	0.281896	-0.0216203
	194.5	-0.246055	-0.193047		194.5	0.299079	-0.0446745
	194.6	-0.174758	-0.229235		194.6	0.318343	-0.0632686
	194.7	-0.10014	-0.262118		194.7	0.34119	-0.0781913
	194.8	-0.0315146	-0.288421		194.8	0.368369	-0.0906221
	194.9	0.023874	-0.30531		194.9	0.399925	-0.101819
	195	0.0619388	-0.310538		195	0.435346	-0.112838
	195.1	0.0819786	-0.3028		195.1	0.473737	-0.124357
	195.2	0.0861524	-0.281696		195.2	0.513935	-0.136605
	195.3	0.0784802	-0.247576		195.3	0.55456	-0.149406
	195.4	0.0636986	-0.201756		195.4	0.593979	-0.162316
	195.5	0.0467211	-0.147154		195.5	0.630252	-0.174765
	195.6	0.0325581	-0.0887263		195.6	0.661119	-0.186218
	195.7	0.0264185	-0.0331728		195.7	0.684081	-0.196248
	195.8	0.0332943	0.0124263		195.8	0.696602	-0.204568
	195.9	0.0565113	0.0424875		195.9	0.696429	-0.211021
	196	0.0960336	0.0542276		196	0.681957	-0.215543
	196.1	0.147642	0.0479389		196.1	0.65258	-0.218158
	196.2	0.203796	0.0263929		196.2	0.608934	-0.218986
	196.3	0.255575	-0.00619842		196.3	0.552979	-0.21827
	196.4	0.294862	-0.045242		196.4	0.487886	-0.216403
	196.5	0.316292	-0.0865727		196.5	0.417728	-0.213901
	196.6	0.318224	-0.127146		196.6	0.34704	-0.211346
	196.7	0.302531	-0.165252		196.7	0.280312	-0.209246
	196.8	0.273992	-0.200224		196.8	0.221509	-0.207888
	196.9	0.239275	-0.231901		196.9	0.173698	-0.207208
	197	0.205784	-0.260141		197	0.138836	-0.206736
	197.1	0.180753	-0.28436		197.1	0.117738	-0.205675
	197.2	0.170266	-0.303248		197.2	0.110205	-0.203088
	197.3	0.178006	-0.315125		197.3	0.115258	-0.198178
	197.4	0.204194	-0.31873		197.4	0.131417	-0.19059
	197.5	0.245088	-0.313767		197.5	0.156964	-0.180628
	197.6	0.293433	-0.300935		197.6	0.190141	-0.169345
	197.7	0.339932	-0.281602		197.7	0.229264	-0.15843
	197.8	0.375335	-0.257399		197.8	0.272758	-0.149924
	197.9	0.392501	-0.229913		197.9	0.319141	-0.145817
	198	0.387841	-0.20079		198	0.36698	-0.147629
	198.1	0.361783	-0.171796		198.1	0.414858	-0.156085
	198.2	0.318269	-0.144658		198.2	0.461366	-0.170935
	198.3	0.263546	-0.120977		198.3	0.505111	-0.190987
	198.4	0.204669	-0.102263		198.4	0.54475	-0.214317
	198.5	0.14811	-0.0897018		198.5	0.579017	-0.238611
	198.6	0.0987565	-0.0841729		198.6	0.606753	-0.261576
	198.7	0.0594434	-0.0865116		198.7	0.626915	-0.281309
	198.8	0.0309788	-0.0974548		198.8	0.638596	-0.29658
	198.9	0.0125387	-0.117211		198.9	0.641035	-0.30698
	199	0.00225351	-0.14473		199	0.633645	-0.312896
	199.1	-0.00218329	-0.177177		199.1	0.61605	-0.315372
	199.2	-0.0030114	-0.210044		199.2	0.588126	-0.315837
	199.3	-0.00207046	-0.237976		199.3	0.550043	-0.315809
	199.4	-0.00041716	-0.256002		199.4	0.502298	-0.316605
	199.5	0.00174525	-0.260713		199.5	0.445746	-0.319119
	199.6	0.00475294	-0.251244		199.6	0.381627	-0.323715
	199.7	0.00898966	-0.22969		199.7	0.311595	-0.330218
[truncated: 19,316 more rows]
