# Supplementary material for: Annexin A5 controls VDAC1-dependent mitochondrial Ca2+ homeostasis and determines cellular susceptibility to apoptosis
Source: EMBO J. 2025 May 9;44(12):3413–47. doi: 10.1038/s44318-025-00454-9 (PMC12170872; doi:10.1038/s44318-025-00454-9)
Supplement: Supplementary file 10 — EV and Appendix Figure Source Data [file 44318_2025_454_MOESM10_ESM.zip › EMBOJ-2024-119002R1-EV_and_Appendix_Figures_Source_Data-sd/Fig. EVs source file.zip/Fig EV4/EV4 C/Single channel activity of 35 pS channel as a function of voltage.xlsx]

## Sheet: EV4C
Figure EV4C		Single channel activity of 35 pS channel as a function of voltage
			Npo
		mean	SD	N
	-60	0.25	0.07234	3
	-80	0.46	0.08794	7
	-100	0.61	0.07091	7
	-120	0.657	0.1107	10
